# Supplementary material for: Diagnosis and Prognosis of COVID-19 Disease Using Routine Blood Values and LogNNet Neural Network
Source: Sensors (Basel). 2022 Jun 25;22(13):4820. doi: 10.3390/s22134820 (PMC9269123; doi:10.3390/s22134820)
Supplement: Supplementary file 1 [file sensors-22-04820-s001.zip]

Archive with 8 entries (5 files):
- SARS-CoV-2-RBV(1-2)/
- SARS-CoV-2-RBV(1-2)/Readme.pdf
- SARS-CoV-2-RBV(1-2)/SARS-CoV-2-RBV1/
- SARS-CoV-2-RBV(1-2)/SARS-CoV-2-RBV1/SARS-CoV-2-RBV1.sav
- SARS-CoV-2-RBV(1-2)/SARS-CoV-2-RBV1/SARS-CoV-2-RBV1.txt
- SARS-CoV-2-RBV(1-2)/SARS-CoV-2-RBV2/
- SARS-CoV-2-RBV(1-2)/SARS-CoV-2-RBV2/SARS-CoV-2-RBV2.sav
- SARS-CoV-2-RBV(1-2)/SARS-CoV-2-RBV2/SARS-CoV-2-RBV2.txt
