# Supplementary material for: Diagnosis and Prognosis of COVID-19 Disease Using Routine Blood Values and LogNNet Neural Network
Source: Sensors (Basel). 2022 Jun 25;22(13):4820. doi: 10.3390/s22134820 (PMC9269123; doi:10.3390/s22134820)
Supplement: Supplementary file 1 [file sensors-22-04820-s001.zip › SARS-CoV-2-RBV(1-2)/SARS-CoV-2-RBV1/SARS-CoV-2-RBV1.txt]

Diagnosis	CRP	D.Dimer	Ferritin	Finrinogen	INR	PT	Procalcitonin	ESR	Troponin	APTT	LYM	NEU	PLT	WBC	BASO	EOS	HCT	HGB	MCH	MCHC	MCV	MONO	MPV	PDW	RBC	RDW	ALT	AST	Albumin	Alkalen.Fosfataz	Amilase	CK.MB	Direkt.Bilirubin	GGT	Glucose	HDL.Kolesterol	Calsium	Clor	Cholesterol	Creatinin	Creatinin.Kinaz	LDH	LDL	Potasium	Sodium	Total.Bilirubin	Total.Protein	Trigliserid	tGFH
1	94,1	391	49,15	308,63	1,09	13	0,12	11	10	29,8	2,75	4,59	236	8,3	0,04	0,26	45,8	15,1	30,8	33	93,5	0,47	10	10,4	4,9	14,2	10	15	39,8	42	65	18,5	0,159945945945946	22	136,679387261489	23	9,3	109	109	0,87	54	216	65	3,8	144	0,51	66,3	104	112,602
1	3,02	233	49,15	308,63	1,09	13	0,12	4	10	29,8	0,81	16,2	124	17,6	0,05	0,06	43,7	14,6	29,3	33,4	87,6	0,59	10,1	11,1	4,99	12,2	35	42	48,3	57	76,760101010101	15,8	0,12	32	87	34,6420204978038	10,3	103,369144981413	162,172290021536	0,9	115	187	100,195378151261	4,3	143	0,59	81,2	142,879577464789	118,291
1	4,42	391	49,15	308,63	1,09	13	0,12	11	10	29,8	3,26	3,86	217	8,2	0,03	0,13	36,1	12,1	28,7	33,5	85,7	0,52	10,6	11,6	4,21	13,7	12	44	37,6	78	76,760101010101	19,7548152295633	0,54	18	169	71	9,4	94	128	1,68	759	424	100,195378151261	4	138	2,29	69,3	54	35,982
1	3,02	496	122,1	296,79	1,05	12,6	0,12	11	10	32,7	2,34	2,56	193	5,8	0,04	0,03	49,9	16,8	29,3	33,7	87,1	0,53	11,3	13,1	5,73	14,3	35,7598436736688	37,034373476353	37,4540854392298	155,143305785124	76,760101010101	19,7548152295633	0,159945945945946	50,1984491671453	136,679387261489	34,6420204978038	8,86834289356278	103,369144981413	162,172290021536	1,23181467181467	110,430284857571	268,810782241015	100,195378151261	4,28213461066077	140,630044843049	0,565091724419079	67,408663507109	142,879577464789	80,0841378955493
1	3,42	456	241,6	311,64	1,02	12,2	0,12	11	10	31,3	1,5	3,14	226	5,5	0,04	0,19	42,4	14,1	27,9	33,3	84	0,53	10,7	12,8	5,05	12,8	29	25	44,1	69	76,760101010101	18,1	0,17	63	84	23	9,5	104	115	0,99	112	220	45	4	143	0,64	71,1	235	108,42
1	66	864	617	317,88	1,21	14,4	0,12	11	10	41,1	1,56	3,49	380	5,9	0,12	0,41	46,1	15,8	30,6	34,3	89,2	0,52	9,5	10,3	5,17	12,9	4	18	37,7	81	74	22,1	0,159945945945946	15	136,679387261489	26	9,1	107	100	1,05	67	212	51	4,1	142	0,32	63,5	113	93,467
1	3,55	824	420,7	327,79	1,15	13,7	0,12	30	10	33,6	2,17	4,65	218	7,4	0,03	0,15	42,7	15	29,8	35,1	84,7	0,55	10,3	12,1	5,04	12,6	35,7598436736688	37,034373476353	37,4540854392298	155,143305785124	76,760101010101	19,7548152295633	0,159945945945946	50,1984491671453	136,679387261489	34,6420204978038	8,86834289356278	103,369144981413	162,172290021536	1,23181467181467	110,430284857571	268,810782241015	100,195378151261	4,28213461066077	140,630044843049	0,565091724419079	67,408663507109	142,879577464789	80,0841378955493
1	3,02	188	62,6	293,69	0,96	11,6	0,12	11	10	38,3	2,22	4,58	209	7,7	0,01	0,05	40	13,5	28,1	33,8	83,2	0,86	9,4	10,1	4,81	12,5	15	15	38,3	67	93	15,7	0,13	22	101	34	9,9	104	147	1,02	53	232	100,195378151261	4,4	140	0,54	72,4	108	76,772
1	15	936	94,4	354,74	1,03	12,3	0,12	11	10	31,6	2,27	3	275	6	0,03	0,18	48,7	16,3	28,5	33,5	85,3	0,44	11,1	13,6	5,71	12,6	28	22	47,1	52	76,760101010101	18,3	0,17	37	89	34,6420204978038	9,9	103,369144981413	162,172290021536	0,99	125	252	100,195378151261	4,4	141	1,05	77,4	142,879577464789	92,245
1	7,63	391	220,9	338,47	1,09	13	0,12	6	10	29,8	1,13	7,23	247	9,7	0,04	0,11	40,5	13,2	25,1	32,6	77,1	0,35	9	8,9	5,25	14,2	28	37	44,2	100	76,760101010101	20	0,12	24	87	34,6420204978038	9,8	103,369144981413	162,172290021536	0,94	526	233	100,195378151261	3,7	142	0,58	71,7	142,879577464789	104,619
1	3,02	391	49,4	321,1	1,05	12,6	0,12	11	10	30,5	1,48	5,38	210	7,3	0,01	0,06	42	14,2	28,2	33,8	83,3	0,58	11,4	14,9	5,04	12,2	44	33	37,4540854392298	155,143305785124	76,760101010101	19,7548152295633	0,17	52	72	34	10,2	105	145	1,02	127	279	85	4,2	144	0,34	67,408663507109	130	96,123
1	3,02	443	21,5	308,63	1,09	13	0,12	11	10	29,8	1,85	6,62	257	9,2	0,02	0,17	32,7	10,9	29,5	33,3	88,4	0,42	11,2	13,3	3,7	13,2	34	25	37,4540854392298	155,143305785124	76,760101010101	19,7548152295633	0,159945945945946	96	97	65	8,86834289356278	103,369144981413	188	0,96	98	193	114	4,28213461066077	140,630044843049	0,565091724419079	67,408663507109	43	81,458
1	3,02	494	185,8	285	1,17	13,9	0,12	11	10	29,2	1,09	4,04	166	5,6	0,03	0,34	46,9	14,9	29,4	31,8	92,5	0,48	9,8	11	5,07	13,4	37	27	47,3	118	76,760101010101	15,2	0,09	49	91	34,6420204978038	10,5	103,369144981413	162,172290021536	0,93	83	185	100,195378151261	4,6	142	0,41	74,2	142,879577464789	100,189
1	3,02	352	15,5	308,63	1,09	13	0,12	11	10	29,8	2,58	4,72	262	8,1	0,01	0,03	37,6	13	30	34,6	86,8	0,34	11,9	16,4	4,33	11,5	28	59	37,5	69	111	39,9	0,11	41	117	34,6420204978038	9	113	162,172290021536	1,5	124	561	100,195378151261	4,8	152	0,46	74,5	142,879577464789	39,563
1	4,11	610	111	338,47	0,99	11,9	0,12	11	10	30,7	2,22	4,05	284	6,9	0,07	0,37	45,8	15,7	29,1	34,3	84,8	0,62	10,7	12,4	5,4	12,2	43	30	40,4	87	76,760101010101	19,7548152295633	0,11	38	107	42	9,4	102	270	0,96	189	270	100,195378151261	4,9	146	0,4	80,4	395	92,437
1	4,71	190	117,2	281,31	0,95	11,4	0,12	11	10	30	1,09	3,06	295	4,9	0,11	0,6	51,3	17,2	27,9	33,5	83,3	0,78	11,9	16	6,16	16	41	27	41,5	82	109	20,5	0,159945945945946	41	136,679387261489	31	9,5	102	158	0,9	66	202	97	4,1	138	0,3	76,8	148	115,013
1	3,02	391	49,15	308,63	1,09	13	0,12	11	10	29,8	1,61	4,15	188	6,2	0,0295093333333333	0,02	17,2	5,5	37,7	32	117,8	0,38	11,5	14,4	1,46	13,6005296343001	25	22	48,6	80	76,760101010101	8,7	0,22	25	94	34,6420204978038	10,3	103,369144981413	162,172290021536	0,9	106	198	100,195378151261	4,3	142	1,14	75,3	142,879577464789	114,208
1	3,02	334	54,9	308,63	1,09	13	0,12	11	10	29,8	2,38	2,37	199	5,4	0,02	0,14	43,1	14,6	26,3	33,9	77,7	0,7	10,5	12,6	5,55	12,5	18	14	34,5	102	76,760101010101	19,7548152295633	0,08	56	230	31	8,9	100	162,172290021536	1,35	56	188	100,195378151261	4	137	0,3	69	142,879577464789	49,931
1	3,02	136	74,6	308,63	1,09	13	0,12	11	10	29,8	1,3	6,44	318	8,1	0,03	0,1	41,6	14,5	29,4	34,9	84,2	0,37	10,7	13,3	4,94	11,9	16	20	43	90	76,760101010101	10,7	0,1	21	123	34,6420204978038	10,3	103,369144981413	162,172290021536	0,88	96	188	100,195378151261	4,1	142	0,47	71,3	142,879577464789	106,696
1	3,02	437	6,5	308,63	1,09	13	0,12	11	10	29,8	1,53	3,53	245	5,6	0,01	0,17	41,4	13,8	29,2	33,3	87,5	0,63	8,9	9,2	4,73	12,2	26	40	37,4540854392298	155,143305785124	76,760101010101	19,7548152295633	0,159945945945946	50,1984491671453	88	17	8,86834289356278	103,369144981413	84	0,76	611	384	51	4,28213461066077	140,630044843049	0,565091724419079	67,408663507109	82	126,803
1	3,33	544	9,9	338,47	0,96	11,5	0,12	11	10	31,7	2,2	2,67	281	5,3	0,03	0,16	50,5	17,2	30,6	34,1	89,7	0,4	9,6	10,7	5,63	12,2	20	17	37,3	41	78	19,7548152295633	0,08	14	102	34,6420204978038	8,7	106	162,172290021536	0,85	103	133	100,195378151261	4,5	143	0,25	63,6	142,879577464789	103,035
1	3,02	239	19,7	317,88	1,14	13,6	0,12	11	10	32,3	2,3	5,59	342	8,6	0,02	0,18	46,9	16,2	29,3	34,5	85	0,74	9,1	9,4	5,52	12,3	84	51	32,1	185	76,760101010101	44,8	0,19	282	102	34,6420204978038	7,9	103,369144981413	162,172290021536	0,85	60	461	100,195378151261	4,8	142	0,39	60,8	142,879577464789	93,385
1	3,02	391	8,3	308,63	1,09	13	0,12	11	10	29,8	2,36	5,59	290	9	0,02	0,13	45,2	15,2	29,8	33,6	88,6	0,6	10,3	13,1	5,1	12	91	44	37,4540854392298	60	76,760101010101	19,7548152295633	0,12	29	91	33	9,1	101	141	1,07	79	193	95	5,2	141	0,29	67,408663507109	65	98,007
1	7,75	391	49,15	308,63	1,09	13	0,12	11	10	29,8	1,43	5,13	385	7,4	0,02	0,09	39,9	13,9	27,7	34,8	79,6	0,55	9	9,2	5,01	12,4	23	28	37,4540854392298	155,143305785124	76,760101010101	19,7548152295633	0,159945945945946	50,1984491671453	266	34,6420204978038	8,86834289356278	103,369144981413	162,172290021536	0,93	249	231	100,195378151261	4,2	144	0,565091724419079	67,408663507109	142,879577464789	99,488
1	3,02	391	13,3	308,63	1,09	13	0,12	11	10	29,8	2,06	4,92	216	8	0,06	0,06	48,6	17,1	28,7	35,2	81,7	0,51	10,1	11,6	5,95	11,9	31	23	40,6	108	76,760101010101	15,3	0,11	45	87	34,6420204978038	9,8	103,369144981413	162,172290021536	0,85	166	268,810782241015	100,195378151261	3,8	139	0,51	67,408663507109	142,879577464789	121,956
1	3,02	337	18,9	302,81	1,15	13,7	0,12	11	10	27,8	1,85	3,4	277	5,7	0,01	0,03	46,6	15,3	28,7	32,8	87,4	0,4	10,5	11,9	5,33	12,4	17	18	38,1	155,143305785124	76,760101010101	19,7548152295633	0,159945945945946	50,1984491671453	125	37	8,86834289356278	103,369144981413	198	1,42	110,430284857571	207	143	3,5	140	0,565091724419079	67,408663507109	88	44,717
1	27,8	391	49,15	308,63	1,09	13	0,12	11	10	29,8	2,17	4,6	200	7,3	0,13	0,31	51,7	16,6	28,5	32,1	88,7	1,55	9,6	10,1	5,83	15,1	32	25	36,3	61	50	20,6	0,08	40	173	34,6420204978038	8,8	100	162,172290021536	1,02	89	332	100,195378151261	4,6	142	0,29	74,2	142,879577464789	78,407
1	3,02	680	96,2	257,78	1,22	14,5	0,12	11	10	33,6	1,73	4,89	266	7,2	0,04	0,26	40,1	13,6	28,8	33,9	85	0,78	11,3	14,9	4,72	12,1	67	41	37,4540854392298	155,143305785124	76,760101010101	12,5	0,159945945945946	50,1984491671453	136,679387261489	34,6420204978038	8,86834289356278	103,369144981413	162,172290021536	1,06	42	175	100,195378151261	4,4	143	0,565091724419079	67,408663507109	142,879577464789	91,755
1	3,02	353	30,1	308,63	1,09	13	0,12	11	10	29,8	1,26	6,16	258	8	0,06	0,07	49	17,3	30,1	35,3	85,2	0,61	11,6	15,7	5,75	12	33	28	41,7	63	76,760101010101	19,7548152295633	0,19	31	87	34	9,7	101	159	1,07	39	187	100,195378151261	4,6	142	0,86	75,6	106	93,304
1	4,91	693	45,6	308,63	1,09	13	0,12	34	10	29,8	2,47	7,31	263	10,9	0,02	0,08	30,1	10,4	29,1	34,6	84,3	0,53	10,4	11,4	3,57	12,3	229	138	37,4540854392298	155,143305785124	76,760101010101	27	0,159945945945946	50,1984491671453	136,679387261489	34,6420204978038	8,86834289356278	103,369144981413	162,172290021536	0,95	59	368	100,195378151261	5	139	0,565091724419079	67,408663507109	142,879577464789	89,123
1	3,02	212	12,3	308,63	1,09	13	0,12	11	10	29,8	2,5	4,33	251	8,1	0,07	0,07	40,6	14,1	29,9	34,7	86	0,52	9,5	10,5	4,72	12,8	35,7598436736688	37,034373476353	37,4540854392298	155,143305785124	76,760101010101	19,7548152295633	0,159945945945946	50,1984491671453	136,679387261489	34	8,86834289356278	103,369144981413	113	1,23181467181467	110,430284857571	232	70	4,28213461066077	140,630044843049	0,565091724419079	67,408663507109	46	80,0841378955493
1	5,77	391	8,1	308,63	1,09	13	0,12	11	10	29,8	2,77	2,91	233	6,5	0,02	0,108552717747217	37,1	12,7	30,8	34,2	89,8	0,59	11,2	13,3	4,13	13	31	45	37,5	95	76,760101010101	63,4	0,28	13	81	34,6420204978038	9,2	103,369144981413	162,172290021536	0,88	80	317	100,195378151261	4,9	140	1,34	83	142,879577464789	105,208
1	166	1170	287,5	308,63	1,09	13	0,12	66	10	29,8	1,96	4,99	286	7,4	0,05	0,41	47	16,2	30,1	34,5	87,4	0,65	9,4	10,5	5,38	12,2	20	14	48,8	46	56	24,1	0,13	15	57	34,6420204978038	10,4	101	162,172290021536	0,99	151	252	100,195378151261	4,3	142	0,48	82	142,879577464789	80,154
1	4,81	449	24,9	367,59	1,04	12,4	0,12	27	10	26,7	0,89	4,97	364	6,3	0,03	0,22	38,9	13,4	29,6	34,4	85,9	0,65	11,6	14,9	4,53	12,2	35,7598436736688	37,034373476353	37,4540854392298	155,143305785124	76,760101010101	19,7548152295633	0,159945945945946	50,1984491671453	136,679387261489	34,6420204978038	8,86834289356278	103,369144981413	162,172290021536	1,23181467181467	110,430284857571	847	100,195378151261	4,28213461066077	140,630044843049	0,565091724419079	67,408663507109	142,879577464789	80,0841378955493
1	3,02	198	6	290,7	0,89	10,8	0,12	11	10	30,5	2,53	5,29	310	9,4	0,02	0,17	41,2	13,5	28,2	32,8	86,2	0,41	10,8	11,7	4,78	12,5	15	17	44,6	70	76,760101010101	19,7548152295633	0,11	23	270	34,6420204978038	9,6	105	162,172290021536	1,15	96	268,810782241015	100,195378151261	4,4	143	0,65	78,1	142,879577464789	72,248
1	22,6	571	61,2	373,18	1,11	13,2	0,13	11	10	30	1,88	2,43	279	4,7	0,06	0,108552717747217	35,3	10,4	21,4	29,5	72,6	0,38	9,6	11,4	4,86	24,2	22	21	37,4540854392298	155,143305785124	76,760101010101	19,7548152295633	0,159945945945946	50,1984491671453	136,679387261489	34,6420204978038	8,86834289356278	103,369144981413	162,172290021536	0,97	80	147	100,195378151261	4,28213461066077	140,630044843049	0,565091724419079	67,408663507109	142,879577464789	97,244
1	19,4	391	49,15	308,63	1,09	13	0,12	11	10	29,8	2,17	3,01	157	6,1	0,08	0,07	47,2	16,3	30,1	34,5	87,2	0,32	12,6	16,6	5,41	13,9	38	36	42,3	94	65	20,6	0,15	22	86	34,6420204978038	9,4	103	162,172290021536	0,98	64	268,810782241015	100,195378151261	4,9	142	0,63	71,9	142,879577464789	84,637
1	3,02	444	19,6	308,63	1,09	13	0,12	11	10	29,8	1,15	3,33	264	4,9	0,05	0,34	46,8	15,9	30,2	34	89	0,96	11,2	13,6	5,26	12,4	35,7598436736688	37,034373476353	37,4540854392298	155,143305785124	76,760101010101	19,7548152295633	0,159945945945946	50,1984491671453	136,679387261489	22	8,86834289356278	103,369144981413	142	1,23181467181467	110,430284857571	268,810782241015	85	4,28213461066077	140,630044843049	0,565091724419079	67,408663507109	173	80,0841378955493
1	82,5	981	521,6	308,63	1,09	13	0,37	80	18	29,8	2,33	3,59	425	6,6	0,02	0,01	42,1	13,4	26,8	31,8	84,2	0,67	9,5	10,2	5	15,1	24	24	37,4540854392298	155,143305785124	76,760101010101	21,6	0,159945945945946	50,1984491671453	136,679387261489	34,6420204978038	8,86834289356278	103,369144981413	162,172290021536	1,28	176	321	100,195378151261	4,3	143	0,565091724419079	67,408663507109	142,879577464789	64,825
1	3,02	416	51,5	281,31	1,04	12,4	0,12	11	10	28,1	3,18	5,27	253	9,5	0,04	0,2	40,9	13,1	27	32	84,2	0,99	10,7	13,1	4,86	13	16	21	37,4540854392298	155,143305785124	76,760101010101	19,7548152295633	0,159945945945946	11	94	38	8,86834289356278	103	239	0,98	105	175	100,195378151261	3,8	136	0,565091724419079	67,408663507109	140	79,452
1	3,02	474	126,2	308,63	1,09	13	0,12	11	10	29,8	3,04	3,45	382	7,3	0,03	0,16	46,9	16	29,1	34,1	85,3	0,58	11,3	13,4	5,5	12,1	12	26	37,4540854392298	155,143305785124	76,760101010101	19,7548152295633	0,159945945945946	50,1984491671453	89	34,6420204978038	10	103,369144981413	162,172290021536	1,48	110,430284857571	268,810782241015	100,195378151261	4,6	144	0,565091724419079	67,408663507109	142,879577464789	64,377
1	4,07	1100	45,4	308,63	1,1	13,1	0,12	11	10	33,3	2,84	4,42	239	8,7	0,03	0,13	46,4	16	29	34,5	84,1	0,55	9,3	9,8	5,52	12,7	16	21	46,7	61	76,760101010101	15,1	0,16	27	82	34,6420204978038	10	103,369144981413	162,172290021536	0,92	93	217	100,195378151261	4,2	141	0,78	76,5	142,879577464789	109,662
1	43,8	824	225,7	388,5	1,08	12,9	0,15	46	10	31,3	1,06	3,89	278	5,6	0,04	0,15	30,4	10	28,5	32,9	86,6	0,66	9,8	10,3	3,51	13,3	14	22	43,4	63	50	24,3	0,159945945945946	22	136,679387261489	29	9,3	100	94	0,79	80	208	39	3,5	135	0,35	70,1	128	119,651
1	25,9	963	126,3	395,25	1,09	13	0,12	11	10	29,8	1,66	3,68	182	6,1	0,04	0,02	45,7	15,3	28,4	33,5	84,9	0,81	9,8	10,9	5,38	12,7	55	45	37,4540854392298	155,143305785124	76,760101010101	29,2	0,159945945945946	50,1984491671453	136,679387261489	34,6420204978038	8,86834289356278	103,369144981413	162,172290021536	0,86	124	275	100,195378151261	4,5	141	0,565091724419079	67,408663507109	142,879577464789	107,709
1	3,02	515	24,6	308,63	1,16	13,8	0,12	11	10	32,4	1,37	8,6	398	10,7	0,03	0,2	42,6	13,9	31,4	32,6	96,4	0,27	11,6	13,6	4,42	12,8	33	27	40,2	83	76,760101010101	8,3	0,09	33	102	34,6420204978038	9,5	106	162,172290021536	0,91	52	268,810782241015	100,195378151261	4,7	140,630044843049	0,36	67,408663507109	142,879577464789	117,544
1	3,02	1440	6,5	327,79	0,94	11,3	0,12	11	10	29,7	2,12	3,96	212	6,8	0,07	0,25	45,7	15,5	28,5	33,9	84,2	0,8	9,8	10,8	5,43	14,1	38	45	38,3	80	66	10,2	0,12	19	72	39	9,6	109	131	0,89	46	140	68	4,5	145	0,5	62,6	121	94,912
1	3,02	427	145,5	308,63	1,09	13	0,12	11	10	29,8	1,86	4,41	217	7	0,02	0,13	43,6	14,4	30,8	33	93,4	0,56	10,1	11,4	4,67	13,2	20	27	44,3	68	76,760101010101	14,7	0,23	23	136	34,6420204978038	10,1	103,369144981413	162,172290021536	1	427	215	100,195378151261	4	143	1,11	75,4	142,879577464789	85,548
1	109	2240	1561,1	334,82	1,14	13,6	0,18	11	10	37,7	2,5	7,36	267	11	0,03	0,18	44	15,5	30,6	35,2	87	0,4	9,6	10,7	5,06	12,2	35,7598436736688	37,034373476353	37,4540854392298	155,143305785124	76,760101010101	19,7548152295633	0,159945945945946	50,1984491671453	136,679387261489	46	8,86834289356278	103,369144981413	161	1,23181467181467	110,430284857571	268,810782241015	103	4,28213461066077	140,630044843049	0,565091724419079	67,408663507109	61	80,0841378955493
1	3,02	249	10,9	277,71	1,15	13,7	0,12	4	10	30,8	2,53	4,64	302	7,7	0,03	0,13	47,7	16,5	29,6	34,6	85,6	0,48	9,5	10,4	5,57	12,9	21	17	38,5	155,143305785124	76,760101010101	19,7548152295633	0,159945945945946	50,1984491671453	136,679387261489	34,6420204978038	8,7	103,369144981413	162,172290021536	0,87	155	251	100,195378151261	4,28213461066077	140,630044843049	0,565091724419079	67,408663507109	142,879577464789	93,805
1	3,34	232	20	308,63	1,09	13	0,12	2	10	29,8	1,66	5,12	251	7,2	0,03	0,08	41,6	14	28,4	33,7	84,4	0,56	11,3	14	4,93	13,5	35,7598436736688	37,034373476353	37,4540854392298	155,143305785124	76,760101010101	19,7548152295633	0,159945945945946	50,1984491671453	136,679387261489	34,6420204978038	8,86834289356278	103,369144981413	162,172290021536	1,23181467181467	110,430284857571	207	100,195378151261	4,28213461066077	140,630044843049	0,565091724419079	67,408663507109	142,879577464789	80,0841378955493
1	3,02	206	57,2	287,8	1,07	12,8	0,16	11	10	28,1	1,03	3,27	199	4,6	0,08	0,41	46,4	15,3	30,9	33	93,7	0,83	9,6	10	4,95	11,7	20	21	37,4540854392298	155,143305785124	76,760101010101	19,7548152295633	0,159945945945946	50,1984491671453	84	45	8,86834289356278	103,369144981413	174	0,93	63	177	101	4,28213461066077	140,630044843049	0,565091724419079	67,408663507109	141	109,001
1	3,02	271	101,9	308,63	1,09	13	0,12	11	10	29,8	1,14	3,45	254	5,1	0,02	0,01	46,8	15,5	28	33,1	84,6	0,49	9,9	10,9	5,53	13,3	12	17	41,4	66	124	19,5	0,07	19	87	34,6420204978038	9,3	110	162,172290021536	1,45	106	268,810782241015	100,195378151261	4,28213461066077	140,630044843049	0,46	67,408663507109	142,879577464789	45,798
1	3,02	234	39	308,63	1,09	13	0,12	11	10	29,8	1,58	7,99	207	10,2	0,03	0,13	39,5	13,9	30,2	35,2	85,9	0,72	9,9	11	4,6	12,2	79	30	47,7	83	68	18,8	0,3	61	98	34,6420204978038	10,2	104	162,172290021536	1,08	57	180	100,195378151261	4	142	1,28	78	142,879577464789	78,496
1	8,72	391	49,15	308,63	1,09	13	0,12	11	10	29,8	0,83	3,3	154	4,7	0,05	0,18	49,6	16,9	28,7	34,1	84,4	0,83	9,7	11	5,88	12,9	68	45	37,4	127	76,760101010101	11,7	0,05	83	164	34,6420204978038	9,4	107	162,172290021536	1,11	50	268,810782241015	100,195378151261	4,5	140,630044843049	0,38	67,408663507109	142,879577464789	68,826
1	3,02	313	11,2	298,38	1,08	12,9	0,12	11	10	31,1	2,52	3	302	6,2	0,07	0,22	49,7	16,6	29,4	33,4	88	0,66	11	13,4	5,65	12	19	22	37,4540854392298	155,143305785124	76,760101010101	16,2	0,159945945945946	50,1984491671453	136,679387261489	34,6420204978038	8,86834289356278	103,369144981413	162,172290021536	0,95	54	241	100,195378151261	4,1	137	0,565091724419079	67,408663507109	142,879577464789	113,963
1	5,68	297	32,7	308,63	1,09	13	0,12	13	10	29,8	1,48	3,58	340	5,7	0,02	0,12	41,5	15	30,8	36,1	85,2	0,66	9,8	9,9	4,87	11,2	9	27	39,5	55	100	11,3	0,18	20	75	34,6420204978038	9,1	103	162,172290021536	1,37	73	251	100,195378151261	3,9	140	0,87	76,7	142,879577464789	46,37
1	44,9	391	49,15	308,63	1,09	13	0,17	11	10	29,8	0,48	8,96	157	9,7	0,06	0,19	43,1	15,1	31,7	35	90,4	0,48	9,6	10,1	4,77	12,5	17	19	43,5	69	61	36,3	0,15	24	133	34,6420204978038	9,7	107	162,172290021536	1,18	323	323	100,195378151261	4,3	145	0,58	81,9	142,879577464789	63,474
1	3,79	1350	556,8	308,63	1,13	13,5	0,12	11	10	32	1,93	2,88	314	5,2	0,04	0,33	42,4	14	27,7	33	83,8	0,66	9,7	11,2	5,06	11,8	8	17	36,7	155,143305785124	76,760101010101	19,7548152295633	0,09	50,1984491671453	146	51	9,2	103,369144981413	269	1,27	110,430284857571	215	100,195378151261	4,3	142	0,42	71,8	201	50,111
1	3,02	105	33,4	308,63	1,09	13	0,12	11	10	29,8	2,24	4,18	269	6,9	0,08	0,06	44,4	15,5	31,5	34,9	90,2	0,42	12,3	16,5	4,92	14,6	17	18	44,8	77	76,760101010101	19,7548152295633	0,21	31	97	33	9,5	108	144	1,06	195	295	100,195378151261	4,6	144	0,58	76,6	66	80,857
1	3,02	441	6,6	308,63	1,09	13	0,12	11	10	29,8	1,87	4,98	378	7,5	0,09	0,68	43,3	14,6	30,2	33,7	89,6	0,77	8,7	9,1	4,83	12,7	16	21	37,4540854392298	69	76,760101010101	19,7548152295633	0,31	20	168	34,6420204978038	9	99	162,172290021536	1,04	86	268,810782241015	100,195378151261	4,3	137	1,29	67,408663507109	142,879577464789	76,052
1	279	1330	1431,9	379,07	1,12	13,3	0,53	51	10	40,6	3,09	1,64	382	5,4	0,02	0,07	47,1	15,8	29,1	33,5	86,7	0,55	8,8	9,2	5,43	13,2	16	19	37,4540854392298	155,143305785124	76,760101010101	19,7548152295633	0,159945945945946	50,1984491671453	103	54	8,86834289356278	103,369144981413	197	1,15	69	186	112	4,28213461066077	140,630044843049	0,565091724419079	67,408663507109	157	65,023
1	39,9	1160	330,4	350	0,97	11,7	0,27	11	10	31,8	1,64	4,12	218	6,4	0,03	0,12	37,9	12,9	29,3	34	85,9	0,63	10	11,2	4,41	12,8	41	39	37,4540854392298	155,143305785124	76,760101010101	19,7548152295633	0,159945945945946	74	99	34,6420204978038	8,86834289356278	103,369144981413	162,172290021536	0,67	110,430284857571	268,810782241015	100,195378151261	4,5	142	0,565091724419079	67,408663507109	142,879577464789	119,348
1	3,02	309	27	308,63	1,09	13	0,12	11	10	29,8	0,87	3,21	187	4,8	0,03	0,15	44,1	14,6	27,9	33,1	84,2	0,68	10	11,2	5,24	12,1	36	22	42,3	89	33	12,7	0,09	64	94	21	9,6	100	147	0,99	45	177	88	4,1	141	0,4	81	191	94,874
1	3,02	191	7,7	302,81	1,01	12,1	0,12	11	10	34,2	2,05	5,5	312	8,2	0,07	0,42	35,9	11,4	29,3	31,8	92,3	0,45	9,9	10,8	3,89	14,4	35,7598436736688	37,034373476353	37,4540854392298	155,143305785124	76,760101010101	22,9	0,159945945945946	50,1984491671453	144	34,6420204978038	8,1	103,369144981413	162,172290021536	1,13	76	268,810782241015	100,195378151261	2,6	145	0,565091724419079	67,408663507109	142,879577464789	73,797
1	6,07	2330	152,7	308,63	1,09	13	0,12	32	10	35	2,27	3,43	318	6,4	0,04	0,14	44,7	15,7	30,3	35,1	86,1	0,53	9,5	10,5	5,19	12,3	36	26	46,4	98	76,760101010101	16,4	0,21	31	76	34,6420204978038	10,3	103,369144981413	162,172290021536	0,98	255	165	100,195378151261	4,3	143	1,05	77	142,879577464789	102,313
1	3,02	391	49,15	308,63	1,09	13	0,12	11	10	29,8	1,05	6,33	226	8	0,02	0,06	45,5	14,8	27,8	32,5	85,4	0,37	9,1	9,5	5,33	12,4	12	37	39,6	63	76,760101010101	19,7548152295633	0,19	13	88	34,6420204978038	9,4	101	162,172290021536	0,71	110,430284857571	268,810782241015	100,195378151261	5	140	0,23	65,6	142,879577464789	89,864
1	4,07	3360	561,3	308,63	1,09	13	0,12	42	10	29,8	2,75	2,95	274	6,7	0,04	0,17	42,7	14,6	27,9	34,2	81,5	1,3	9,5	10,4	5,24	11,8	162	36	36,9	82	59	14,7	0,15	48	72	34,6420204978038	8,8	105	162,172290021536	0,93	33	126	100,195378151261	4,3	142	0,54	69,1	142,879577464789	115,302
1	14,2	537	389,1	406,14	1,15	13,7	0,12	48	10	32,2	1,14	4,31	193	5,9	0,01	0,11	33,2	10,6	26,5	31,9	83	0,58	10,4570148489503	12,0571428571429	4	20,9	33	25	45,2	77	76,760101010101	17,8	0,12	27	105	34,6420204978038	10	103,369144981413	162,172290021536	0,99	207	196	100,195378151261	4,3	140	0,57	69,2	142,879577464789	94,874
1	3,98	391	65,1	308,63	1,09	13	0,12	36	10	29,8	2,59	5,67	229	9,4	0,04	0,08	48,6	15,7	27,1	32,3	83,8	0,92	11	13,4	5,8	14,4	27	18	44,6	80	76,760101010101	13,3	0,27	27	125	34,6420204978038	10,1	103,369144981413	162,172290021536	0,92	55	163	100,195378151261	4	144	1,54	72,4	142,879577464789	89,451
1	21,4	391	23,2	364,89	1,12	13,4	0,12	29	10	35	1,67	5,34	220	7,5	0,06	0,11	48,6	15,8	28,6	32,5	87,9	0,4	10,4	12,1	5,53	13,9	17	30	37,4540854392298	155,143305785124	76,760101010101	19,7548152295633	0,159945945945946	50,1984491671453	113	25	8,86834289356278	103,369144981413	178	0,87	80	337	105	4,28213461066077	140,630044843049	0,565091724419079	67,408663507109	239	99,927
1	3,02	130	49,15	308,63	1,09	13	0,12	2	10	29,8	2,45	5,8	298	8,9	0,02	0,02	44,2	14,6	28,2	33	85,3	0,73	11,4	14,5	5,18	12,9	30	22	36	77	57	16,9	0,1	39	128	26	8,8	95	118	1,05	84	221	100,195378151261	4,9	129	0,25	64,3	79	78,413
1	3,02	391	16,6	466,15	1,15	13,7	0,12	13	10	29,7	1,8	4,47	345	7,2	0,08	0,02	38,4	13	28,7	33,9	84,8	1,36	8,7	8,6	4,53	13,6	18	28	49,1	130	76,760101010101	31,9	0,16	50,1984491671453	129	37	10,2	101	149	1,01	172	340	92	4,1	142	0,43	80,2	102	102,898
1	3,02	295	98,7	286,39	1,04	12,5	0,12	11	10	32,4	2,11	4,71	295	7,5	0,05	0,05	47,8	16,1	30	33,7	89	0,67	10,3	11,8	5,37	13,1	35,7598436736688	37,034373476353	37,4540854392298	155,143305785124	76,760101010101	19,7548152295633	0,159945945945946	50,1984491671453	136,679387261489	34,6420204978038	8,86834289356278	103,369144981413	162,172290021536	1,23181467181467	110,430284857571	310	100,195378151261	4,28213461066077	140,630044843049	0,565091724419079	67,408663507109	142,879577464789	80,0841378955493
1	3,02	301	20,2	314,72	1,02	12,2	0,12	11	10	27,1	2,25	3,95	232	6,7	0,02	0,19	44,2	14,8	29,7	33,5	88,6	0,58	8,6	8,8	4,99	12,7	35	26	37,4540854392298	155,143305785124	76,760101010101	19,7548152295633	0,1	62	150	47	10	98	290	0,55	35	408	143	4,2	133	0,76	67,408663507109	501	115,673
1	35,9	391	49,15	308,63	1,09	13	0,12	11	10	29,8	1,24	2,84	204	4,4	0,09	0,06	35,7	11,7	27,4	32,8	83,6	0,44	11,8	16,5	4,27	14,9	41	43	37,4540854392298	155,143305785124	76,760101010101	19,7548152295633	0,159945945945946	50,1984491671453	112	32	8,86834289356278	103,369144981413	138	0,91	45	304	88	4,28213461066077	140,630044843049	0,565091724419079	67,408663507109	90	90,64
1	3,02	188	33,5	352,34	1,09	13	0,12	11	10	27,8	1,57	7,97	329	10,6	0,09	0,61	46,1	16	30,1	34,7	86,7	0,77	10,3	11,7	5,32	12,1	35,7598436736688	37,034373476353	37,4540854392298	155,143305785124	76,760101010101	19,7548152295633	0,159945945945946	50,1984491671453	136,679387261489	34,6420204978038	8,86834289356278	103,369144981413	162,172290021536	1,23181467181467	110,430284857571	227	100,195378151261	4,28213461066077	140,630044843049	0,565091724419079	67,408663507109	142,879577464789	80,0841378955493
1	3,02	495	8,3	293,69	0,83	10,1	0,12	11	10	29	1,6	7,73	213	10,8	0,04	1,03	47,4	15,4	31,2	32,5	96	0,81	11,2	14	4,94	13,1	35,7598436736688	37,034373476353	37,4540854392298	155,143305785124	76,760101010101	19,7548152295633	0,159945945945946	50,1984491671453	136,679387261489	34,6420204978038	8,86834289356278	103,369144981413	162,172290021536	1,23181467181467	110,430284857571	268,810782241015	100,195378151261	4,28213461066077	140,630044843049	0,565091724419079	67,408663507109	142,879577464789	80,0841378955493
1	107	1270	284,2	308,63	1,09	13	0,12	11	10	29,8	4,23	3,89	320	9,5	0,03	0,19	41,1	14,1	29,3	34,3	85,3	0,65	11,6	14	4,82	14,1	19	27	41,4	49	76,760101010101	19,7548152295633	0,27	13	94	25	9,2	103	73	1,37	264	254	100,195378151261	3,7	141	0,82	76,9	50	71,678
1	70,1	1110	69,1	308,63	1,09	13	0,12	11	10	29,8	2,63	3,82	289	7,3	0,04	0,12	45,1	15,7	30,5	34,8	87,6	0,53	10,1	10,7	5,15	12,4	35,7598436736688	27	38,9	123	59	20,3	0,15	206	217	56	8,6	101	104	0,77	44	246	27	4,3	139	0,59	71,7	106	109,593
1	59,3	5410	305	308,63	1,86	21,5	0,15	17	10	46,4	1,99	3,14	180	5,5	0,05	0,2	46,9	15,9	27,7	33,9	81,6	0,51	10,8	13,5	5,75	13,2	44	32	35	65	64	13,5	0,19	67	91	34,6420204978038	9	99	162,172290021536	0,94	37	268,810782241015	100,195378151261	4,2	142	0,82	65,4	142,879577464789	98,902
1	4,49	131	308,5	281,31	1,12	13,3	0,12	19	10	46,4	2,39	3,45	225	7	0,04	0,21	45,9	15,2	27,1	33,1	81,8	0,45	9,6	11,1	5,61	13,2	39	29	47,3	68	76,760101010101	19,7548152295633	0,08	24	91	34,6420204978038	10,3	103,369144981413	162,172290021536	0,81	152	268,810782241015	100,195378151261	4,28213461066077	140,630044843049	0,47	67,408663507109	142,879577464789	123,526
1	3,02	213	5,9	308,63	1,09	13	0,12	11	10	29,8	2,25	2,93	285	5,6	0,03	0,39	39,7	12,9	29,9	32,5	92,1	0,48	10,1	11,1	4,31	12,9	22	31	37,4540854392298	155,143305785124	76,760101010101	23,4	0,159945945945946	50,1984491671453	136,679387261489	34,6420204978038	8,86834289356278	103,369144981413	162,172290021536	1,09	336	282	100,195378151261	4,8	136	0,565091724419079	67,408663507109	142,879577464789	84,454
1	3,02	337	144,2	274,19	0,93	11,2	0,12	11	10	30,1	1,44	3,6	291	5,5	0,02	0,11	44,9	14,5	27,5	32,3	85,2	0,47	9,1	9,6	5,27	12,8	16	17	46,9	69	76,760101010101	12,7	0,34	16	98	34,6420204978038	10,1	103,369144981413	162,172290021536	1,04	73	187	100,195378151261	4,1	147	2,55	71,3	142,879577464789	81,586
1	4,07	189	55,3	308,63	1,09	13	0,12	11	10	29,8	2,49	2,05	304	5	0,05	0,27	30,6	10,4	31	34	91,1	0,98	9,3	9,2	3,36	11,9	62	31	44,8	78	76,760101010101	19,7548152295633	0,21	26	87	50	9,8	105	136	0,91	108	179	100,195378151261	3,9	143	0,88	74,8	43	121,746
1	3,02	186	24,3	308,63	1,09	13	0,12	11	10	29,8	1,06	2,81	146	4,1	0,03	0,03	46,8	16,3	30,4	34,8	87,3	0,86	10,8	12,9	5,36	12,3	16	15	38,7	82	76,760101010101	11,3	0,07	24	110	34,6420204978038	9	103,369144981413	162,172290021536	0,93	72	167	100,195378151261	3,8	143	0,29	67,408663507109	142,879577464789	90,169
1	12,9	317	27,4	346,06	0,92	11,1	0,12	31	10	28,6	2,3	4,89	194	8,2	0,06	0,21	47,4	16	29,5	33,8	87,5	0,92	10,1	11,5	5,42	12,8	31	34	37,4540854392298	155,143305785124	76,760101010101	12,3	0,159945945945946	50,1984491671453	136,679387261489	34,6420204978038	8,86834289356278	103,369144981413	162,172290021536	1,08	67	261	100,195378151261	4,2	138	0,565091724419079	67,408663507109	142,879577464789	98,975
1	5,83	678	127,7	308,63	1,09	13	0,12	11	10	29,8	1,78	4,47	226	7,3	0,07	0,04	39,2	12,8	30,3	32,7	92,7	0,29	10,3	10,6	4,23	16,6	55	48	42,5	171	76,760101010101	13,1	0,13	127	110	34,6420204978038	9,8	103,369144981413	162,172290021536	0,91	139	303	100,195378151261	4,1	136	0,61	75,1	142,879577464789	106,534
1	31	1180	470	346,06	1,09	13	0,12	11	10	29,8	2,06	3,25	238	5,9	0,08	0,14	38,3	12,3	28	32,1	87,2	1,09	11,1	13,7	4,39	15,2	35,7598436736688	37,034373476353	37,4540854392298	155,143305785124	76,760101010101	19,7548152295633	0,159945945945946	50,1984491671453	136,679387261489	34,6420204978038	8,86834289356278	103,369144981413	162,172290021536	1,23181467181467	110,430284857571	257	100,195378151261	4,28213461066077	140,630044843049	0,565091724419079	67,408663507109	142,879577464789	80,0841378955493
1	70	847	129,7	367,59	1,09	13	0,88	11	10	33,6	2,46	7,7	312	11,9	0,01	0,108552717747217	37,9	12,5	27,8	33	84,2	0,33	9,2	9,3	4,5	13,3	62	41	37,4540854392298	155,143305785124	76,760101010101	19,7548152295633	0,159945945945946	50,1984491671453	95	35	8,86834289356278	103,369144981413	125	0,94	81	301	57	4,28213461066077	140,630044843049	0,565091724419079	67,408663507109	166	96,839
1	11,7	650	255,2	350	1,12	13,3	0,12	11	10	29,3	1,71	3,22	179	5,7	0,08	0,38	44,1	14,5	28,5	32,9	86,6	0,7	11	13,7	5,09	12,6	17	20	36,8	66	87	25,9	0,09	33	91	34,6420204978038	8,9	109	162,172290021536	0,85	58	231	100,195378151261	4,2	144	0,31	69,6	142,879577464789	100,18
1	3,02	421	6,9	311,64	1,16	13,8	0,12	11	10	32,9	1,2	3,11	305	4,9	0,02	0,08	47,7	15,3	25,9	32,1	80,8	0,28	12,4	17,8	5,9	12,5	23	20	27,8	37	76,760101010101	19,7548152295633	0,11	18	72	32	8	106	228	4,78	21	292	100,195378151261	5,1	140	0,66	47,7	330	13,942
1	22,4	531	106,7	334,82	1,12	13,3	0,12	19	10	31,9	1,73	4,47	190	7,2	0,02	0,13	42	14,3	28,3	34	83	1	10,1	10,7	5,06	12,3	34	21	37,4540854392298	155,143305785124	76,760101010101	19,7548152295633	0,159945945945946	50,1984491671453	93	29	8,86834289356278	103,369144981413	213	1,05	73	178	164	4,2	143	0,565091724419079	67,408663507109	98	96,13
1	3,02	283	39,6	308,63	1,09	13	0,12	11	10	29,8	2,04	3,91	246	6,7	0,08	0,35	37,7	12,8	31,6	34	93,1	1,41	10,1	11	4,05	11,9	40	33	43,1	74	88	19,3	0,1	48	150	42	9,6	107	217	0,96	108	272	153	4,3	142	0,35	71,9	112	104,896
1	8,45	917	179,6	248,77	1,36	16	0,12	11	10	34,1	1,54	4,57	223	6,9	0,01	0,1	45,2	15,4	28,9	34,1	85	0,5	9,6	11	5,32	11,9	73	41	37,4540854392298	155,143305785124	76,760101010101	19,7548152295633	0,159945945945946	50,1984491671453	88	34,6420204978038	8,86834289356278	103,369144981413	162,172290021536	0,97	110,430284857571	268,810782241015	100,195378151261	4,28213461066077	140,630044843049	0,565091724419079	67,408663507109	142,879577464789	106,542
1	24,1	982	272	219,17	1,12	13,3	0,12	11	10	33,9	1,92	3,39	360	6	0,02	0,01	45,6	15,5	28,4	34	83,7	0,46	9	8,9	5,45	13,3	42	39	37,4540854392298	155,143305785124	76,760101010101	25,8	0,159945945945946	50,1984491671453	136,679387261489	34,6420204978038	8,86834289356278	103,369144981413	162,172290021536	0,91	93	291	100,195378151261	3,8	142	0,565091724419079	67,408663507109	142,879577464789	105,788
1	3,02	197	60	277,71	1,13	13,5	0,12	4	10	32,8	2,08	2,08	179	5	0,06	0,07	43	13,5	23,4	31,4	74,4	0,83	10,2	10,9	5,78	14,9	19	20	39,8	155,143305785124	76,760101010101	19,7548152295633	0,11	12	101	50	9,2	103,369144981413	225	1,07	591	218	100,195378151261	4,2	140	0,57	72	61	67,068
1	3,09	247	64,2	305,69	1,09	13	0,17	11	10	29,8	1,11	3,99	183	5,6	0,04	0,16	49,4	16,7	30,7	33,8	90,8	0,37	11,7	14,8	5,44	12,9	43	28	46,1	84	76,760101010101	14,6	0,1	35	102	34,6420204978038	9,7	103,369144981413	162,172290021536	0,75	255	216	100,195378151261	3,9	143	0,41	75,9	142,879577464789	111,565
1	14,8	505	210,4	342,21	1,08	12,9	0,15	39	10	36,1	4,02	2,43	322	7,6	0,04	0,02	43	14,5	30	33,7	88,8	1,14	11	13,4	4,84	11,2	22	23	37,4540854392298	73	76,760101010101	19,7548152295633	0,14	28	132	34,6420204978038	8,86834289356278	103,369144981413	162,172290021536	1,12	120	268,810782241015	100,195378151261	4,4	142	0,82	67,408663507109	142,879577464789	75,649
1	8,39	391	279,7	359,7	1,18	14	0,12	15	10	44,4	1,31	4,1	168	6,3	0,04	0,25	45	15,3	28,9	34	85,1	0,6	13,2	18,4	5,29	13,2	124	62	37,4540854392298	155,143305785124	76,760101010101	17,8	0,159945945945946	50,1984491671453	136,679387261489	34,6420204978038	8,86834289356278	103,369144981413	162,172290021536	1,02	44	282	100,195378151261	5,1	142	0,565091724419079	67,408663507109	142,879577464789	80,641
1	10,7	419	28,7	296,79	1,22	14,5	0,12	9	10	35,9	2,31	17,56	186	20,8	0,04	0,04	44,7	15,8	32	35,3	90,7	0,83	10,3	10,8	4,93	11,8	36	33	37,4	155,143305785124	76,760101010101	19,7548152295633	0,29	50,1984491671453	110	42	8,7	98	159	0,99	73	506	99	4,1	138	1,22	67,408663507109	88	94,874
1	23,2	1640	387	359,7	1,14	13,6	0,13	38	10	31,8	0,87	5,01	246	6,7	0,05	0,02	40,6	13,4	29,3	33	88,6	0,36	9,1	9,7	4,58	11,8	22	24	43,7	52	76,760101010101	15,5	0,11	39	122	34,6420204978038	9,5	103,369144981413	162,172290021536	1,17	261	198	100,195378151261	4,4	143	0,54	68,3	142,879577464789	75,375
1	3,28	348	90,2	277,71	1,09	13	0,12	9	10	33,6	1,45	1,97	145	3,9	0,08	0,37	42,1	14,1	30,1	33,5	89,8	0,6	10,5	11	4,69	13,3	19	19	37,4540854392298	155,143305785124	76,760101010101	19,7548152295633	0,159945945945946	50,1984491671453	136,679387261489	34,6420204978038	8,86834289356278	103,369144981413	162,172290021536	0,86	160	180	100,195378151261	4,28213461066077	140,630044843049	0,565091724419079	67,408663507109	142,879577464789	121,371
1	14,7	391	49,15	308,63	1,09	13	0,12	11	10	29,8	1,01	9,37	214	10,9	0,01	0,14	41	13,6	28,3	33,2	85,4	0,76	10,4	11,8	4,8	11,3	35	30	41,5	70	76,760101010101	19,7548152295633	0,16	23	88	27	8,8	103	155	0,9	62	379	100,195378151261	4,2	141	0,51	73,8	156	102,067
1	3,02	574	12,3	254,71	1,11	13,2	0,12	11	10	26,6	1,78	6,54	332	9,6	0,01	0,04	35,5	11,9	29,3	33,5	87,4	0,57	9,8	11	4,06	11,9	79	32	43,4	66	76,760101010101	13	0,43	117	108	34,6420204978038	9,5	100	162,172290021536	0,94	72	268,810782241015	100,195378151261	4	140,630044843049	1,99	67,408663507109	142,879577464789	111,447
1	23,4	391	49,15	311,64	0,96	11,5	0,12	3	10	23,1	2,03	4,59	290	7,4	0,09	0,14	34,7	11,2	29	32,3	89,9	1,07	9,3	8,7	3,86	14,8	25	43	37,4540854392298	155,143305785124	76,760101010101	26,7	0,159945945945946	50,1984491671453	136,679387261489	34,6420204978038	8,86834289356278	103,369144981413	162,172290021536	1,07	422	493	100,195378151261	4	135	0,565091724419079	67,408663507109	142,879577464789	75,575
1	6,44	391	76,6	321,1	1,37	16,1	0,12	16	10	39	1,01	4,43	227	6,6	0,02	0,16	43,3	15,9	31	36,7	84,4	0,65	9,5	9,4	5,13	12	20	29	37,4540854392298	155,143305785124	76,760101010101	19,7548152295633	0,159945945945946	50,1984491671453	98	34,6420204978038	8,86834289356278	103,369144981413	162,172290021536	1,08	110,430284857571	268,810782241015	100,195378151261	4,2	144	0,565091724419079	67,408663507109	142,879577464789	90,974
1	39,1	1170	45,4	379,07	1,07	12,8	0,17	75	10	28,3	1,3	5,17	324	8	0,04	0,01	44,2	14,3	23,6	32,4	72,9	0,54	10	11,3	6,06	14,9	20	21	42,3	128	76,760101010101	27,4	0,08	38	106	41	10,2	103,369144981413	259	0,94	76	268,810782241015	176	4,2	140	0,29	71,8	210	94,156
1	4,07	342	50,2	293,69	1,09	13	0,12	16	10	26,4	1,76	4,29	364	7	0,06	0,12	46,5	15,9	27,7	34,2	81,2	0,79	11,2	13,9	5,73	13	31	29	39,3	64	89	22,6	0,13	26	94	34,6420204978038	9	105	162,172290021536	0,92	206	328	100,195378151261	4,4	143	0,61	72	142,879577464789	83,97
1	3,02	391	49,15	308,63	1,09	13	0,12	11	10	29,8	1,16	5,17	91	6,6	0,02	0,09	47,8	16,6	29,6	34,7	85,2	0,57	8,9	8,9	5,61	12,3	60	42	37,4540854392298	155,143305785124	76,760101010101	18,6	0,159945945945946	50,1984491671453	136,679387261489	34,6420204978038	8,86834289356278	103,369144981413	162,172290021536	2,29	75	519	100,195378151261	4,4	138	0,565091724419079	67,408663507109	142,879577464789	37,449
1	3,02	391	105,1	308,63	1,06	12,7	0,12	4	10	22	0,85	13,5	288	15,6	0,02	0,02	40,2	13,6	28,6	33,8	84,6	0,42	9,9	10,5	4,75	13,6	49	31	43,9	71	76,760101010101	19,7548152295633	0,15	42	103	43	9,4	102	178	1,05	180	230	100,195378151261	3,9	142	0,69	75,1	63	100,268
1	46,7	391	24,3	373,18	1,09	13	0,12	36	10	29,8	2,35	4,53	230	7,5	0,07	0,28	46,8	16,2	30,7	34,6	88,6	0,82	10,3	12,3	5,28	12,8	52	35	44	43	83	19,4	0,12	49	122	30	8,7	107	232	1	70	218	155	4,4	143	0,65	74,1	234	89,23
1	19,8	391	256,9	352,34	1,09	13	0,12	84	10	35	0,52	6,71	197	7,8	0,05	0,09	44,6	15,8	29,1	35,4	82,1	0,38	9,1	10,2	5,43	12,3	20	20	37,4540854392298	155,143305785124	76,760101010101	19,7548152295633	0,159945945945946	50,1984491671453	64	26	8,86834289356278	103,369144981413	173	0,99	74	199	89	4,28213461066077	140,630044843049	0,565091724419079	67,408663507109	289	108,42
1	4,07	391	1245,2	289,24	1,09	13	0,12	18	211	29,8	2,55	3,51	223	7,1	0,06	0,18	43,7	15,3	30	35	85,7	0,99	9,5	10,4	5,1	12	37	35	35,26	8,8	51	28,8	0,159945945945946	69	136,679387261489	25	8,78	106	156	0,81	170	520	108	4,32	141	0,15	65,28	115	122,661
1	36,9	542	276,6	359,7	1,25	14,8	0,12	36	10	41,4	1,49	2,91	189	4,9	0,02	0,13	43,3	15	28,3	34,6	81,7	0,33	9,5	10,1	5,3	12,7	35,7598436736688	37,034373476353	37,4540854392298	155,143305785124	76,760101010101	19,7548152295633	0,159945945945946	50,1984491671453	136,679387261489	34,6420204978038	8,86834289356278	103,369144981413	162,172290021536	2,06	110,430284857571	268,810782241015	100,195378151261	4,28213461066077	140,630044843049	0,565091724419079	67,408663507109	142,879577464789	29,955
1	36,3	391	384,4	352,34	1,14	13,6	0,23	44	10	35,5	2,21	1,65	209	4,3	0,03	0,08	44,7	15,8	31,3	35,3	88,7	0,26	9,8	11,2	5,04	12,4	17	18	37,4	93	88	14,6	0,22	117	93	34,6420204978038	9,2	110	162,172290021536	0,95	48	187	100,195378151261	4,5	149	1,12	64,2	142,879577464789	82,496
1	3,02	119	149,2	219,17	1,08	12,9	0,12	2	10	41,4	0,55	7,18	328	8,4	0,03	0,09	44,9	15,5	31,6	34,5	91,6	0,65	9	9,3	4,9	13	26	18	35,9	72	76,760101010101	7,6	0,17	30	104	36	9	103,369144981413	176	1,09	35	268,810782241015	113	4	143	0,85	62,4	135	69,863
1	37,4	391	99,6	418,62	1,08	12,9	0,12	39	10	33,8	0,33	4,19	164	5,1	0,01	0,02	41,3	14,3	30,2	34,6	87,3	0,59	10,6	10,8	4,73	12,2	9	15	38,3	59	76,760101010101	19,7548152295633	0,07	22	97	56	9,5	107	239	1,16	81	208	100,195378151261	4,5	144	0,41	64,9	131	60,403
1	3,02	191	96,7	267,4	1,04	12,4	0,12	6	10	27,4	1,73	2,94	233	5,1	0,02	0,04	42,4	14,7	30,6	34,7	88,3	1,17	10,3	12	4,8	12,8	69	36	41,4	103	56	24,5	0,18	157	166	34,6420204978038	9	103	162,172290021536	0,96	167	346	100,195378151261	4,3	140	0,69	73,8	142,879577464789	89,876
1	131	391	49,15	308,63	1,09	13	0,12	11	10	29,8	1,25	5,97	510	8,8	0,02	0,108552717747217	37,5	12,9	29,3	34,4	85,2	0,36	11,4	13,2	4,4	12,9	23	20	39,3	81	79	15,8	0,2	41	124	46	9,3	103	266	1,09	224	224	186	4,1	140	1,23	71,2	172	70,852
1	208	391	291,5	295,23	1,24	14,7	0,13	85	10	29,4	0,31	15,87	227	16,8	0,09	0,41	46,2	15,7	29,6	34	87,2	0,67	9,7	9,9	5,3	13,2	11	20	34,8	62	76,760101010101	19,7548152295633	0,03	31	91	30	8,8	104	104	0,95	66	252	100,195378151261	4,4	144	0,49	77,7	83	89,751
1	97,7	850	1206,5	391,83	1,09	13	0,12	32	10	29,8	1,64	2,64	159	4,7	0,04	0,11	44,9	14,2	25,4	31,6	80,5	0,32	9,2	9,7	5,58	14	35,7598436736688	37,034373476353	37,4540854392298	155,143305785124	76,760101010101	19,7548152295633	0,159945945945946	50,1984491671453	136,679387261489	34,6420204978038	8,86834289356278	103,369144981413	162,172290021536	1,23181467181467	110,430284857571	209	100,195378151261	4,28213461066077	140,630044843049	0,565091724419079	67,408663507109	142,879577464789	80,0841378955493
1	3,02	391	111,2	308,63	1,09	13	0,12	3	10	29,8	3,02	3,17	292	7,1	0,03	0,09	44	14	27,3	31,8	85,8	0,68	10,1	11	5,13	15,2	9	16	37	69	76,760101010101	16,8	0,28	31	93	26	9	103,369144981413	154	1,37	65	234	108	4,4	137	0,81	71,7	100	47,358
1	84,6	2730	488,4	391,83	0,9	10,9	0,12	42	10	28,7	0,91	2,07	219	3,3	0,03	0,08	42,6	14,1	28,8	33,1	86,9	0,5	9,4	9,8	4,9	12,7	56	35	46,5	79	40	27,6	0,16	112	89	34,6420204978038	9,3	105	162,172290021536	0,97	723	212	100,195378151261	4,1	142	0,88	76,1	142,879577464789	93,887
1	3,02	391	49,15	308,63	1,09	13	0,12	11	10	29,8	2,42	3,05	189	6	0,02	0,04	45,2	14,9	28	33	85	0,78	9,8	10,8	5,32	13,4	59	34	40,5	56	76,760101010101	19,7548152295633	0,35	30	91	27	9,4	104	113	1,21	67	329	100,195378151261	4,5	147	1,22	73,3	66	81,553
1	3,02	309	8,5	308,63	1,08	12,9	0,12	3	10	31,7	1,33	7,95	203	10,3	0,03	0,14	48,3	16,2	29,9	33,5	89,1	0,38	9,2	10	5,42	12,6	40	26	46,9	155,143305785124	57	10,6	0,15	67	102	34,6420204978038	9,1	103,369144981413	162,172290021536	1,21	95	268,810782241015	100,195378151261	4,1	142	0,57	70,8	142,879577464789	80,0841378955493
1	3,02	213	252,7	305,69	1,09	13	0,12	3	10	29,8	3,33	2,13	237	6,2	0,04	0,05	43,5	15,2	28,2	34,9	80,7	0,88	10	11,1	5,39	11,9	13	20	37,1	155,143305785124	76,760101010101	19,7548152295633	0,17	21	92	30	8,9	100	137	1,11	84	223	100,195378151261	4,4	137	0,39	68,3	100	80,0841378955493
1	24,3	391	141,5	352,34	0,95	11,4	0,12	11	10	25,3	1,93	2,69	201	5,3	0,02	0,1	45,9	15,7	27,3	34,2	79,8	0,57	11,6	14,3	5,75	12,4	19	19	41,2	155,143305785124	65	18	0,15	22	95	34,6420204978038	9,6	105	162,172290021536	1,06	85	254	100,195378151261	4	143	0,72	68	142,879577464789	80,0841378955493
1	3,02	391	22,3	308,63	1,09	13	0,12	11	10	29,8	1,44	12,24	200	14,4	0,04	0,19	40,7	13,1	25,3	32,2	78,7	0,78	9,2	10,4	5,17	14	9	18	45,3	155,143305785124	76,760101010101	19,7548152295633	0,12	16	86	31	10,1	102	143	0,89	110	180	100,195378151261	4,7	141	0,51	76,7	85	80,0841378955493
1	83,9	592	738,4	350	1,13	13,5	0,12	28	10	36,5	2,75	3,42	254	7	0,03	0,19	40,6	13,7	28,1	33,7	83,2	0,78	11	14,5	4,88	12	16	21	36,6	155,143305785124	105	12,9	0,26	84	96	34,6420204978038	8,7	104	162,172290021536	0,9	94	217	100,195378151261	4,1	143	0,96	58,1	142,879577464789	80,0841378955493
1	4,07	391	152,6	359,7	1,07	12,8	1,3	11	13	36,2	1,8	5,22	175	7,5	0,06	0,42	37,3	12,2	28,6	32,7	87,6	0,32	10,7	12,6	4,26	13,9	17	17	35	155,143305785124	76,760101010101	17,7	0,05	22	87	34,6420204978038	8,8	110	162,172290021536	1,35	81	268,810782241015	100,195378151261	4,2	144	0,46	72,3	142,879577464789	80,0841378955493
1	85	391	49,15	354,74	1,09	13	0,3	66	2302	29,8	3,25	2,97	303	7	0,02	0,17	40,6	13,5	26,1	33,3	78,5	0,49	12,1	16	5,17	14,1	18	23	41,9	155,143305785124	76,760101010101	19,7548152295633	0,18	26	99	50	9	100	224	1,13	44	296	100,195378151261	5,1	140	0,73	72,6	87	80,0841378955493
1	3,02	391	280	308,63	1,09	13	0,12	3	10	29,8	2,75	4,44	593	7,9	0,07	0,41	44,4	15,6	31,6	35,1	89,9	1,23	8,6	8,7	4,94	12,4	33	21	41,5	155,143305785124	87	14,6	0,19	36	119	34,6420204978038	9,5	103	162,172290021536	1,02	121	193	100,195378151261	4,6	142	0,88	72,3	142,879577464789	80,0841378955493
1	19,5	375	218	357,19	1,01	12,1	0,12	11	10	35,2	2,03	3,16	299	5,8	0,06	0,41	44,4	14,6	30,1	32,9	91,5	1,08	9,5	10,5	4,85	12,4	13	11	39,4	155,143305785124	76,760101010101	17,4	0,12	30	97	34,6420204978038	9,6	104	162,172290021536	1,13	66	268,810782241015	100,195378151261	4,3	139	0,8	67,8	142,879577464789	80,0841378955493
1	3,02	397	6,1	267,4	1,06	12,7	0,12	4	10	24,2	1,62	3,92	299	6,2	0,04	0,12	39,6	13,6	29,4	34,3	85,5	0,61	8,4	8,6	4,63	12,7	24	19	36,3	155,143305785124	76,760101010101	19,7548152295633	0,15	18	89	34,6420204978038	9,2	103,369144981413	162,172290021536	0,87	110,430284857571	268,810782241015	100,195378151261	5,1	143	0,49	67,408663507109	142,879577464789	80,0841378955493
1	30,4	948	781,6	364,89	1,05	12,6	0,12	107	10	32,5	2,13	9,91	516	13,5	0,04	0,28	44,3	14,4	29,6	32,5	91,2	0,66	9,1	10,4	4,86	13,5	84	36	47,3	155,143305785124	76,760101010101	19,7548152295633	0,19	50	118	43	9,8	103	188	1,09	418	277	100,195378151261	4,7	142	0,86	74,5	91	80,0841378955493
1	3,69	391	90,1	308,63	1,02	12,2	0,12	11	10	26,8	2,56	4,32	332	7,8	0,04	0,17	45,3	15,4	28,4	34	83,4	0,67	9,5	10,1	5,43	13,2	23	17	37,9	155,143305785124	44	9,4	0,17	29	111	34,6420204978038	8,4	108	162,172290021536	1,22	43	227	100,195378151261	4,2	142	0,66	63,4	142,879577464789	80,0841378955493
1	3,02	534	49,15	308,63	1,59	18,6	0,12	11	10	29,8	3,39	3,2	375	8,1	0,02	0,19	42,5	14,8	30,5	34,8	87,6	0,65	11	13	4,85	12,2	21	33	20,5	155,143305785124	76,760101010101	19,7548152295633	0,159945945945946	16	200	34,6420204978038	8,1	103,369144981413	162,172290021536	0,83	110,430284857571	268,810782241015	100,195378151261	3,3	160	0,565091724419079	67,408663507109	142,879577464789	80,0841378955493
1	3,02	289	123,6	427,85	1,09	13	0,25	11	10	33,1	0,66	4,69	119	5,8	0,03	0,17	42,2	14,5	30,3	34,4	88,1	0,76	10	11,3	4,79	12,5	48	68	34,8	2100	55	59,5	0,2	24	125	34	8,7	108	166	1,32	347	708	111	5,3	152	0,57	64,5	104	52,398
1	4,07	391	49,15	308,63	1,09	13	0,13	11	10	29,8	0,58	6,55	206	7,3	0,03	0,27	45	14,9	26,2	33,1	79,2	0,67	9,3	9,7	5,68	14,1	127	109	37,6	810	76,760101010101	19,7548152295633	0,12	44	83	30	8,8	106	167	1,02	48	329	100,195378151261	4,8	139	0,27	67,408663507109	178	94,782
1	3,02	391	114,3	305,69	1,09	13	0,12	2	10	29,8	1,26	1,91	192	3,8	0,05	0,39	49,6	16,2	27,3	32,7	83,6	0,6	9,6	10,1	5,93	12,7	21	24	45,5	1310	82	15,6	0,13	20	89	40	9,7	104	147	1,02	62	199	80	4,1	143	0,55	78,8	135	99,559
1	5,21	391	163	251,71	1,09	13	0,14	30	10	29,8	2	2,22	151	4,9	0,04	0,02	42,7	14,5	29,9	34	88	0,67	10,7	12,4	4,85	11,9	18	21	39,4	950	85	14,7	0,14	22	108	37	9,1	101	162,172290021536	1,1	81	210	100,195378151261	4,4	137	0,69	70,1	160	81,212
1	6,96	333	49,15	317,88	1,07	12,8	0,14	45	10	39	1,68	4,38	178	6,9	0,06	0,13	42	13,8	28,3	32,9	86,1	0,66	10,2	10,9	4,88	13,1	48	35	39,7	1230	39	12,7	0,11	107	274	36	8,9	100	225	0,95	35	230	113	3,9	136	0,36	71,4	381	86,653
1	3,02	391	62,5	308,63	1,09	13	0,14	2	10	29,8	1,28	7,49	156	9,3	0,04	0,15	42,5	14,9	29,3	35,1	83,5	0,48	10,2	12,4	5,09	12,2	17	23	41	900	76,760101010101	16,6	0,16	14	84	38	9,4	104	142	0,89	109	238	100,195378151261	4,3	141	0,54	70,2	87	121,366
1	3,02	391	49,15	308,63	1,09	13	0,12	11	10	29,8	1,28	7,09	274	9,2	0,03	0,11	41,3	13,5	27,1	32,7	82,8	0,37	8,5	8,4	4,99	12,6	13	23	36,4	740	121	17,3	0,11	14	94	33	9	106	152	0,99	47	230	93	4,2	141	0,33	65,5	132	80,154
1	3,02	391	82,8	308,63	1,09	13	0,14	9	10	29,8	1,48	3,38	204	5,8	0,03	0,09	42,5	13,6	27	32	84,5	0,3	8,6	8,5	5,03	12,5	35,7598436736688	37,034373476353	37,4540854392298	155,143305785124	76,760101010101	19,7548152295633	0,159945945945946	50,1984491671453	136,679387261489	30	8,86834289356278	103,369144981413	115	1,23181467181467	110,430284857571	268,810782241015	100,195378151261	4,28213461066077	140,630044843049	0,565091724419079	67,408663507109	62	80,0841378955493
1	3,02	187	93,4	308,63	1,09	13	0,14	4	10	29,8	2,36	5,52	271	9	0,01	0,15	44,3	14	29,9	31,6	94,7	0,55	11,9	14,5	4,68	13,8	54	33	36,3	560	76,760101010101	19,7548152295633	0,1	49	88	27	9,3	106	138	0,77	31	302	100,195378151261	4,4	139	0,12	67,408663507109	226	108,826
1	86,2	391	462,6	327,79	1,09	13	0,14	112	10	29,8	0,62	10,41	96	11,6	0,04	0,44	45,7	14,4	26,2	31,5	83,2	0,55	10,6	12	5,49	12,9	13	22	37,4540854392298	155,143305785124	76,760101010101	17,1	0,159945945945946	50,1984491671453	136,679387261489	34,6420204978038	8,86834289356278	103,369144981413	162,172290021536	0,78	31	218	100,195378151261	5	138	0,565091724419079	67,408663507109	142,879577464789	97,424
1	11,7	391	39,4	486,28	1,62	18,9	0,14	22	10	29,8	2,51	2,63	151	5,6	0,05	0,48	41,1	13,5	29,2	32,8	89	0,53	11,2	13,7	4,62	15,5	21	26	43,4	760	76,760101010101	19,7548152295633	0,16	18	70	47	9,2	105	150	0,89	77	296	100,195378151261	4,3	140	0,57	67,408663507109	66	94,912
1	3,53	763	38,7	257,78	1,97	22,8	0,16	37	10	61,3	1,63	5,65	311	8,7	0,03	0,03	43,4	15,5	30,4	35,7	85,1	0,53	9,3	10,7	5,1	11,2	58	62	36	650	41	17,1	0,08	42	88	18	8,7	98	194	0,88	73	394	113	4,1	139	0,43	70,3	314	121,077
1	3,02	472	49,15	308,63	1,12	13,4	0,15	11	10	29,6	1,34	4,03	282	6,5	0,04	0,07	43,7	14,4	26	33	78,9	0,89	9,1	9,3	5,54	14,1	33	30	43,8	990	91	16,3	0,16	45	76	35	9,8	106	143	0,84	88	293	85	4,3	145	0,53	73,4	117	115,854
1	13,5	391	429,4	161,46	1,23	14,6	0,17	11	36	37,5	1,56	3,34	256	5,2	0,04	0,22	48	16	29,2	33,3	87,6	0,4	10,1	12,1	5,48	14,2	41	54	36,1	920	76,760101010101	19,7548152295633	0,22	72	115	41	10,1	103	201	1,16	63	280	100,195378151261	4,4	142	0,72	67,408663507109	158	59,981
1	3,02	391	89,8	308,63	1,09	13	0,14	5	10	29,8	2,26	2,13	244	4,8	0,02	0,03	46,7	15,4	27,7	33	84,1	0,64	10,4	13,4	5,55	12,7	16	48	41,7	890	76,760101010101	19,7548152295633	0,12	20	78	34,6420204978038	8,6	97	162,172290021536	1,01	370	532	100,195378151261	4,8	132	0,14	73,2	57	105,83
1	3,02	391	120,6	308,63	1,09	13	0,14	3	10	29,8	1,26	5,04	139	7,3	0,01	0,02	41,1	14,1	29,5	34,3	86	0,5	9,8	10,5	4,78	12	30	21	44,7	920	76,760101010101	19,7548152295633	0,16	40	76	33	9,9	106	137	0,87	86	222	100,195378151261	4,5	141	0,64	67,408663507109	132	119,111
1	3,02	391	20,6	308,63	1,09	13	0,14	7	10	29,8	2,12	3,93	238	7,2	0,03	0,17	46,3	15,6	29,9	33,7	88,9	0,81	10,3	12,1	5,21	12,9	35,7598436736688	37,034373476353	37,4540854392298	155,143305785124	76,760101010101	19,7548152295633	0,159945945945946	50,1984491671453	136,679387261489	34,6420204978038	8,86834289356278	103,369144981413	162,172290021536	1,23181467181467	110,430284857571	268,810782241015	100,195378151261	4,28213461066077	140,630044843049	0,565091724419079	67,408663507109	142,879577464789	80,0841378955493
1	3,17	391	123	308,63	1,09	13	0,12	8	10	29,8	2,33	1,78	324	4,7	0,03	0,16	43	14,6	30,8	34	90,7	1	9,5	10,1	4,74	12,5	63	40	37,4540854392298	155,143305785124	76,760101010101	17,9	0,159945945945946	50,1984491671453	136,679387261489	34,6420204978038	8,86834289356278	103,369144981413	162,172290021536	1,15	90	273	100,195378151261	4,5	144	0,565091724419079	67,408663507109	142,879577464789	84,917
1	19,5	1110	49,15	346,06	1,16	13,8	0,12	43	10	30,6	1,25	11,04	335	13,5	0,05	0,14	44	13,6	28,3	30,9	91,7	0,77	10,2	11,7	4,8	12,9	13	22	37,4540854392298	155,143305785124	76,760101010101	12	0,159945945945946	50,1984491671453	136,679387261489	34,6420204978038	8,86834289356278	103,369144981413	162,172290021536	1,46	135	185	100,195378151261	4,2	140	0,565091724419079	67,408663507109	142,879577464789	47,708
1	3,02	690	49,15	290,7	1,22	14,5	0,14	26	10	38,1	1,24	1,69	144	3,9	0,1	0,7	40,7	12,9	26,6	31,7	83,9	0,79	12,7	18,1	4,85	13,1	10	23	44,8	1610	130	11,9	0,12	34	84	36	9,9	104	227	1,54	60	302	158	4,5	143	0,64	78,4	166	43,489
1	3,02	391	20,6	308,63	1,09	13	0,14	7	10	29,8	0,31	1,73	30	2,3	0,08	0,61	41,9	14,1	29,6	33,7	88	0,74	10,9	13,4	4,76	13,3	15	20	41,2	1250	68	12,5	0,07	23	93	34,6420204978038	9,3	104	162,172290021536	0,85	41	182	100,195378151261	4	139	0,3	65,7	142,879577464789	100,18
1	3,02	391	49,15	308,63	1,09	13	0,12	11	10	29,8	2,94	3,63	222	7,3	0,06	0,41	46,6	15,8	30,3	33,9	89,3	0,83	10,1	11,3	5,22	11,5	41	35	37,8	1120	76,760101010101	12,2	0,14	22	83	32	9,1	107	130	0,96	89	172	100,195378151261	4,4	143	0,53	63	91	104,162
1	3,02	391	49,15	308,63	1,09	13	0,12	11	10	29,8	2,2	4,02	138	7,1	0,04	0,08	44,7	16,3	31,8	36,5	87,1	0,73	11,4	14,5	5,13	11,9	16	26	37,4540854392298	155,143305785124	76,760101010101	21,7	0,159945945945946	50,1984491671453	136,679387261489	34,6420204978038	8,86834289356278	103,369144981413	162,172290021536	1,06	79	270	100,195378151261	4,4	141	0,565091724419079	67,408663507109	142,879577464789	94,37
1	3,02	391	49,15	308,63	1,09	13	0,12	11	10	29,8	2,41	3,43	204	7,3	0,03	0,24	44,4	14,3	29,7	32,2	92,3	0,64	10,7	12,6	4,81	12,8	12	17	37,4540854392298	155,143305785124	76,760101010101	20,3	0,159945945945946	50,1984491671453	136,679387261489	34,6420204978038	8,86834289356278	103,369144981413	162,172290021536	0,98	104	20	100,195378151261	3,9	141	0,565091724419079	67,408663507109	142,879577464789	100,886
1	3,02	391	303,2	308,63	1,09	13	0,14	2	10	29,8	0,69	7,51	147	8,9	0,05	0,24	41,1	13,4	28,2	32,6	86,5	0,9	9,6	10,1	4,75	13,2	65	52	37,4540854392298	155,143305785124	76,760101010101	21,8	0,159945945945946	50,1984491671453	136,679387261489	13	8,86834289356278	103,369144981413	86	0,75	50	311	44	4,3	140	0,565091724419079	67,408663507109	143	123,963
1	80,6	391	187,5	331,26	1,29	15,3	0,13	11	10	38,6	0,77	3,34	159	4,3	0,06	0,25	45,9	15,5	30,7	33,8	90,9	0,49	9,6	10,3	5,05	12,3	18	21	37,4540854392298	155,143305785124	76,760101010101	23,1	0,159945945945946	50,1984491671453	136,679387261489	34,6420204978038	8,86834289356278	103,369144981413	162,172290021536	0,79	252	252	100,195378151261	3,7	140	0,565091724419079	67,408663507109	142,879577464789	128,358
1	33,8	827	125,9	321,1	1,03	12,3	0,14	40	46	38,8	1,99	4,38	269	7,3	0,03	0,27	42,2	14,1	30,7	33,4	91,7	0,56	9,9	11,2	4,6	12,9	25	24	37,4540854392298	155,143305785124	76,760101010101	24,2	0,159945945945946	50,1984491671453	136,679387261489	34,6420204978038	8,86834289356278	103,369144981413	162,172290021536	0,95	52	142	100,195378151261	3,9	140	0,565091724419079	67,408663507109	142,879577464789	89,123
1	11,6	391	14	305,69	1,12	13,4	0,12	11	10	36	1,67	3,54	308	6	0,04	0,06	41,8	12,9	29,1	30,9	94,4	0,72	10,2	11,4	4,43	14	16	51	32,7	620	76,760101010101	19,7548152295633	0,14	15	136	36	8,6	103	179	1,03	1328	271	100,195378151261	4,1	140	0,59	67,408663507109	102	67,331
1	3,02	391	139,7	308,63	1,09	13	0,14	9	10	29,8	2,72	2,15	260	6	0,06	0,12	45,2	15,2	28,7	33,6	85,4	0,59	11,2	13,2	5,29	13	95	56	39,5	1100	76,760101010101	13,7	0,18	40	93	38	9,3	107	216	1	125	213	100,195378151261	4,4	145	0,82	68,9	144	86,151
1	4,07	391	49,15	308,63	1,09	13	0,12	11	10	29,8	2,5	3,64	285	6,8	0,09	0,34	44,9	14,4	26,6	32,1	82,8	0,93	11,1	13,4	5,42	13,1	62	36	42,3	580	76,760101010101	19,7548152295633	0,16	36	78	36	9,6	104	139	0,92	203	175	100,195378151261	4,7	141	0,7	67,408663507109	140	115,189
1	3,02	391	49,15	308,63	1,04	12,5	0,12	11	10	27,2	0,88	1,23	166	2,7	0,04	0,36	45,1	15,7	30,1	34,8	86,6	0,48	10,2	11	5,21	13,2	57	49	49,79	113	42	19,7548152295633	0,22	62	121	34,6420204978038	10,52	96	162,172290021536	1,18	349	268,810782241015	100,195378151261	4,14	127	0,63	67,408663507109	142,879577464789	80,597
1	3,02	391	85,3	308,63	1,09	13	0,14	13	10	29,8	0,68	1,31	116	2,2	0,01	0,01	49,7	17,8	29,3	35,8	81,9	0,49	8,9	9,8	6,07	12,1	11	22	44,6	930	95	22,8	0,15	18	112	27	9,6	103	115	0,79	84	266	74	4,7	142	0,51	72,8	71	129,263
1	53,8	391	49,15	308,63	1,09	13	0,14	11	10	29,8	1,23	3,81	278	5,6	0,03	0,72	48	15,6	26,3	32,5	80,8	0,53	10,3	12,1	5,94	12,5	29	28	41,8	490	57	17,8	0,21	16	110	39	9,5	105	140	1,1	71	198	80	4	140	0,99	78,1	103	85,305
1	3,02	391	49,15	308,63	1,09	13	0,12	11	10	29,8	2,32	2,91	205	5,9	0,04	0,23	47,1	15,3	29,4	32,5	90,6	0,53	10,6	11,7	5,2	12,2	22	23	41,9	790	63	16,3	0,14	50	99	26	9,6	100	162,172290021536	1,01	69	242	100,195378151261	4,2	138	0,59	72,6	212	105,83
1	5,82	437	49,15	501,36	1	12	0,14	11	10	28,8	1,13	8,1	282	10,9	0,07	0,25	44,4	15,1	29,3	34	86	0,96	10,2	12,2	5,16	12,5	9	13	36	690	76,760101010101	19,7548152295633	0,11	20	211	25	8,9	99	101	1,16	174	201	100,195378151261	4,1	136	0,46	67,408663507109	137	64,799
1	3,02	391	49,15	308,63	1,09	13	0,12	11	10	29,8	2,13	3,04	246	6,3	0,06	0,07	49	17,3	32	35,3	90,7	0,9	8,7	9,2	5,4	12,4	23	28	45,2	670	76,760101010101	16,1	0,22	24	76	29	10,2	102	175	0,91	62	233	100,195378151261	4,5	140	0,98	72,4	198	116,721
1	3,02	391	49,15	308,63	1,09	13	0,12	11	10	29,8	2,59	5,12	333	8,4	0,03	0,14	30,7	8,7	18,4	28,3	64,8	1,01	8,3	8,1	4,74	20,1	24	26	42,1	710	76,760101010101	19,7548152295633	0,17	18	82	36	9,7	102	179	0,96	105	220	100,195378151261	4	138	0,51	67,408663507109	111	104,162
1	3,02	391	49,15	308,63	1,09	13	0,12	11	10	29,8	0,85	8,81	250	10,6	0,04	0,2	47,7	16,9	31,6	35,4	89,2	0,56	10,8	13,1	5,35	12,4	16	16	43,2	890	76,760101010101	19,7548152295633	0,11	26	83	40	9,8	108	179	0,99	82	173	100,195378151261	4,6	145	0,47	67,408663507109	73	104,678
1	3,02	391	25,1	427,85	1,09	13	0,12	8	10	29,8	2,97	8,29	255	12,2	0,07	0,25	45,1	15,2	29,1	33,7	86,4	0,49	11	14,2	5,22	12,4	9	18	24,5	870	31	19,7548152295633	0,31	12	141	34,6420204978038	7,6	102	162,172290021536	0,58	47	268,810782241015	100,195378151261	3,5	134	1,26	52,2	142,879577464789	91,029
1	4,07	391	49,15	308,63	1,09	13	0,12	11	10	29,8	4,59	9,44	339	15,4	0,03	0,1	45,3	15,4	28,7	34	84,4	0,52	9,1	9,5	5,37	12,3	19	22	42,4	1240	76,760101010101	9,8	0,06	23	79	37	9,8	105	217	0,82	65	173	100,195378151261	4,2	144	0,29	71,2	447	124,643
1	3,8	391	32,6	287,8	1,07	12,8	0,14	11	10	33,2	1,35	6,12	125	8,4	0,02	0,04	45,4	13,4	22,1	29,5	74,9	0,75	10,5	13,2	6,06	24	31	27	43,7	880	76,760101010101	10,8	0,06	33	95	33	9,3	105	264	1,64	101	217	100,195378151261	4,2	141	0,34	72,6	259	54,135
1	3,02	391	38,1	308,63	1,09	13	0,14	17	10	29,8	1,37	7,87	308	9,9	0,07	0,36	45,4	14,5	27,7	31,9	86,8	0,73	9,7	10,9	5,23	12,3	67	36	45	980	76,760101010101	19,7548152295633	0,13	72	84	33	9,8	102	204	1,14	248	242	100,195378151261	4	142	0,46	67,408663507109	335	83,44
1	3,02	380	177,1	295,23	1,15	13,7	0,12	16	14	29,3	0,75	4,48	324	5,5	0,04	0,18	43	14,3	26,7	33,3	80,4	0,42	9,2	9,8	5,35	14,1	50	81	21	155,143305785124	165	19,7548152295633	1,33	50,1984491671453	65	34,6420204978038	7,1	102	162,172290021536	0,76	36	268,810782241015	100,195378151261	4,8	136	2,72	59,2	142,879577464789	86,774
1	3,96	893	81,6	274,19	1,32	15,6	0,12	26	51	45,7	1,31	2,45	163	4,4	0,08	0,22	46,1	16,3	30,1	35,4	85,2	0,67	10,8	13,1	5,41	13	14	17	33,7	960	76,760101010101	19,7548152295633	0,13	66	377	34,6420204978038	8,3	95	162,172290021536	1,35	71	237	100,195378151261	3,6	136	0,71	67,408663507109	142,879577464789	80,0841378955493
1	92,8	9240	190,5	362,26	1,08	12,9	0,12	17	12	24,1	1,55	5,12	336	7,9	0,0295093333333333	0,108552717747217	35,7	11,1	29,1	31,1	93,5	0,46	10,5	12	3,82	15,1	23	28	34,3	680	34	14,1	0,17	28	74	43	9,3	108	101	0,96	54	264	46	4	149	0,62	67,9	62	83,779
1	29,2	391	42,2	317,88	1,09	13	0,14	104	10	29,8	1,28	7,91	221	10	0,05	0,04	44,6	15,4	30	34,5	86,9	0,87	9	8,9	5,13	13,9	22	43	31,4	590	76,760101010101	19,7548152295633	0,2	23	118	39	8,86834289356278	103,369144981413	131	2,52	110,430284857571	268,810782241015	100,195378151261	3,8	136	1,03	51,3	121	24,488
1	3,02	391	74,5	308,63	1,09	13	0,14	4	10	29,8	1,24	2,27	179	4	0,03	0,01	40	12,3	21,4	30,8	69,7	0,35	9,8	12,3	5,74	16	54	39	37,4540854392298	155,143305785124	76,760101010101	16,4	0,159945945945946	50,1984491671453	136,679387261489	34,6420204978038	8,86834289356278	103,369144981413	162,172290021536	0,82	232	223	100,195378151261	4,3	140	0,565091724419079	67,408663507109	142,879577464789	123,771
1	3,02	391	24,1	311,64	1,09	13	0,12	2	10	29,8	1,25	1,8	317	3,3	0,05	0,08	34,9	10,4	27,1	29,8	90,9	0,5	9,4	9,9	3,84	16,1	12	23	37,4540854392298	155,143305785124	76,760101010101	21,1	0,159945945945946	50,1984491671453	136,679387261489	34,6420204978038	8,86834289356278	103,369144981413	162,172290021536	1,01	91	225	100,195378151261	4,2	144	0,565091724419079	67,408663507109	142,879577464789	76,608
1	3,02	391	49,15	308,63	1,09	13	0,12	11	10	29,8	2,75	5,73	360	9,1	0,09	0,18	40,9	14	29,7	34,2	86,7	0,81	9,9	10,7	4,72	12,9	29	15	37,4540854392298	155,143305785124	76,760101010101	19,7548152295633	0,159945945945946	50,1984491671453	136,679387261489	34,6420204978038	8,86834289356278	103,369144981413	162,172290021536	1,23181467181467	110,430284857571	268,810782241015	100,195378151261	4,28213461066077	140,630044843049	0,565091724419079	67,408663507109	142,879577464789	80,0841378955493
1	6,23	391	44,1	486,28	1,09	13	0,12	24	10	29,8	2,4	7,12	382	10,7	0,1	0,14	48,7	16,1	29,7	33,1	89,7	0,65	10,6	12,9	5,43	12,8	15	20	48,7	650	76,760101010101	18,2	0,1	17	93	56	9,9	103	172	1	85	325	100,195378151261	4,5	139	0,28	70,5	189	84,949
1	3,02	391	49,15	308,63	1,09	13	0,12	11	10	29,8	1,75	2,77	279	5,2	0,06	0,16	48	16,2	30,9	33,8	91,4	0,57	9,9	11,4	5,25	12,2	25	21	40	1050	76,760101010101	19,7548152295633	0,11	18	84	39	9,3	106	211	1,08	77	227	100,195378151261	4,6	143	0,33	67,408663507109	308	85,4
1	3,02	391	49,15	308,63	1,09	13	0,12	11	10	29,8	1,02	4,11	359	5,8	0,07	0,49	50	16,1	26,7	32,2	82,8	0,88	11	12,9	6,04	14,1	9	15	37,4540854392298	155,143305785124	76,760101010101	14,9	0,159945945945946	50,1984491671453	136,679387261489	34,6420204978038	8,86834289356278	103,369144981413	162,172290021536	1,26	76	204	100,195378151261	3,8	142	0,565091724419079	67,408663507109	142,879577464789	55,821
1	3,02	391	91,7	308,63	1,09	13	0,14	2	10	29,8	2,19	6,69	330	9,7	0,04	0,13	38,5	13,9	31	36,1	85,7	0,46	11,5	12	4,49	13	23	23	37	830	76,760101010101	19,7548152295633	0,09	26	106	29	9,1	103	161	1,07	55	257	100,195378151261	3,9	140	0,5	67,408663507109	154	89,453
1	141	391	614,4	346,06	1,09	13	0,14	120	10	29,8	1,95	2,57	311	5,1	0,04	0,16	44,4	15,4	30,7	34,7	88,4	0,7	12	16,3	5,02	13,1	12	21	37,4540854392298	155,143305785124	76,760101010101	18,3	0,159945945945946	50,1984491671453	136,679387261489	34,6420204978038	8,86834289356278	103,369144981413	162,172290021536	0,97	152	235	100,195378151261	4,1	136	0,565091724419079	67,408663507109	142,879577464789	81,582
1	3,02	391	49,15	308,63	1,09	13	0,12	11	10	29,8	0,99	3,56	165	4,8	0,07	0,19	47,1	15,1	28,8	32,1	89,7	0,5	11,3	14,2	5,25	12,3	28	28	30,5	580	37	19,7548152295633	0,12	66	121	34,6420204978038	10,2	101	162,172290021536	0,54	110,430284857571	268,810782241015	100,195378151261	3,4	137	0,82	55,1	142,879577464789	116,548
1	3,02	391	49,15	308,63	1,09	13	0,12	11	10	29,8	2,35	3,41	247	6,6	0,02	0,19	44,4	14,9	31,5	33,6	93,9	0,57	11,5	14,3	4,73	11,7	60	45	30	770	76,760101010101	19,7548152295633	0,11	72	214	34,6420204978038	8,5	119	162,172290021536	2,13	110,430284857571	268,810782241015	100,195378151261	5,3	157	0,25	67,408663507109	142,879577464789	31,52
1	3,02	391	49,15	308,63	1,09	13	0,12	11	10	31,5	2,03	2,69	204	5,7	0,05	0,26	46,7	15,9	28,9	34	84,8	0,62	9,8	10,8	5,51	12,7	35,7598436736688	37,034373476353	37,4540854392298	155,143305785124	76,760101010101	19,7548152295633	0,159945945945946	50,1984491671453	136,679387261489	43	8,86834289356278	103,369144981413	203	1,23181467181467	110,430284857571	265	100,195378151261	4,28213461066077	140,630044843049	0,565091724419079	67,408663507109	142	80,0841378955493
1	3,02	175	152,6	217,07	0,89	10,7	0,14	11	10	31,2	2,15	2,7	226	5,4	0,06	0,08	47,9	15,8	29	33	88,1	1,01	11,4	13,7	5,44	14,7	47	36	37,4540854392298	155,143305785124	76,760101010101	12,7	0,159945945945946	50,1984491671453	136,679387261489	34,6420204978038	8,86834289356278	103,369144981413	162,172290021536	0,89	152	216	100,195378151261	4,2	143	0,565091724419079	67,408663507109	142,879577464789	102,537
1	9,95	391	108,6	308,63	1,09	13	0,14	11	10	29,8	2,28	2,17	219	5	0,03	0,108552717747217	31,9	10,8	31,3	33,9	92,5	0,22	10,3	11	3,45	16	18	19	39,2	1050	76,760101010101	11,1	0,08	15	77	30	9	108	198	1,07	64	171	100,195378151261	4,4	144	0,41	66,8	236	80,0841378955493
1	3,02	391	49,15	308,63	1,09	13	0,12	11	10	29,8	1,65	2,76	191	5	0,09	0,1	38,6	13	28,8	33,7	85,4	0,64	13,6	20,4	4,52	12,9	16	22	39,6	1050	76,760101010101	19,7548152295633	0,08	17	82	28	9,3	105	197	1,05	74	251	100,195378151261	4,6	139	0,4	67,408663507109	275	75,177
1	3,02	391	65	308,63	1,09	13	0,12	16	10	29,8	0,25	1,67	102	2,1	0,07	0,22	46,6	15,8	30,3	33,9	89,3	0,67	10,9	13,1	5,22	11,9	19	24	45,8	1390	76,760101010101	19,7548152295633	0,29	10	82	43	9,4	106	118	0,87	180	307	100,195378151261	4,3	145	1,33	67,408663507109	41	121,648
1	3,02	435	77,5	211,01	1,28	15,2	0,12	11	10	43,7	2,27	1,97	253	5,1	0,07	0,07	41,5	14,2	27,7	34,2	80,9	0,59	9,4	9,8	5,13	12,4	18	25	39,5	155,143305785124	76,760101010101	19,7548152295633	0,14	16	100	33	9,3	103,369144981413	221	1,13	139	259	100,195378151261	3,9	141	0,49	66,9	168	75,368
1	3,02	506	121	285	1,33	15,7	0,12	15	10	37,5	1	3,27	417	4,9	0,04	0,27	45,7	14,6	28,5	31,9	89,3	0,65	10,2	12,4	5,12	13,4	16	16	40,5	390	76,760101010101	19,7548152295633	0,2	21	89	51	9,2	99	164	1	71	156	100,195378151261	3,7	134	0,87	67,408663507109	127	86,758
1	3,56	391	49,15	308,63	1,09	13	0,12	11	10	29,8	2	3,91	389	6,6	0,03	0,14	47,6	15,7	29,3	33	89	0,85	10,1	10,8	5,35	12,3	25	17	37,4540854392298	155,143305785124	76,760101010101	8,4	0,159945945945946	50,1984491671453	136,679387261489	34,6420204978038	8,86834289356278	103,369144981413	162,172290021536	0,99	80	155	100,195378151261	4,26	141	0,565091724419079	67,408663507109	142,879577464789	103,945
1	24,1	391	81,7	362,26	1,04	12,4	0,12	11	10	32,3	1,54	1,24	169	3	0,05	0,14	46,8	15,8	30	33,8	88,8	0,84	9,3	10,3	5,27	12,2	21	18	43,4	930	46	13,3	0,11	34	137	33	9,4	103	237	1,06	64	178	57	4	141	0,47	78	735	83,747
1	3,02	391	49,15	308,63	1,09	13	0,12	11	10	29,8	1,69	2,71	254	4,9	0,03	0,18	42,4	14,2	30,7	33,5	91,8	0,77	8,9	9,2	4,62	12,9	13	17	42,6	750	68	9,3	0,16	23	137	34,6420204978038	9,4	103	162,172290021536	0,77	53	268,810782241015	100,195378151261	3,9	142	0,69	71,2	142,879577464789	101,443
1	4,07	391	49,15	308,63	1,09	13	0,12	11	10	29,8	0,75	2,68	205	4,1	0,06	0,3	49,9	16,9	29,7	33,9	87,7	0,8	8,3	8,5	5,69	13	31	25	37,4540854392298	155,143305785124	76,760101010101	21,6	0,159945945945946	50,1984491671453	136,679387261489	34,6420204978038	8,86834289356278	103,369144981413	162,172290021536	0,96	105	193	100,195378151261	3,8	143	0,565091724419079	67,408663507109	142,879577464789	92,437
1	3,02	333	49,15	219,17	0,92	11,1	0,14	11	10	30,1	3,77	3,6	263	7,9	0,1	0,58	47,8	15,9	29,3	33,3	88	0,57	9,7	10,7	5,43	13,3	35,7598436736688	37,034373476353	37,4540854392298	155,143305785124	76,760101010101	19,7548152295633	0,159945945945946	50,1984491671453	136,679387261489	47	8,86834289356278	103,369144981413	239	1,23181467181467	110,430284857571	225	100,195378151261	4,28213461066077	140,630044843049	0,565091724419079	67,408663507109	211	80,0841378955493
1	3,02	391	49,15	308,63	1,09	13	0,12	11	10	29,8	1,52	1,94	223	3,8	0,01	0,06	42,5	15	32,4	35,3	91,8	0,32	9,8	9,8	4,63	12,7	17	20	37,4540854392298	155,143305785124	76,760101010101	11,6	0,159945945945946	50,1984491671453	136,679387261489	34,6420204978038	8,86834289356278	103,369144981413	162,172290021536	0,73	32	223	100,195378151261	4,4	135	0,565091724419079	67,408663507109	142,879577464789	126,231
1	4,69	391	49,15	308,63	1,09	13	0,12	11	10	29,8	1,74	5,78	247	8,8	0,05	0,04	40	14,6	29,9	36,5	82	0,48	10,7	12,7	4,88	12,8	8	18	46,2	760	65	12,1	0,12	19	86	38	10,1	104	130	0,87	87	194	76	4,3	142	0,5	72,5	81	118,277
1	139	939	529,7	357,19	1,05	12,6	1,9	11	10	28,3	2,02	4,49	168	7,3	0,06	0,18	42	14,4	29,4	34,3	85,9	0,59	11,1	13,5	4,89	12,9	13	18	45	155,143305785124	76,760101010101	19,7548152295633	0,16	30	89	49	9,7	103,369144981413	247	0,91	84	162	100,195378151261	4,2	144	1,19	74,4	167	111,12
1	3,02	391	29,3	308,63	1,09	13	0,14	6	10	29,8	1,38	10,54	262	13,4	0,04	0,06	43,1	15,4	30,4	35,7	85,2	0,83	9,9	11,1	5,06	12	53	39	38,3	1400	102	11,7	0,14	27	235	41	9,2	99	221	1,51	49	207	142	4,1	134	0,56	68,8	189	43,607
1	3,02	391	49,15	308,63	1,09	13	0,12	11	10	29,8	2,32	4,25	293	7,1	0,01	0,06	42,5	14,1	28,5	33,2	85,9	0,42	9,9	11,4	4,95	11,9	18	18	37,7	590	76,760101010101	19,7548152295633	0,06	34	91	23	9,2	104	137	0,93	44	216	100,195378151261	4,5	142	0,26	67,408663507109	158	104,502
1	3,02	391	75,4	308,63	1,09	13	0,14	5	10	29,8	2,59	2,17	225	5,2	0,02	0,12	40,2	13,8	28,9	34,3	84,1	0,67	10	11,2	4,78	11,9	33	28	47,5	990	76,760101010101	19,7548152295633	0,14	41	80	36	10,1	100	181	1,12	104	160	100,195378151261	4,1	138	0,55	67,408663507109	175	88,915
1	3,02	391	41,8	308,63	1,09	13	0,12	11	10	29,8	1,87	1,14	273	3,4	0,03	0,04	43,3	14,2	27	32,8	82,3	0,4	9,7	11,2	5,26	12,7	107	31	34,3	1460	76,760101010101	19,1	0,15	79	184	26	9,2	96	248	0,81	46	285	100,195378151261	4,4	134	0,41	78,1	391	102,185
1	4,6	391	41,6	308,63	1,09	13	0,14	11	10	29,8	1,9	2,62	225	5,1	0,07	0,07	35,1	11,4	29,6	32,5	91,2	0,37	9	8,8	3,85	17,2	14	20	42,1	1050	65	16,4	0,26	18	123	57	9,4	99	168	0,99	88	217	96	4,4	136	1,31	67,2	77	77,934
1	3,02	391	527,2	308,63	1,09	13	0,14	22	10	29,8	3,46	6,61	426	11,1	0,08	0,46	43,9	14,6	28,5	33,3	85,7	0,78	11,1	13,6	5,12	12,8	16	20	47,9	155,143305785124	76,760101010101	19,7548152295633	0,11	19	95	34,6420204978038	8,86834289356278	103,369144981413	162,172290021536	0,87	74	268,810782241015	100,195378151261	3,6	143	0,59	70	142,879577464789	115,811
1	3,02	204	49,15	338,47	1,12	13,4	0,14	11	10	33,5	0,57	4,46	234	5,6	0,05	0,38	49,3	16,4	27,6	33,3	83	0,42	10,3	11,3	5,94	11,8	11	19	27,3	1950	153	27	0,16	47	31	34,6420204978038	8,4	102	162,172290021536	0,78	101	268,810782241015	100,195378151261	3,9	132	0,69	59,4	142,879577464789	91,455
1	5,44	391	528,5	292,18	1,02	12,2	0,12	34	10	33,8	1,78	1,79	177	4	0,1	0,3	35,3	11,3	30,2	32	94,4	1,56	10,2	10,8	3,74	14,4	54	34	41,53	122	119	12,8	0,28	91	90	34,6420204978038	9,5	105	162,172290021536	1,11	222	268,810782241015	100,195378151261	4,35	138	0,74	67,408663507109	142,879577464789	73,835
1	3,02	391	49,15	308,63	1,09	13	0,12	11	10	29,8	2,7	3,03	252	6,3	0,05	0,2	46,9	15,2	29	32,4	89,3	0,65	10,4	12,4	5,25	13,3	13	18	41,4	155,143305785124	76,760101010101	19,7548152295633	0,09	44	78	37	8,86834289356278	104	259	1,27	250	218	100,195378151261	4	141	0,49	67,408663507109	260	65,443
1	112	391	897,1	205,26	1,09	13	0,14	120	18	29,8	2,07	2,49	419	5,1	0,07	0,28	48,2	16,3	31,5	33,8	93,2	0,82	10,4	11,7	5,17	12,3	35	28	42	930	76,760101010101	12,9	0,3	15	86	34,6420204978038	9,6	104	162,172290021536	1,12	157	268,810782241015	100,195378151261	4,2	143	1,91	65,1	142,879577464789	90,808
1	28,1	391	350,1	302,81	1,13	13,5	0,13	11	10	32,5	1,45	3,64	98	5,4	0,02	0,05	44,4	15,6	30	35,1	85,4	0,3	11	12,7	5,2	12,2	12	12	35,5	850	36	20,5	0,1	16	282	34,6420204978038	8,9	100	162,172290021536	1,07	41	184	100,195378151261	4,2	138	0,45	60,8	142,879577464789	63,85
1	3,02	391	39,7	493,64	1,09	13	0,12	2	10	29,8	0,96	2,75	128	3,9	0,05	0,28	40,8	14,1	28,1	34,6	81,3	0,51	9,5	9,8	5,02	13,6	6	21	37,4540854392298	155,143305785124	76,760101010101	49,1	0,159945945945946	50,1984491671453	136,679387261489	34,6420204978038	8,86834289356278	103,369144981413	162,172290021536	0,74	97	375	100,195378151261	4,4	140	0,565091724419079	67,408663507109	142,879577464789	84,109
1	3,02	391	49,15	308,63	1,09	13	0,12	11	10	29,8	1,67	5,08	282	7,7	0,06	0,2	47,3	16,2	28,5	34,2	83,1	0,61	10,3	11,4	5,69	13,2	13	27	37,4540854392298	155,143305785124	76,760101010101	28,1	0,159945945945946	50,1984491671453	136,679387261489	34,6420204978038	8,86834289356278	103,369144981413	162,172290021536	0,86	111	295	100,195378151261	3,9	141	0,565091724419079	67,408663507109	142,879577464789	84,232
1	3,02	391	49,15	308,63	1,09	13	0,12	11	10	29,8	1,53	13,57	128	15,6	0,07	0,22	40,4	13,6	30	33,7	89,2	0,53	9,1	9,4	4,53	12,7	22	19	27,7	970	24	35,5	0,28	73	434	34,6420204978038	10,8	94	162,172290021536	1,65	46	268,810782241015	100,195378151261	7,5	128	0,99	47,6	142,879577464789	40,291
1	3,02	281	49,15	352,34	0,96	11,6	0,14	11	10	31,1	2,26	4,48	364	7,4	0,02	0,28	39,9	13,8	30,1	34,6	86,9	0,37	9	9	4,59	12,9	35,7598436736688	37,034373476353	37,4540854392298	155,143305785124	76,760101010101	19,7548152295633	0,159945945945946	50,1984491671453	136,679387261489	53	8,86834289356278	103,369144981413	223	1,23181467181467	110,430284857571	218	100,195378151261	4,28213461066077	140,630044843049	0,565091724419079	67,408663507109	124	80,0841378955493
1	3,02	199	49,15	486,28	1,08	12,9	0,14	2	10	28,6	3,41	14,37	425	19	0,06	0,65	40,7	13,8	29,5	33,9	87	0,64	9,3	9,6	4,68	13	10	16	41,5	790	45	12,2	0,25	18	148	34,6420204978038	9,3	103	162,172290021536	0,99	80	196	100,195378151261	4	138	1,52	72,3	142,879577464789	79,593
1	3,61	391	49,15	308,63	1,09	13	0,12	11	10	29,8	1,5	7,28	492	9,9	0,02	0,22	43,5	14,5	34,2	33,3	102,6	0,35	9,8	9,6	4,24	15,9	19	27	33,8	1060	76,760101010101	14,9	0,08	11	101	49	8,8	104	175	1,64	79	222	100,195378151261	4,3	143	0,3	64,1	95	37,307
1	3,02	391	65,4	308,63	1,09	13	0,12	6	10	29,8	1,73	3,04	226	5,4	0,01	0,05	42,7	14,2	30,1	33,3	90,7	0,3	12,1	16,1	4,71	12,1	17	33	43,4	860	76,760101010101	44,2	0,21	50,1984491671453	89	36	9,7	102	137	0,85	50	529	100,195378151261	4,9	138	0,13	69,8	102	124,554
1	33,6	391	65,9	317,88	1,12	13,4	1,6	11	10	31,7	2,66	9,27	272	12,8	0,07	0,26	42,6	12,8	24,7	30	82,1	0,82	9,6	10,3	5,19	18,9	13	19	41,9	860	76,760101010101	12,3	0,14	34	101	34,6420204978038	9,8	108	162,172290021536	1,03	86	268,810782241015	100,195378151261	4,4	144	0,78	67,408663507109	142,879577464789	67,331
1	16,4	391	283,9	305,69	0,96	11,6	0,13	10	10	29,3	1,89	3,96	321	6,4	0,07	0,29	35,3	10,4	21,8	29,5	74,2	0,6	10,3	12,3	4,76	16,2	37	30	39,9	870	60	18,7	0,09	36	91	41	9,4	105	162,172290021536	0,97	87	188	100,195378151261	4,2	140	0,29	67,3	118	110,351
1	3,02	230	49,15	486,28	1,09	13	0,14	11	10	29,2	1,45	3,11	359	4,9	0,06	0,11	45,1	14,6	28,3	32,4	87,4	0,35	10,4	11,7	5,16	13,1	46	34	37,4540854392298	155,143305785124	76,760101010101	9,5	0,159945945945946	50,1984491671453	136,679387261489	34,6420204978038	8,86834289356278	103,369144981413	162,172290021536	0,92	120	185	100,195378151261	4	142	0,565091724419079	67,408663507109	142,879577464789	105,877
1	3,02	391	5,8	308,63	1,09	13	0,12	7	10	29,8	2,43	3,59	233	6,7	0,03	0,04	34,9	11,2	30,1	32,1	93,8	0,88	11,8	14,8	3,72	15,7	9	17	37,4540854392298	155,143305785124	76,760101010101	13,7	0,159945945945946	50,1984491671453	136,679387261489	34,6420204978038	8,86834289356278	103,369144981413	162,172290021536	1,35	83	227	100,195378151261	3,9	144	0,565091724419079	67,408663507109	142,879577464789	46,218
1	83,4	2970	76,4	364,89	2,09	24,1	0,14	11	10	101	2,58	10,9	338	14,8	0,04	0,09	46,3	15,8	27,7	34,1	81,1	0,59	10	11,2	5,71	12,9	35,7598436736688	37,034373476353	31,5	155,143305785124	76,760101010101	19,7548152295633	0,159945945945946	50,1984491671453	79	34,6420204978038	8,86834289356278	103,369144981413	162,172290021536	1,16	110,430284857571	268,810782241015	100,195378151261	4,4	144	0,565091724419079	67,408663507109	142,879577464789	59,561
1	22,6	391	183	364,89	1,16	13,8	0,12	11	60	38,1	1,32	2,31	192	3,9	0,07	0,35	43,8	14,6	31,3	33,3	93,8	0,89	9,3	9,5	4,67	12,5	910	1062	34	3150	174	35,4	0,82	161	61	34,6420204978038	8,3	98	162,172290021536	3,67	113	268,810782241015	100,195378151261	5,9	131	1,76	68,9	142,879577464789	15,327
1	3,02	391	110,9	305,69	1,09	13	0,12	11	10	31,3	3,32	3,59	192	7,7	0,02	0,08	41,8	14,9	31,2	35,6	87,6	0,45	8,8	8,9	4,77	11,3	21	27	43,4	1200	24	14,1	0,2	35	90	48	9,7	106	210	1,13	163	232	149	3,8	143	0,96	75,4	66	87,964
1	3,02	227	8	274,19	1,22	14,5	0,14	11	10	33,2	1,42	3,6	226	5,4	0,05	0,14	43,1	13,6	25,4	31,6	80,4	0,57	10,1	11	5,36	13,8	54	35	37,2	860	80	13,4	0,1	29	88	27	9	105	162,172290021536	1,15	63	207	100,195378151261	4,5	143	0,39	64	101	80,842
1	35,1	391	49,15	501,36	1,11	13,2	3,2	11	17	34,3	1,49	4,83	209	6,9	0,06	0,25	43,5	14,5	29,8	33,3	89,3	0,72	11,5	14	4,87	13,9	136	103	37,4540854392298	155,143305785124	76,760101010101	13,9	0,159945945945946	50,1984491671453	136,679387261489	34,6420204978038	8,86834289356278	103,369144981413	162,172290021536	0,83	215	235	100,195378151261	4,3	138	0,565091724419079	67,408663507109	142,879577464789	104,049
1	182	391	1650	362,26	1,32	15,6	0,83	84	10	61,6	2,6	7,08	319	11,1	0,02	0,08	41,9	14,7	30,7	35,1	87,5	0,48	9,4	9,6	4,79	12,3	25	31	40,91	100	76,760101010101	54,7	0,15	20	103	34,6420204978038	9,13	103,369144981413	162,172290021536	0,81	81	522	100,195378151261	4,52	141	0,08	67,408663507109	142,879577464789	117,007
1	35,8	391	216,2	501,36	1,09	13	0,12	11	10	33,1	0,77	0,55	108	1,5	0,02	0,05	41,1	14,5	33,3	35,3	94,3	0,82	9,3	9,9	4,36	11,8	30	29	43,1	155,143305785124	76,760101010101	19,7548152295633	0,1	31	124	30	9,1	103,369144981413	181	1,01	174	195	100,195378151261	3,9	140	0,39	74,3	191	76,072
1	3,17	391	100,6	486,28	1,11	13,2	0,12	11	10	28,5	1,82	3,99	423	6,6	0,01	0,05	41,7	14	31,9	33,6	95	0,47	9,4	10	4,39	11,7	23	34	40,3	810	76,760101010101	11,1	0,12	47	128	20	9,2	100	190	1,3	225	175	100,195378151261	4	138	0,76	68,6	463	59,724
1	20,5	391	49,15	308,63	2,17	24,9	0,14	11	16	33,1	2,2	3,92	195	6,7	0,06	0,32	44	14,8	29,6	33,6	88	0,88	10,1	11	5	12,1	20	20	37,4540854392298	155,143305785124	76,760101010101	18,2	0,159945945945946	50,1984491671453	136,679387261489	54	8,86834289356278	103,369144981413	144	1,2	57	176	72	4,7	140	0,565091724419079	67,408663507109	90	62,197
1	4,07	391	49,15	308,63	1,35	15,9	0,14	11	10	33	1,92	5,54	261	7,9	0,03	0,14	39,5	13,4	28,5	33,9	84	0,39	10,8	12,4	4,7	13,6	23	23	38,5	440	105	16,7	0,12	23	137	33	9,1	95	147	1,06	51	185	100,195378151261	5,3	140	0,51	65,5	142,879577464789	83,161
1	92,4	391	151,1	308,63	1,09	13	0,17	28	10	29,8	1,25	1,91	232	3,4	0,07	0,49	44	14,9	30,5	33,9	90	0,72	10,5	12,7	4,89	12,1	12	23	40	155,143305785124	76,760101010101	19,7548152295633	0,18	13	94	38	9,3	103,369144981413	144	1,12	159	288	100,195378151261	3,8	141	0,78	67,2	91	61,707
1	3,02	391	119,7	321,1	1,04	12,5	0,12	11	10	34,4	1,15	3,13	194	5	0,04	0,02	37	12,3	27,8	33,2	83,5	0,59	8,7	8,5	4,43	13,8	4	10	28,9	1050	76,760101010101	19,7548152295633	0,2	27	58	24	9,8	101	76	3,82	29	148	100,195378151261	3,1	138	0,47	67,408663507109	117	17,043
1	3,02	120	113,1	406,14	1,18	14	0,14	11	10	23,5	2,47	1,95	261	4,9	0,04	0,17	40,9	13,9	28,3	34	83,1	0,62	9,1	9	4,92	13,2	21	21	46,2	155,143305785124	76,760101010101	19,7548152295633	0,16	29	71	34,6420204978038	8,86834289356278	103,369144981413	162,172290021536	0,77	88	268,810782241015	100,195378151261	3,7	145	1,04	74,7	142,879577464789	116,745
1	23,8	391	49,15	308,63	1,09	13	0,14	11	10	29,8	1,79	3,2	219	6	0,04	0,1	39,3	13	28,4	33,1	86	0,45	9	8,9	4,57	12,7	24	25	41,6	1010	76,760101010101	15,7	0,16	21	77	34,6420204978038	10	106	162,172290021536	0,99	72	268,810782241015	100,195378151261	4,6	144	0,58	67,408663507109	142,879577464789	94,874
1	82,3	391	51,3	385,27	1,28	15,1	0,12	74	10	51,7	2,45	5,09	308	8,4	0,03	0,1	41	13,3	31,1	32,4	95,8	0,55	9,8	9,6	4,28	12,7	16	21	40,8	780	64	14,6	0,17	17	147	33	9,5	103	132	0,97	70	204	68	4	140	0,81	65,9	153	102,865
1	31	391	178,4	354,74	1,04	12,4	0,12	39	10	39,1	1,67	2,71	186	4,9	0,02	0,07	28,4	8,5	25,8	29,9	86,1	0,34	9,9	9,5	3,3	14,5	44	29	48,7	1960	127	14,5	0,19	56	78	42	9,8	104	157	0,96	100	196	94	4,2	142	0,94	77,1	103	93,745
1	9,81	391	49,15	486,28	1,09	13	0,14	11	10	29,8	0,26	2,76	150	3,4	0,03	0,05	43,1	14,8	28,7	34,3	83,5	0,71	10,7	12,5	5,16	12,8	33	25	42,1	920	76,760101010101	19,7548152295633	0,09	28	91	34,6420204978038	9	106	162,172290021536	0,96	175	211	100,195378151261	4,1	142	0,35	67,408663507109	142,879577464789	98,47
1	130	391	314,9	308,63	1,09	13	0,14	11	10	29,8	0,94	5,5	206	7	0,05	0,21	42,9	14,7	30,6	34,3	89,2	0,36	10,3	10,9	4,81	11,5	40	74	31,1	49	63	19,7548152295633	0,1	16	222	34,6420204978038	8,2	125	162,172290021536	1,98	1784	582	100,195378151261	4,7	158	0,33	66,8	142,879577464789	30,986
1	3,02	96	112,7	293,69	1,22	14,5	0,12	2	10	39,3	2,66	5,5	247	9,3	0,05	0,16	42,7	14,8	29,2	34,7	84,4	0,84	9	9,4	5,06	12,4	41	42	35	155,143305785124	76,760101010101	19,7548152295633	0,18	30	107	27	8,86834289356278	103,369144981413	92	1,11	111	302	100,195378151261	3,8	143	0,23	79,2	51	84,972
1	8,07	391	106,7	221,3	1,11	13,2	0,12	11	10	32,6	2,35	2,26	250	5,6	0,04	0,1	46,8	15,6	29,1	33,3	87,3	0,44	9,6	10,7	5,36	12,1	17	29	39,9	98	45	21	0,16	11	104	41	9,2	107	179	0,82	429	256	115	3,9	146	0,66	71,9	116	81,775
1	150	391	96,7	391,83	1,28	15,1	0,32	11	12	37,6	4,58	5,2	335	11	0,05	0,11	37,8	12,1	26,9	32	84,2	0,63	8,7	8	4,49	15,4	26	29	37,4540854392298	155,143305785124	76,760101010101	19,3	0,159945945945946	50,1984491671453	136,679387261489	34,6420204978038	8,86834289356278	103,369144981413	162,172290021536	0,94	117	196	100,195378151261	5,1	140	0,565091724419079	67,408663507109	142,879577464789	81,243
1	3,02	391	197,5	290,7	1,09	13	0,12	2	10	29,8	2,06	3,53	264	6,3	0,06	0,12	38,5	12,4	27,9	32,2	86,5	0,63	9,5	10,4	4,45	12,6	43	45	37,4540854392298	155,143305785124	76,760101010101	25,2	0,159945945945946	50,1984491671453	136,679387261489	34,6420204978038	8,86834289356278	103,369144981413	162,172290021536	0,89	33	463	100,195378151261	4	136	0,565091724419079	67,408663507109	142,879577464789	87,239
1	43,1	391	291,4	362,26	1,09	13	0,15	25	10	29,8	2,08	6,57	246	9,4	0,03	0,12	40,1	13	27,5	32,4	84,8	0,51	10,6	11,9	4,73	14,1	41	33	45	128	76,760101010101	19,9	0,08	15	112	34,6420204978038	9,4	104	162,172290021536	0,85	463	202	100,195378151261	4,2	142	0,29	67,408663507109	142,879577464789	125,432
1	94,4	391	49,15	308,63	1,09	13	0,14	11	10	29,8	1,29	7,37	402	9,5	0,01	0,03	39,3	13	28,9	33,1	87,3	0,33	10,6	12,5	4,5	12,6	15	18	34,6	62	44	12,9	0,41	12	86	42	8,8	110	106	0,89	73	203	50	4,5	148	1,58	57,6	70	76,877
1	3,32	391	242,8	308,63	1,09	13	0,12	11	10	29,8	3,04	7,09	225	11	0,03	0,08	37	12,5	28,2	33,8	83,5	0,63	10,8	11,8	4,43	13,1	20	25	41,9	78	100	22,4	0,13	30	83	26	9,5	105	154	0,85	93	245	93	4,9	144	0,44	72,7	176	125,432
1	3,02	391	155,8	295,23	1,08	12,9	0,12	11	10	34,9	2,03	5,52	353	8,4	0,01	0,07	33,5	11,2	28,6	33,4	85,5	0,2	9,7	10,5	3,92	13,1	112	64	44	155,143305785124	76,760101010101	19,7548152295633	0,159945945945946	50,1984491671453	136,679387261489	34,6420204978038	9,8	103,369144981413	162,172290021536	1,16	142	267	100,195378151261	4,9	142	0,565091724419079	72,3	142,879577464789	90,148
1	26,9	996	218,2	362,26	1,09	13	0,14	11	10	33,6	2,26	3,48	209	6,2	0,06	0,13	41,6	13,3	26,7	32	83,5	0,75	10,8	16,1	4,98	20,9	13	24	37,2	102	76,760101010101	16,4	0,15	15	91	34,6420204978038	8,9	106	162,172290021536	0,91	51	256	100,195378151261	4,8	142	0,73	67,408663507109	142,879577464789	79,875
1	11,7	391	49,15	308,63	1,09	13	0,14	11	10	29,8	1,72	3,67	256	6,3	0,02	0,17	38,7	12,3	24,7	31,8	77,9	0,66	10,6	12,1	4,97	14,1	35,7598436736688	37,034373476353	37,4540854392298	155,143305785124	76,760101010101	19,7548152295633	0,159945945945946	50,1984491671453	136,679387261489	34,6420204978038	8,86834289356278	103,369144981413	162,172290021536	1,62	110,430284857571	268,810782241015	100,195378151261	4,28213461066077	140,630044843049	0,565091724419079	67,408663507109	142,879577464789	40,053
1	93,4	391	1614,6	350	1,09	13	0,39	11	10	29,8	2,97	6,5	258	10,6	0,04	0,15	37	12,5	30,9	33,8	91,6	0,4	9,9	10,1	4,04	13	57	44	40,6	111	87	12,7	0,16	31	98	29	9	106	145	0,99	144	258	92	4,4	143	0,82	71,8	119	85,386
1	3,02	391	6,5	364,89	1,09	13	0,12	23	10	29,8	1,54	2,11	170	4,2	0,03	0,15	37,4	12,4	26,3	33,2	79,4	0,65	9,7	10,8	4,71	13,9	17	23	38,3	97	76,760101010101	19,7548152295633	0,12	32	97	93	8,7	105	196	0,9	208	268,810782241015	92	3,6	144	0,46	67,408663507109	54	82,673
1	3,02	286	49,15	308,63	1,09	13	0,12	16	10	34,4	2,04	3,84	209	6,7	0,04	0,04	40	13,1	28,5	32,8	87	0,38	10,3	10,9	4,6	12,7	47	53	37,4540854392298	155,143305785124	76,760101010101	19,7548152295633	0,11	44	105	34,6420204978038	8,86834289356278	103,369144981413	162,172290021536	0,88	103	268,810782241015	100,195378151261	4,1	144	0,41	67,408663507109	142,879577464789	88,263
1	3,02	326	54,6	308,63	1,09	13	0,12	11	10	29,8	1,93	2,94	177	5,3	0,01	0,04	37,3	12,1	27,1	32,4	83,6	0,42	10,5	11,9	4,46	13,9	21	19	43,7	102	61	19	0,08	26	86	38	9,8	102	224	0,9	72	232	149	4,4	140	0,25	69,3	187	121,662
1	8,86	391	49,15	346,06	1,09	13	0,14	11	10	29,8	2,2	5,29	244	8,4	0,02	0,04	43,7	14,8	31,6	33,9	93,4	0,41	11	13	4,68	12,1	40	34	41,2	155,143305785124	76,760101010101	19,7548152295633	0,1	28	92	41	8,86834289356278	103,369144981413	227	0,93	86	252	100,195378151261	4,5	143	0,76	72,6	359	93,393
1	25,8	391	49,15	308,63	1,09	13	0,14	11	10	29,8	1,25	1,82	167	3,3	0,02	0,1	34,6	12,3	28,8	35,5	81	0,54	11,4	14,4	4,27	12,3	23	21	31,1	178	24	19,7548152295633	0,14	120	208	34,6420204978038	8,9	99	162,172290021536	0,88	110,430284857571	268,810782241015	100,195378151261	3,1	139	0,51	54,2	142,879577464789	85,818
1	4,07	391	89,1	308,63	1,09	13	0,14	11	10	29,8	2,73	2,16	293	5,9	0,07	0,27	36,6	12,7	29,1	34,7	83,9	0,68	10,7	11,8	4,36	11,6	35,7598436736688	37,034373476353	37,4540854392298	155,143305785124	76,760101010101	19,7548152295633	0,159945945945946	50,1984491671453	122	34,6420204978038	8,86834289356278	103,369144981413	162,172290021536	1,23181467181467	110,430284857571	268,810782241015	100,195378151261	4,4	133	0,565091724419079	67,408663507109	142,879577464789	80,0841378955493
1	12,7	391	359	352,34	1,09	13	0,12	9	10	29,8	1,4	2,52	265	4,3	0,05	0,11	37,9	11,8	25,3	31,1	81,3	0,32	11,3	13,5	4,66	13	35,7598436736688	37,034373476353	37,4540854392298	155,143305785124	76,760101010101	19,7548152295633	0,159945945945946	50,1984491671453	136,679387261489	34,6420204978038	8,86834289356278	103,369144981413	162,172290021536	1,23181467181467	110,430284857571	268,810782241015	100,195378151261	5,3	143	0,565091724419079	67,408663507109	142,879577464789	80,0841378955493
1	3,02	264	49,15	308,63	1,09	13	0,12	7	10	30,1	2,28	1,99	244	4,9	0,03	0,02	38,1	13,1	28,8	34,4	83,7	0,37	12,4	17,2	4,55	13,3	49	54	38,9	77	76,760101010101	13,3	0,15	34	91	42	8,9	103,369144981413	185	0,95	99	322	122	3,7	141	0,64	66,2	105	98,333
1	3,02	391	166,6	221,3	1,09	13	0,12	11	10	29,8	1,93	3,37	239	5,9	0,04	0,21	38,9	12,6	27,6	32,4	85,1	0,49	10,4	12,2	4,57	12,6	22	24	37,4540854392298	155,143305785124	76,760101010101	12,8	0,159945945945946	50,1984491671453	136,679387261489	34,6420204978038	8,86834289356278	103,369144981413	162,172290021536	1,02	96	214	100,195378151261	4,7	145	0,565091724419079	67,408663507109	142,879577464789	69,094
1	86,7	975	111,6	385,27	1,02	12,2	0,14	11	10	28,6	1,67	4,34	154	6,5	0,03	0,07	47,9	15,8	29,2	33	88,5	0,73	10,4	11,9	5,41	13,2	110	82	32,4	28	49	14,7	0,1	15	87	34,6420204978038	8,9	109	162,172290021536	0,95	65	252	100,195378151261	4,7	144	0,23	55,9	142,879577464789	110,03
1	3,02	391	85,1	302,81	1,13	13,5	0,12	11	10	37,4	1,37	1,46	186	3,1	0,03	0,12	39,2	13,6	30,4	34,7	87,5	1,01	9,5	9,7	4,48	12	204	101	42,4	161	76,760101010101	19,7548152295633	0,14	455	133	37	8,9	102	176	0,96	86	268,810782241015	110	4,1	138	0,46	67,408663507109	144	99,863
1	28,2	391	49,15	311,64	1,12	13,4	0,12	11	10	25,6	2,19	1,94	223	4,7	0,04	0,09	44,4	14,6	29,3	32,9	89,2	0,57	8,7	8,9	4,98	12,6	11	18	49,9	155,143305785124	76,760101010101	19,7548152295633	0,57	18	80	26	10	103,369144981413	143	0,88	90	234	100,195378151261	4,5	139	4,74	73,3	189	123,656
1	4,07	391	44,7	308,63	1,09	13	0,14	11	10	29,8	1,45	1,93	179	3,9	0,02	0,2	38,4	12	22,7	31,3	72,7	0,65	9,9	10,4	5,28	15,4	13	18	37,4540854392298	155,143305785124	76,760101010101	14,5	0,159945945945946	50,1984491671453	136,679387261489	34,6420204978038	8,86834289356278	103,369144981413	162,172290021536	1,1	109	178	100,195378151261	4,3	145	0,565091724419079	67,408663507109	142,879577464789	70,074
1	36,4	391	49,15	308,63	1,09	13	0,14	11	10	34,7	2,19	1,7	233	4,4	0,03	0,06	39,1	13,1	27,6	33,5	82,3	0,33	10,8	12,6	4,75	12,4	9	31	35,1	79	71	19,7548152295633	0,2	51	149	36	8,6	102	151	3,22	115	268,810782241015	94	4,28213461066077	139	0,06	71,9	104	17,953
1	61,5	829	227,1	432,72	1,08	12,9	0,12	36	10	27,6	1,43	3,46	299	5,3	0,02	0,03	40,8	12,9	28,7	31,6	90,9	0,51	10,9	13,5	4,49	12,2	26	24	41,3	50	46	9,3	0,18	22	100	29	8,8	106	118	0,85	113	186	66	4	143	0,76	66,3	115	83,457
1	4,07	1330	3,4	308,63	1,09	13	0,12	18	10	30,8	1,04	2,57	171	4,4	0,03	0,12	37,9	11,9	27,8	31,4	88,6	0,43	10,7	12,8	4,28	12,3	29	23	50,3	155,143305785124	76,760101010101	19,7548152295633	0,24	41	105	34,6420204978038	8,86834289356278	103,369144981413	162,172290021536	1,03	131	268,810782241015	100,195378151261	4	142	1,21	76,8	142,879577464789	97,703
1	21,2	958	924,7	352,34	1,09	13	0,14	11	10	29,8	1,29	2,91	165	4,9	0,04	0,09	34,7	11,4	28,6	32,9	87	0,53	11,1	12,6	3,99	12,6	14	20	40,5	155,143305785124	76,760101010101	19,7548152295633	0,159945945945946	95	114	34,6420204978038	9,9	103,369144981413	221	0,96	110,430284857571	208	100,195378151261	4,6	139	0,565091724419079	67,408663507109	142,879577464789	79,201
1	49,2	391	26	350	1,04	12,5	0,12	11	10	26,9	1,45	2,22	286	4,1	0,02	0,1	42,5	13,9	28,1	32,7	85,9	0,39	10,1	10,8	4,95	12,4	28	26	37,4540854392298	155,143305785124	76,760101010101	10,5	0,159945945945946	50,1984491671453	136,679387261489	34,6420204978038	8,86834289356278	103,369144981413	162,172290021536	1,22	144	209	100,195378151261	4,2	139	0,565091724419079	67,408663507109	142,879577464789	69,184
1	3,02	391	6,7	254,71	1,12	13,4	0,12	11	10	31	1,44	3,71	200	5,8	0,02	0,03	38,6	12,8	26,3	33,2	79,3	0,3	10	11,4	4,87	12,8	28	17	37,4540854392298	155,143305785124	76,760101010101	19,7548152295633	0,159945945945946	50,1984491671453	136,679387261489	34,6420204978038	8,86834289356278	103,369144981413	162,172290021536	1,13	110,430284857571	268,810782241015	100,195378151261	4,6	148	0,565091724419079	67,408663507109	142,879577464789	80,853
1	21	391	159,3	472,56	1,09	13	0,12	33	23	29,8	1,67	1,65	197	4	0,05	0,13	40	13,3	27,5	33,3	82,6	0,36	10,6	12,2	4,84	13,2	25	20	38	66	52	13,1	0,11	40	118	30	8,8	107	165	1,07	78	180	68	4,1	143	0,54	61,3	334	75,575
1	4,07	391	83,1	350	1,08	12,9	0,14	11	10	30	2,18	1,6	200	4,2	0,04	0,07	42,5	14,1	29,4	33,2	88,7	0,33	9,6	10,8	4,79	12,4	10	15	39,8	42	65	18,5	0,159945945945946	22	136,679387261489	23	9,3	109	109	0,87	54	216	65	3,8	144	0,51	66,3	104	112,602
1	3,02	391	6,8	277,71	1,09	13	0,12	9	10	29,8	2,1	4,24	186	7	0,06	0,06	41,4	13,9	28,1	33,6	83,8	0,63	9,9	11,1	4,94	13	35	42	48,3	57	76,760101010101	15,8	0,12	32	87	34,6420204978038	10,3	103,369144981413	162,172290021536	0,9	115	187	100,195378151261	4,3	143	0,59	81,2	142,879577464789	118,291
1	4,07	174	49,15	308,63	1,09	13	0,12	3	10	27,5	2,04	2,44	224	4,8	0,05	0,11	37,8	13	30,7	34,4	89,2	0,88	10,7	12,6	4,24	12	12	44	37,6	78	76,760101010101	19,7548152295633	0,54	18	169	71	9,4	94	128	1,68	759	424	100,195378151261	4	138	2,29	69,3	54	35,982
1	5,99	391	49,15	308,63	1,09	13	0,12	11	10	29,8	1,41	3,49	276	5,5	0,04	0,35	36,9	11,9	21,5	32,2	66,6	0,46	10,4	11,5	5,54	15,3	35,7598436736688	37,034373476353	37,4540854392298	155,143305785124	76,760101010101	19,7548152295633	0,159945945945946	50,1984491671453	136,679387261489	34,6420204978038	8,86834289356278	103,369144981413	162,172290021536	1,23181467181467	110,430284857571	268,810782241015	100,195378151261	4,28213461066077	140,630044843049	0,565091724419079	67,408663507109	142,879577464789	80,0841378955493
1	21,4	391	49,15	308,63	1,09	13	0,14	11	10	29,8	0,77	0,62	56	2,2	0,01	0,01	48,3	15,6	28,5	32,3	88,3	0,8	10	10,5	5,47	13,2	29	25	44,1	69	76,760101010101	18,1	0,17	63	84	23	9,5	104	115	0,99	112	220	45	4	143	0,64	71,1	235	108,42
1	16,4	391	49,15	308,63	1,09	13	0,14	11	10	29,8	1,67	3,28	180	5,9	0,02	0,12	34,2	10,6	24,7	31	79,5	0,31	9,7	10,2	4,3	14,5	4	18	37,7	81	74	22,1	0,159945945945946	15	136,679387261489	26	9,1	107	100	1,05	67	212	51	4,1	142	0,32	63,5	113	93,467
1	4,54	391	728,3	472,56	1,09	13	0,12	18	10	29,8	1,1	3	163	4,5	0,03	0,16	34,8	10,7	28,2	30,7	91,6	0,37	10	10,8	3,8	13,9	35,7598436736688	37,034373476353	37,4540854392298	155,143305785124	76,760101010101	19,7548152295633	0,159945945945946	50,1984491671453	136,679387261489	34,6420204978038	8,86834289356278	103,369144981413	162,172290021536	1,23181467181467	110,430284857571	268,810782241015	100,195378151261	4,28213461066077	140,630044843049	0,565091724419079	67,408663507109	142,879577464789	80,0841378955493
1	3,02	377	49,15	308,63	1,09	13	0,12	11	10	31,2	1,22	3,8	167	5,4	0,05	0,09	44,8	15,2	30	33,9	88,5	0,54	10,5	11,7	5,06	14	15	15	38,3	67	93	15,7	0,13	22	101	34	9,9	104	147	1,02	53	232	100,195378151261	4,4	140	0,54	72,4	108	76,772
1	26,6	523	660	357,19	1,2	14,2	0,14	11	10	40,7	2,15	3,08	205	6	0,01	0,12	40,3	13,6	30,4	33,7	90,2	0,44	9,7	10,5	4,47	12,1	28	22	47,1	52	76,760101010101	18,3	0,17	37	89	34,6420204978038	9,9	103,369144981413	162,172290021536	0,99	125	252	100,195378151261	4,4	141	1,05	77,4	142,879577464789	92,245
1	3,07	391	74,8	410	1,09	13	0,12	13	10	29,8	1,48	2,78	177	5,6	0,07	0,2	40,4	13,7	28,1	33,9	83	0,71	11,2	14,1	4,87	12	28	37	44,2	100	76,760101010101	20	0,12	24	87	34,6420204978038	9,8	103,369144981413	162,172290021536	0,94	526	233	100,195378151261	3,7	142	0,58	71,7	142,879577464789	104,619
1	4,07	1930	49,15	308,63	1,09	13	0,14	11	10	29,8	0,5	14,16	211	15,1	0,03	0,19	40	13,9	30	34,8	86,2	0,46	11	12,9	4,64	11,9	44	33	37,4540854392298	155,143305785124	76,760101010101	19,7548152295633	0,17	52	72	34	10,2	105	145	1,02	127	279	85	4,2	144	0,34	67,408663507109	130	96,123
1	3,02	146	12,3	472,56	1,09	13	0,12	8	10	38,2	0,72	1,22	167	2,4	0,02	0,04	41,3	13,9	30,6	33,7	91	0,37	9,9	10,7	4,54	12,1	34	25	37,4540854392298	155,143305785124	76,760101010101	19,7548152295633	0,159945945945946	96	97	65	8,86834289356278	103,369144981413	188	0,96	98	193	114	4,28213461066077	140,630044843049	0,565091724419079	67,408663507109	43	81,458
1	3,02	391	189,6	432,72	1,09	13	0,12	2	10	29,8	1,11	2,16	200	3,9	0,01	0,02	41,3	13,1	24,7	31,7	77,8	0,13	10,3	12,5	5,31	15,9	37	27	47,3	118	76,760101010101	15,2	0,09	49	91	34,6420204978038	10,5	103,369144981413	162,172290021536	0,93	83	185	100,195378151261	4,6	142	0,41	74,2	142,879577464789	100,189
1	3,02	391	132,6	354,74	1,09	13	0,12	2	10	29,8	1,07	2,16	221	3,5	0,08	0,05	34,4	11,1	26,8	32,3	83,1	0,4	11,7	14,6	4,14	14,2	28	59	37,5	69	111	39,9	0,11	41	117	34,6420204978038	9	113	162,172290021536	1,5	124	561	100,195378151261	4,8	152	0,46	74,5	142,879577464789	39,563
1	91,8	391	49,15	308,63	1,09	13	0,23	11	10	29,8	1,57	8,28	37	10,7	0,03	0,07	40,8	13,6	28,9	33,3	86,8	0,47	9,9	11,8	4,7	13,2	43	30	40,4	87	76,760101010101	19,7548152295633	0,11	38	107	42	9,4	102	270	0,96	189	270	100,195378151261	4,9	146	0,4	80,4	395	92,437
1	6,98	391	49,15	308,63	1,09	13	0,14	11	10	29,8	1,86	3,94	174	6,5	0,03	0,108552717747217	36,5	12,3	28,5	33,7	84,7	0,53	9,1	8,9	4,31	13,4	41	27	41,5	82	109	20,5	0,159945945945946	41	136,679387261489	31	9,5	102	158	0,9	66	202	97	4,1	138	0,3	76,8	148	115,013
1	23,2	391	713,2	342,21	1,17	13,9	0,12	41	10	40,1	1,58	2,57	229	5,1	0,05	0,14	34,4	11,7	28,6	34	84,1	0,97	9,2	9,6	4,09	13,3	25	22	48,6	80	76,760101010101	8,7	0,22	25	94	34,6420204978038	10,3	103,369144981413	162,172290021536	0,9	106	198	100,195378151261	4,3	142	1,14	75,3	142,879577464789	114,208
1	3,02	361	49,15	308,63	1,09	13	0,12	10	10	34,6	1,14	1,05	111	2,6	0,06	0,3	39,3	13,5	29,2	34,4	84,9	0,93	9,7	10,4	4,63	14,5	18	14	34,5	102	76,760101010101	19,7548152295633	0,08	56	230	31	8,9	100	162,172290021536	1,35	56	188	100,195378151261	4	137	0,3	69	142,879577464789	49,931
1	3,02	391	12,8	181,01	1,07	12,8	0,12	4	10	37,2	2,62	6,46	384	9,8	0,08	0,48	41,2	14	31	34	91,2	0,6	9	9,5	4,52	12	16	20	43	90	76,760101010101	10,7	0,1	21	123	34,6420204978038	10,3	103,369144981413	162,172290021536	0,88	96	188	100,195378151261	4,1	142	0,47	71,3	142,879577464789	106,696
1	3,02	391	239,3	486,28	1,09	13	0,12	17	10	29,8	2,08	3,98	292	6,5	0,04	0,18	40,6	13,4	27	33	81,7	0,56	9,2	9,3	4,97	13,6	26	40	37,4540854392298	155,143305785124	76,760101010101	19,7548152295633	0,159945945945946	50,1984491671453	88	17	8,86834289356278	103,369144981413	84	0,76	611	384	51	4,28213461066077	140,630044843049	0,565091724419079	67,408663507109	82	126,803
1	3,58	272	49,15	308,63	1,09	13	0,12	6	10	43,1	0,91	9,66	488	11,5	0,04	0,15	36,6	11,8	26,6	32,2	82,6	0,58	11	12,7	4,43	12,4	20	17	37,3	41	78	19,7548152295633	0,08	14	102	34,6420204978038	8,7	106	162,172290021536	0,85	103	133	100,195378151261	4,5	143	0,25	63,6	142,879577464789	103,035
1	3,02	234	49,15	308,63	1,09	13	0,12	11	10	29,8	1,24	5,09	128	7,3	0,06	0,03	39,1	12,9	27,7	33	84,1	1,47	11,4	13,5	4,65	13,4	84	51	32,1	185	76,760101010101	44,8	0,19	282	102	34,6420204978038	7,9	103,369144981413	162,172290021536	0,85	60	461	100,195378151261	4,8	142	0,39	60,8	142,879577464789	93,385
1	17,8	482	49,15	308,63	1,09	13	0,12	21	10	41,8	1,53	3,57	199	5,6	0,04	0,04	38,3	12,8	29,1	33,4	87	0,39	10,3	12,4	4,4	12,5	91	44	37,4540854392298	60	76,760101010101	19,7548152295633	0,12	29	91	33	9,1	101	141	1,07	79	193	95	5,2	141	0,29	67,408663507109	65	98,007
1	13,4	391	49,8	331,26	1,06	12,7	0,12	20	14	41,1	1,33	2,03	175	4	0,02	0,08	34,6	11,8	27,2	34,1	79,7	0,29	9,9	10,1	4,34	12,8	23	28	37,4540854392298	155,143305785124	76,760101010101	19,7548152295633	0,159945945945946	50,1984491671453	266	34,6420204978038	8,86834289356278	103,369144981413	162,172290021536	0,93	249	231	100,195378151261	4,2	144	0,565091724419079	67,408663507109	142,879577464789	99,488
1	3,02	104	49,15	308,63	1,09	13	0,12	11	10	29,8	1,4	2,96	204	4,8	0,05	0,06	39,2	12,9	28,8	32,9	87,5	0,54	10,6	11,7	4,48	11,9	31	23	40,6	108	76,760101010101	15,3	0,11	45	87	34,6420204978038	9,8	103,369144981413	162,172290021536	0,85	166	268,810782241015	100,195378151261	3,8	139	0,51	67,408663507109	142,879577464789	121,956
1	65,4	391	509,9	290,7	1,46	17,2	1,5	48	10	39	1,62	1,59	130	3,6	0,01	0,01	40,6	13,6	28,8	33,5	85,8	0,34	9,7	10,4	4,73	12,5	17	18	38,1	155,143305785124	76,760101010101	19,7548152295633	0,159945945945946	50,1984491671453	125	37	8,86834289356278	103,369144981413	198	1,42	110,430284857571	207	143	3,5	140	0,565091724419079	67,408663507109	88	44,717
1	3,02	167	49,15	308,63	1,09	13	0,14	4	10	35,7	2,08	5,41	329	8,6	0,01	0,108552717747217	36,5	12,8	28,1	35,1	80	0,3	13,4	20,5	4,56	12,5	32	25	36,3	61	50	20,6	0,08	40	173	34,6420204978038	8,8	100	162,172290021536	1,02	89	332	100,195378151261	4,6	142	0,29	74,2	142,879577464789	78,407
1	3,02	748	49,15	308,63	1,09	13	0,12	17	10	35	0,98	4,04	220	5,7	0,08	0,17	45,6	14,8	28	32,5	86,4	0,58	9,5	10,4	5,28	12,6	67	41	37,4540854392298	155,143305785124	76,760101010101	12,5	0,159945945945946	50,1984491671453	136,679387261489	34,6420204978038	8,86834289356278	103,369144981413	162,172290021536	1,06	42	175	100,195378151261	4,4	143	0,565091724419079	67,408663507109	142,879577464789	91,755
1	3,02	462	49,15	308,63	1,09	13	0,12	11	10	29,8	4,14	6,74	303	11,8	0,04	0,19	38,8	13,2	28,9	34	84,9	0,68	11	13,4	4,57	12,6	33	28	41,7	63	76,760101010101	19,7548152295633	0,19	31	87	34	9,7	101	159	1,07	39	187	100,195378151261	4,6	142	0,86	75,6	106	93,304
1	21,2	391	443,9	501,36	1,09	13	0,12	35	10	29,8	1,79	2,15	197	4,4	0,02	0,06	36,2	12	32,1	33,1	96,8	0,58	9,1	8,8	3,74	13,8	229	138	37,4540854392298	155,143305785124	76,760101010101	27	0,159945945945946	50,1984491671453	136,679387261489	34,6420204978038	8,86834289356278	103,369144981413	162,172290021536	0,95	59	368	100,195378151261	5	139	0,565091724419079	67,408663507109	142,879577464789	89,123
1	7,5	746	41,1	406,14	1,2	14,3	0,14	11	10	55,2	1,82	2,07	126	4,5	0,02	0,19	38,2	12,8	29,4	33,5	87,8	0,87	10,2	10,9	4,35	13	35,7598436736688	37,034373476353	37,4540854392298	155,143305785124	76,760101010101	19,7548152295633	0,159945945945946	50,1984491671453	136,679387261489	34	8,86834289356278	103,369144981413	113	1,23181467181467	110,430284857571	232	70	4,28213461066077	140,630044843049	0,565091724419079	67,408663507109	46	80,0841378955493
1	3,37	624	49,15	308,63	1,09	13	0,12	8	10	32,3	1,77	2,89	159	5,3	0,08	0,34	36,5	12,2	28,2	33,4	84,3	0,45	11,4	14,2	4,33	13	31	45	37,5	95	76,760101010101	63,4	0,28	13	81	34,6420204978038	9,2	103,369144981413	162,172290021536	0,88	80	317	100,195378151261	4,9	140	1,34	83	142,879577464789	105,208
1	3,02	391	96,4	298,38	1,05	12,6	0,12	19	10	34,9	2,85	4,14	255	7,8	0,01	0,22	37,7	12,3	29,1	32,6	89,3	0,43	10,1	11,7	4,22	12,5	20	14	48,8	46	56	24,1	0,13	15	57	34,6420204978038	10,4	101	162,172290021536	0,99	151	252	100,195378151261	4,3	142	0,48	82	142,879577464789	80,154
1	3,02	265	49,15	338,47	1,09	13	0,12	11	10	29,8	2,23	9,49	283	12,8	0,06	0,25	35,2	10,9	24,8	31	80	0,54	10,5	11,1	4,4	14,6	35,7598436736688	37,034373476353	37,4540854392298	155,143305785124	76,760101010101	19,7548152295633	0,159945945945946	50,1984491671453	136,679387261489	34,6420204978038	8,86834289356278	103,369144981413	162,172290021536	1,23181467181467	110,430284857571	847	100,195378151261	4,28213461066077	140,630044843049	0,565091724419079	67,408663507109	142,879577464789	80,0841378955493
1	4,93	615	58,5	338,47	1,09	13	0,14	17	10	29,8	1,76	3,32	201	5,7	0,05	0,14	40,1	12,9	26,9	32,2	83,5	0,6	11,4	15,2	4,8	18,6	15	17	44,6	70	76,760101010101	19,7548152295633	0,11	23	270	34,6420204978038	9,6	105	162,172290021536	1,15	96	268,810782241015	100,195378151261	4,4	143	0,65	78,1	142,879577464789	72,248
1	4,07	391	49,15	501,36	1,07	12,8	0,14	11	10	37	1,28	0,95	106	2,5	0,04	0,07	38,4	13,4	30,6	34,9	87,7	0,64	9,8	10,9	4,38	11,9	22	21	37,4540854392298	155,143305785124	76,760101010101	19,7548152295633	0,159945945945946	50,1984491671453	136,679387261489	34,6420204978038	8,86834289356278	103,369144981413	162,172290021536	0,97	80	147	100,195378151261	4,28213461066077	140,630044843049	0,565091724419079	67,408663507109	142,879577464789	97,244
1	22	741	49,15	308,63	0,92	11,1	0,13	11	10	33,9	2,39	1,04	175	3,7	0,14	0,56	39,8	12,6	28,8	31,7	90,9	1,05	9,2	9,7	4,38	13,2	38	36	42,3	94	65	20,6	0,15	22	86	34,6420204978038	9,4	103	162,172290021536	0,98	64	268,810782241015	100,195378151261	4,9	142	0,63	71,9	142,879577464789	84,637
1	3,02	230	49,15	308,63	1,09	13	0,12	12	10	32,6	1,01	3,28	199	4,7	0,02	0,07	40,4	13,3	28,6	32,9	86,9	0,42	10,8	12,1	4,65	13,7	35,7598436736688	37,034373476353	37,4540854392298	155,143305785124	76,760101010101	19,7548152295633	0,159945945945946	50,1984491671453	136,679387261489	22	8,86834289356278	103,369144981413	142	1,23181467181467	110,430284857571	268,810782241015	85	4,28213461066077	140,630044843049	0,565091724419079	67,408663507109	173	80,0841378955493
1	3,02	188	6,8	225,7	1,17	13,9	0,12	11	10	47,5	4,25	3,41	234	8,6	0,03	0,01	40,6	13,6	27,9	33,5	83,4	0,4	10,6	12,5	4,87	12,8	24	24	37,4540854392298	155,143305785124	76,760101010101	21,6	0,159945945945946	50,1984491671453	136,679387261489	34,6420204978038	8,86834289356278	103,369144981413	162,172290021536	1,28	176	321	100,195378151261	4,3	143	0,565091724419079	67,408663507109	142,879577464789	64,825
1	3,02	391	434,3	213	1,02	12,2	0,12	21	10	40,1	2,62	3,42	146	7	0,02	0,11	36,3	12,8	31,8	35,3	90,3	0,44	12	16,1	4,02	11,6	16	21	37,4540854392298	155,143305785124	76,760101010101	19,7548152295633	0,159945945945946	11	94	38	8,86834289356278	103	239	0,98	105	175	100,195378151261	3,8	136	0,565091724419079	67,408663507109	140	79,452
1	12,3	391	692,3	217,07	1,26	14,9	0,13	13	10	49,2	1,45	3,4	142	5,1	0,03	0,09	38,6	12,3	27,7	31,9	86,9	0,3	12,1	15,1	4,44	13,9	12	26	37,4540854392298	155,143305785124	76,760101010101	19,7548152295633	0,159945945945946	50,1984491671453	89	34,6420204978038	10	103,369144981413	162,172290021536	1,48	110,430284857571	268,810782241015	100,195378151261	4,6	144	0,565091724419079	67,408663507109	142,879577464789	64,377
1	3,02	125	49,15	308,63	1,09	13	0,12	8	10	32,7	1,25	2,77	182	4,5	0,04	0,33	29,7	9,1	23,4	30,6	76,3	0,45	9,5	10,1	3,89	14,5	16	21	46,7	61	76,760101010101	15,1	0,16	27	82	34,6420204978038	10	103,369144981413	162,172290021536	0,92	93	217	100,195378151261	4,2	141	0,78	76,5	142,879577464789	109,662
1	7,01	391	26,7	286,39	1,09	13	0,12	20	10	29,8	1,27	3,8	189	5,5	0,04	0,07	40,1	14	30,8	34,9	88,1	0,58	9,7	10,1	4,55	11,9	14	22	43,4	63	50	24,3	0,159945945945946	22	136,679387261489	29	9,3	100	94	0,79	80	208	39	3,5	135	0,35	70,1	128	119,651
1	3,02	348	49,15	308,63	1,09	13	0,12	5	10	30	2,08	1,82	160	4,4	0,03	0,08	38,6	12,8	28,1	33,2	84,8	0,59	9,4	9,7	4,55	13,5	55	45	37,4540854392298	155,143305785124	76,760101010101	29,2	0,159945945945946	50,1984491671453	136,679387261489	34,6420204978038	8,86834289356278	103,369144981413	162,172290021536	0,86	124	275	100,195378151261	4,5	141	0,565091724419079	67,408663507109	142,879577464789	107,709
1	3,02	391	36,1	466,15	1,09	13	0,12	3	10	29,8	1,08	2,22	184	4,2	0,02	0,19	38,9	12,6	27	32,4	83,5	0,56	10,1	11,4	4,66	12,7	33	27	40,2	83	76,760101010101	8,3	0,09	33	102	34,6420204978038	9,5	106	162,172290021536	0,91	52	268,810782241015	100,195378151261	4,7	140,630044843049	0,36	67,408663507109	142,879577464789	117,544
1	62,7	391	49,15	308,63	1,09	13	0,12	11	10	29,8	1,96	2,31	226	4,8	0,02	0,01	46	14,6	25,7	31,7	81	0,6	10	10,9	5,68	14,4	38	45	38,3	80	66	10,2	0,12	19	72	39	9,6	109	131	0,89	46	140	68	4,5	145	0,5	62,6	121	94,912
1	3,02	409	49,15	308,63	1,04	12,5	0,12	14	10	35,3	1,34	2,43	361	4,3	0,05	0,03	38,7	12,3	27,1	31,8	85,2	0,58	8,9	8,6	4,54	14,1	20	27	44,3	68	76,760101010101	14,7	0,23	23	136	34,6420204978038	10,1	103,369144981413	162,172290021536	1	427	215	100,195378151261	4	143	1,11	75,4	142,879577464789	85,548
1	5,68	391	49,15	308,63	1,09	13	0,12	11	10	29,8	0,71	3,56	225	4,6	0,03	0,04	40,9	13,9	30,6	34	90,1	0,36	10,3	12	4,54	12,1	35,7598436736688	37,034373476353	37,4540854392298	155,143305785124	76,760101010101	19,7548152295633	0,159945945945946	50,1984491671453	136,679387261489	46	8,86834289356278	103,369144981413	161	1,23181467181467	110,430284857571	268,810782241015	103	4,28213461066077	140,630044843049	0,565091724419079	67,408663507109	61	80,0841378955493
1	35,3	391	574,6	295,23	1,11	13,2	0,27	91	10	54,8	1,97	2,06	168	4,4	0,02	0,14	42,4	13,7	27,7	32,3	85,8	0,56	9,6	10,6	4,94	13,4	21	17	38,5	155,143305785124	76,760101010101	19,7548152295633	0,159945945945946	50,1984491671453	136,679387261489	34,6420204978038	8,7	103,369144981413	162,172290021536	0,87	155	251	100,195378151261	4,28213461066077	140,630044843049	0,565091724419079	67,408663507109	142,879577464789	93,805
1	3,02	398	49,15	308,63	1,09	13	0,12	9	10	32,8	3,28	1,62	190	5,5	0,05	0,08	41,8	13,1	26	31,3	82,9	0,52	10,2	11,4	5,04	14,1	35,7598436736688	37,034373476353	37,4540854392298	155,143305785124	76,760101010101	19,7548152295633	0,159945945945946	50,1984491671453	136,679387261489	34,6420204978038	8,86834289356278	103,369144981413	162,172290021536	1,23181467181467	110,430284857571	207	100,195378151261	4,28213461066077	140,630044843049	0,565091724419079	67,408663507109	142,879577464789	80,0841378955493
1	18,4	391	290,5	406,14	1,1	13,1	0,12	11	10	38,2	1,68	2,69	203	5,3	0,02	0,12	44,2	14,8	29,5	33,5	88,2	0,48	9,3	9,8	5,01	11,9	20	21	37,4540854392298	155,143305785124	76,760101010101	19,7548152295633	0,159945945945946	50,1984491671453	84	45	8,86834289356278	103,369144981413	174	0,93	63	177	101	4,28213461066077	140,630044843049	0,565091724419079	67,408663507109	141	109,001
1	3,02	391	458,7	199,81	1,11	13,2	0,12	8	10	42	1,26	0,91	181	2,8	0,03	0,09	39,6	13,2	29,4	33,3	88,2	0,64	9,2	9,4	4,49	11,8	12	17	41,4	66	124	19,5	0,07	19	87	34,6420204978038	9,3	110	162,172290021536	1,45	106	268,810782241015	100,195378151261	4,28213461066077	140,630044843049	0,46	67,408663507109	142,879577464789	45,798
1	6,15	391	358,9	493,64	1,04	12,4	0,12	23	10	39,6	2,94	2,21	156	5,6	0,04	0,08	39,8	13,8	28,8	34,7	83,1	0,52	10,9	13,5	4,79	12,6	79	30	47,7	83	68	18,8	0,3	61	98	34,6420204978038	10,2	104	162,172290021536	1,08	57	180	100,195378151261	4	142	1,28	78	142,879577464789	78,496
1	3,02	391	344,4	472,56	1,09	13	0,12	2	10	29,8	0,63	1,93	135	2,8	0,01	0,108552717747217	39,2	13	28,7	33,2	86,5	0,4	10	11,1	4,53	12,4	68	45	37,4	127	76,760101010101	11,7	0,05	83	164	34,6420204978038	9,4	107	162,172290021536	1,11	50	268,810782241015	100,195378151261	4,5	140,630044843049	0,38	67,408663507109	142,879577464789	68,826
1	4,07	391	49,15	308,63	1,02	12,2	0,14	11	10	29,4	2,37	2,12	187	4,8	0,02	0,07	35,4	12,1	28,1	34,2	82,3	0,41	10,8	12,4	4,3	13	19	22	37,4540854392298	155,143305785124	76,760101010101	16,2	0,159945945945946	50,1984491671453	136,679387261489	34,6420204978038	8,86834289356278	103,369144981413	162,172290021536	0,95	54	241	100,195378151261	4,1	137	0,565091724419079	67,408663507109	142,879577464789	113,963
1	3,02	400	49,15	308,63	1,09	13	0,12	20	10	32,2	0,49	3,28	205	4,5	0,03	0,16	35	10,3	22,3	29,4	75,8	0,47	9	9	4,62	15,8	9	27	39,5	55	100	11,3	0,18	20	75	34,6420204978038	9,1	103	162,172290021536	1,37	73	251	100,195378151261	3,9	140	0,87	76,7	142,879577464789	46,37
1	3,02	154	49,15	308,63	1,09	13	0,12	11	10	29,8	1,08	3,6	94	5,3	0,03	0,21	39,4	12,5	27,1	31,7	85,5	0,53	11,5	15,6	4,61	13,5	17	19	43,5	69	61	36,3	0,15	24	133	34,6420204978038	9,7	107	162,172290021536	1,18	323	323	100,195378151261	4,3	145	0,58	81,9	142,879577464789	63,474
1	3,02	295	49,15	308,63	1,09	13	0,12	19	10	41,6	1,33	1,42	246	3,1	0,09	0,11	43,4	14	26	32,3	80,7	0,47	11	12,6	5,38	14,4	8	17	36,7	155,143305785124	76,760101010101	19,7548152295633	0,09	50,1984491671453	146	51	9,2	103,369144981413	269	1,27	110,430284857571	215	100,195378151261	4,3	142	0,42	71,8	201	50,111
1	3,02	349	49,15	295,23	1,09	13	0,12	7	10	38,2	1,34	3,31	192	5,5	0,01	0,05	36,6	12,2	28,6	33,3	85,9	0,35	10	10,8	4,26	12,1	17	18	44,8	77	76,760101010101	19,7548152295633	0,21	31	97	33	9,5	108	144	1,06	195	295	100,195378151261	4,6	144	0,58	76,6	66	80,857
1	3,02	340	28,8	264,12	1,09	13	0,14	4	10	29,8	1,51	2,59	258	4,7	0,02	0,04	36,5	12,7	29,6	34,8	85,1	0,53	10,6	12,1	4,29	13	16	21	37,4540854392298	69	76,760101010101	19,7548152295633	0,31	20	168	34,6420204978038	9	99	162,172290021536	1,04	86	268,810782241015	100,195378151261	4,3	137	1,29	67,408663507109	142,879577464789	76,052
1	3,02	185	49,15	308,63	1,09	13	0,12	9	10	30	1,11	2,45	134	4	0,02	0,04	38,3	12,2	27,2	31,9	85,5	0,4	12,6	17,7	4,48	13,5	16	19	37,4540854392298	155,143305785124	76,760101010101	19,7548152295633	0,159945945945946	50,1984491671453	103	54	8,86834289356278	103,369144981413	197	1,15	69	186	112	4,28213461066077	140,630044843049	0,565091724419079	67,408663507109	157	65,023
1	3,02	391	60	199,81	1,26	14,9	0,12	2	10	41,8	2,17	2,05	231	4,7	0,03	0,16	35,8	11,9	29,2	33,2	87,7	0,64	10,8	13,3	4,08	14,6	41	39	37,4540854392298	155,143305785124	76,760101010101	19,7548152295633	0,159945945945946	74	99	34,6420204978038	8,86834289356278	103,369144981413	162,172290021536	0,67	110,430284857571	268,810782241015	100,195378151261	4,5	142	0,565091724419079	67,408663507109	142,879577464789	119,348
1	3,02	154	49,15	308,63	1,09	13	0,12	2	10	44,2	2	1,55	144	4,2	0,02	0,1	45	14,8	27,2	32,9	82,6	0,51	8,7	9,2	5,45	12,6	36	22	42,3	89	33	12,7	0,09	64	94	21	9,6	100	147	0,99	45	177	88	4,1	141	0,4	81	191	94,874
1	3,02	126	49,15	308,63	1,09	13	0,12	2	10	33,7	2,01	2,06	190	4,9	0,03	0,05	39,8	13,1	27,5	32,9	83,6	0,38	12	15,2	4,76	12,1	35,7598436736688	37,034373476353	37,4540854392298	155,143305785124	76,760101010101	22,9	0,159945945945946	50,1984491671453	144	34,6420204978038	8,1	103,369144981413	162,172290021536	1,13	76	268,810782241015	100,195378151261	2,6	145	0,565091724419079	67,408663507109	142,879577464789	73,797
1	13,8	391	315,6	418,62	1	12	0,12	38	10	43,1	2,26	4,49	242	8,4	0,01	0,108552717747217	36,2	12	27,5	33,1	82,8	0,35	10,7	12,1	4,37	13,5	36	26	46,4	98	76,760101010101	16,4	0,21	31	76	34,6420204978038	10,3	103,369144981413	162,172290021536	0,98	255	165	100,195378151261	4,3	143	1,05	77	142,879577464789	102,313
1	6,66	391	136,2	254,71	1,09	13	0,12	28	250	31,2	1,89	1,56	179	4,1	0,06	0,05	38,5	12,4	29,6	32,2	91,9	0,95	9	8,7	4,19	13,8	12	37	39,6	63	76,760101010101	19,7548152295633	0,19	13	88	34,6420204978038	9,4	101	162,172290021536	0,71	110,430284857571	268,810782241015	100,195378151261	5	140	0,23	65,6	142,879577464789	89,864
1	4,09	391	141,6	287,8	1,26	14,9	0,12	6	10	45,9	1,28	4,3	359	6,2	0,03	0,01	46,2	15,4	28,8	33,3	86,4	0,47	9,3	10,3	5,35	12,8	162	36	36,9	82	59	14,7	0,15	48	72	34,6420204978038	8,8	105	162,172290021536	0,93	33	126	100,195378151261	4,3	142	0,54	69,1	142,879577464789	115,302
1	3,02	80	56,7	225,7	1,09	13	0,14	6	10	29,8	1,14	1,44	146	2,9	0,01	0,02	36,4	12	26,2	33	79,5	0,78	12	17,6	4,58	15,5	33	25	45,2	77	76,760101010101	17,8	0,12	27	105	34,6420204978038	10	103,369144981413	162,172290021536	0,99	207	196	100,195378151261	4,3	140	0,57	69,2	142,879577464789	94,874
1	9,06	391	254,2	248,77	1,34	15,8	0,12	21	10	51,3	2,11	3,24	228	5,7	0,02	0,08	35,9	10,9	23,5	30,4	77,5	0,74	11,9	14,7	4,63	15,9	27	18	44,6	80	76,760101010101	13,3	0,27	27	125	34,6420204978038	10,1	103,369144981413	162,172290021536	0,92	55	163	100,195378151261	4	144	1,54	72,4	142,879577464789	89,451
1	3,02	391	118	264,12	1,24	14,7	0,14	4	10	47,1	1,17	1,54	203	3	0,01	0,01	37,4	12,6	28,4	33,7	84,2	0,37	10,4	11,8	4,44	12,8	17	30	37,4540854392298	155,143305785124	76,760101010101	19,7548152295633	0,159945945945946	50,1984491671453	113	25	8,86834289356278	103,369144981413	178	0,87	80	337	105	4,28213461066077	140,630044843049	0,565091724419079	67,408663507109	239	99,927
1	4,46	391	49,15	308,63	1,09	13	0,12	11	10	29,8	2,64	3,07	154	6,1	0,02	0,07	43,3	15,2	30,2	35,1	85,9	0,33	10	11,8	5,04	11,9	30	22	36	77	57	16,9	0,1	39	128	26	8,8	95	118	1,05	84	221	100,195378151261	4,9	129	0,25	64,3	79	78,413
1	72,1	2080	1104,8	501,36	1,09	13	0,13	32	10	29,8	1,8	2,39	238	4,9	0,02	0,21	37,3	12,8	29,3	34,3	85,4	0,51	12,3	16,6	4,37	12,6	18	28	49,1	130	76,760101010101	31,9	0,16	50,1984491671453	129	37	10,2	101	149	1,01	172	340	92	4,1	142	0,43	80,2	102	102,898
1	4,6	391	49,15	308,63	1,09	13	0,14	11	10	29,8	0,81	4,45	223	6,1	0,02	0,06	41,9	13,7	26,6	32,7	81,2	0,36	10	11,1	5,16	14,1	35,7598436736688	37,034373476353	37,4540854392298	155,143305785124	76,760101010101	19,7548152295633	0,159945945945946	50,1984491671453	136,679387261489	34,6420204978038	8,86834289356278	103,369144981413	162,172290021536	1,23181467181467	110,430284857571	310	100,195378151261	4,28213461066077	140,630044843049	0,565091724419079	67,408663507109	142,879577464789	80,0841378955493
1	3,02	112	49,15	308,63	1,09	13	0,14	11	10	29,8	1,89	1,1	195	3,5	0,08	0,29	35,3	10,9	26,5	30,9	85,9	0,74	11,1	12,5	4,11	14,3	35	26	37,4540854392298	155,143305785124	76,760101010101	19,7548152295633	0,1	62	150	47	10	98	290	0,55	35	408	143	4,2	133	0,76	67,408663507109	501	115,673
1	23,4	652	346,6	395,25	1,15	13,7	0,15	11	10	41,3	2,01	5,39	221	8,3	0,07	0,23	38,1	12,2	26,7	32	83,4	0,53	10	11,4	4,57	14	41	43	37,4540854392298	155,143305785124	76,760101010101	19,7548152295633	0,159945945945946	50,1984491671453	112	32	8,86834289356278	103,369144981413	138	0,91	45	304	88	4,28213461066077	140,630044843049	0,565091724419079	67,408663507109	90	90,64
1	3,02	391	49,15	308,63	1,09	13	0,14	11	10	29,8	1,76	1,84	280	4,1	0,17	1,01	40,1	14,1	31,1	35,2	88,5	0,68	10,5	12,2	4,53	11,7	35,7598436736688	37,034373476353	37,4540854392298	155,143305785124	76,760101010101	19,7548152295633	0,159945945945946	50,1984491671453	136,679387261489	34,6420204978038	8,86834289356278	103,369144981413	162,172290021536	1,23181467181467	110,430284857571	227	100,195378151261	4,28213461066077	140,630044843049	0,565091724419079	67,408663507109	142,879577464789	80,0841378955493
1	3,02	391	146,8	302,81	1,16	13,8	0,12	11	10	41,4	1,99	3,36	153	6	0,02	0,21	42,2	13	22,9	30,8	74,3	0,4	10,2	11,9	5,68	14,1	35,7598436736688	37,034373476353	37,4540854392298	155,143305785124	76,760101010101	19,7548152295633	0,159945945945946	50,1984491671453	136,679387261489	34,6420204978038	8,86834289356278	103,369144981413	162,172290021536	1,23181467181467	110,430284857571	268,810782241015	100,195378151261	4,28213461066077	140,630044843049	0,565091724419079	67,408663507109	142,879577464789	80,0841378955493
1	37,2	391	183,9	373,18	1,04	12,5	0,14	39	10	36,3	1,17	1,95	153	3,5	0,05	0,06	34,1	11,3	29	33,1	87,4	0,93	11,1	12,9	3,9	13,6	19	27	41,4	49	76,760101010101	19,7548152295633	0,27	13	94	25	9,2	103	73	1,37	264	254	100,195378151261	3,7	141	0,82	76,9	50	71,678
1	3,02	3330	29,3	493,64	1,06	12,7	0,12	11	10	40,9	2,68	2,37	206	5,6	0,05	0,05	34,4	11,5	31,7	33,4	94,8	0,91	11,4	14,3	3,63	13,5	35,7598436736688	27	38,9	123	59	20,3	0,15	206	217	56	8,6	101	104	0,77	44	246	27	4,3	139	0,59	71,7	106	109,593
1	3,25	205	49,15	308,63	1,09	13	0,12	11	10	29,8	1,77	4,76	261	7	0,03	0,07	43,1	14,2	29,7	32,9	90,2	0,37	9,4	10,2	4,78	12,4	44	32	35	65	64	13,5	0,19	67	91	34,6420204978038	9	99	162,172290021536	0,94	37	268,810782241015	100,195378151261	4,2	142	0,82	65,4	142,879577464789	98,902
1	3,02	391	49,15	308,63	1,09	13	0,12	11	10	29,8	1,18	8,7	213	10,8	0,03	0,13	38,1	12,6	27,6	33,1	83,6	0,38	10	11,5	4,56	13,5	39	29	47,3	68	76,760101010101	19,7548152295633	0,08	24	91	34,6420204978038	10,3	103,369144981413	162,172290021536	0,81	152	268,810782241015	100,195378151261	4,28213461066077	140,630044843049	0,47	67,408663507109	142,879577464789	123,526
1	3,02	211	96,6	221,3	1,09	13	0,12	3	10	29,8	1,92	3,9	180	6,4	0,06	0,3	43,9	14,8	29,8	33,7	88,3	0,43	10,9	13,1	4,97	12,8	22	31	37,4540854392298	155,143305785124	76,760101010101	23,4	0,159945945945946	50,1984491671453	136,679387261489	34,6420204978038	8,86834289356278	103,369144981413	162,172290021536	1,09	336	282	100,195378151261	4,8	136	0,565091724419079	67,408663507109	142,879577464789	84,454
1	13,5	391	99,6	296,79	1,09	13	0,14	22	10	29,8	1,4	1,07	322	2,7	0,03	0,11	36,4	10,9	21,7	29,9	72,4	0,41	9,5	10	5,03	17,3	16	17	46,9	69	76,760101010101	12,7	0,34	16	98	34,6420204978038	10,1	103,369144981413	162,172290021536	1,04	73	187	100,195378151261	4,1	147	2,55	71,3	142,879577464789	81,586
1	4,07	686	49,15	308,63	1,09	13	0,12	11	10	29,8	2,16	4,15	291	7,1	0,06	0,11	33,4	9,8	21,5	29,3	73,2	1,12	10,4	10	4,56	19	62	31	44,8	78	76,760101010101	19,7548152295633	0,21	26	87	50	9,8	105	136	0,91	108	179	100,195378151261	3,9	143	0,88	74,8	43	121,746
1	24,5	497	100	486,28	1,09	13	0,12	2	10	29,8	0,77	3,58	141	4,7	0,02	0,06	32,7	10,9	29,6	33,3	88,9	0,37	9,2	9,3	3,68	12,9	16	15	38,7	82	76,760101010101	11,3	0,07	24	110	34,6420204978038	9	103,369144981413	162,172290021536	0,93	72	167	100,195378151261	3,8	143	0,29	67,408663507109	142,879577464789	90,169
1	3,02	654	19,2	346,06	1,09	13	0,14	11	10	29,8	2,22	2,21	204	4,8	0,05	0,29	38,4	12,4	25,6	32,3	79,3	0,75	11,2	14,1	4,84	13,3	31	34	37,4540854392298	155,143305785124	76,760101010101	12,3	0,159945945945946	50,1984491671453	136,679387261489	34,6420204978038	8,86834289356278	103,369144981413	162,172290021536	1,08	67	261	100,195378151261	4,2	138	0,565091724419079	67,408663507109	142,879577464789	98,975
1	3,02	391	44	277,71	1,09	13	0,14	12	10	29,8	1,67	0,49	92	2,4	0,07	0,17	37,7	11,5	22	30,5	72,1	0,69	9,3	9,8	5,23	14,6	55	48	42,5	171	76,760101010101	13,1	0,13	127	110	34,6420204978038	9,8	103,369144981413	162,172290021536	0,91	139	303	100,195378151261	4,1	136	0,61	75,1	142,879577464789	106,534
1	3,02	211	58,5	331,26	1,09	13	0,14	9	10	29,8	1,55	2,48	102	4,5	0,07	0,23	36,8	12,4	28,2	33,7	83,8	0,44	8,8	8,7	4,39	12,6	35,7598436736688	37,034373476353	37,4540854392298	155,143305785124	76,760101010101	19,7548152295633	0,159945945945946	50,1984491671453	136,679387261489	34,6420204978038	8,86834289356278	103,369144981413	162,172290021536	1,23181467181467	110,430284857571	257	100,195378151261	4,28213461066077	140,630044843049	0,565091724419079	67,408663507109	142,879577464789	80,0841378955493
1	3,02	153	48,9	501,36	1,03	12,3	0,12	11	10	37	2,19	2,15	200	4,7	0,04	0,18	42,9	14,2	30,3	33,1	91,7	0,51	10,5	12,4	4,68	11,8	62	41	37,4540854392298	155,143305785124	76,760101010101	19,7548152295633	0,159945945945946	50,1984491671453	95	35	8,86834289356278	103,369144981413	125	0,94	81	301	57	4,28213461066077	140,630044843049	0,565091724419079	67,408663507109	166	96,839
1	4,07	391	15,9	274,19	1,19	14,1	0,12	11	10	41,4	1,41	2,02	88	4,1	0,03	0,13	34,1	10,8	31,7	31,7	100	0,63	10,9	12,5	3,41	14,6	17	20	36,8	66	87	25,9	0,09	33	91	34,6420204978038	8,9	109	162,172290021536	0,85	58	231	100,195378151261	4,2	144	0,31	69,6	142,879577464789	100,18
1	3,02	391	35,1	281,31	1,09	13	0,14	11	10	29,8	1,92	3,81	198	6,4	0,04	0,05	36,5	11,3	25,2	31	81,3	1,02	10,1	10,6	4,49	15,4	23	20	27,8	37	76,760101010101	19,7548152295633	0,11	18	72	32	8	106	228	4,78	21	292	100,195378151261	5,1	140	0,66	47,7	330	13,942
1	3,02	257	22,6	486,28	1,21	14,4	0,12	11	10	39,3	1,16	6,07	518	7,6	0,08	0,25	28,2	8,5	18,4	30,1	61	0,82	10,1	13,6	4,62	18,2	34	21	37,4540854392298	155,143305785124	76,760101010101	19,7548152295633	0,159945945945946	50,1984491671453	93	29	8,86834289356278	103,369144981413	213	1,05	73	178	164	4,2	143	0,565091724419079	67,408663507109	98	96,13
1	3,02	391	49,15	308,63	1,09	13	0,14	11	10	29,8	2,28	2	140	4,8	0,07	0,31	32,7	10,1	19,9	30,9	64,4	0,91	10,4570148489503	12,0571428571429	5,08	22,3	40	33	43,1	74	88	19,3	0,1	48	150	42	9,6	107	217	0,96	108	272	153	4,3	142	0,35	71,9	112	104,896
1	4,07	526	49,15	308,63	1,09	13	0,12	11	10	29,8	0,91	1,53	141	2,8	0,04	0,15	36,7	11,3	27,8	30,8	90,2	0,7	10,4	10,9	4,07	16	73	41	37,4540854392298	155,143305785124	76,760101010101	19,7548152295633	0,159945945945946	50,1984491671453	88	34,6420204978038	8,86834289356278	103,369144981413	162,172290021536	0,97	110,430284857571	268,810782241015	100,195378151261	4,28213461066077	140,630044843049	0,565091724419079	67,408663507109	142,879577464789	106,542
1	3,02	353	49,15	308,63	1,09	13	0,12	11	10	29,8	0,81	1,62	133	2,7	0,02	0,02	36,7	12	27,6	32,7	84,6	0,26	10,4	11,8	4,34	14,3	42	39	37,4540854392298	155,143305785124	76,760101010101	25,8	0,159945945945946	50,1984491671453	136,679387261489	34,6420204978038	8,86834289356278	103,369144981413	162,172290021536	0,91	93	291	100,195378151261	3,8	142	0,565091724419079	67,408663507109	142,879577464789	105,788
1	4,07	670	49,15	308,63	1,09	13	0,12	11	10	29,8	1,86	2,58	234	4,9	0,01	0,12	37,5	12	27,7	32	86,6	0,4	11	13,3	4,33	11,9	19	20	39,8	155,143305785124	76,760101010101	19,7548152295633	0,11	12	101	50	9,2	103,369144981413	225	1,07	591	218	100,195378151261	4,2	140	0,57	72	61	67,068
1	3,02	390	18,1	501,36	1,04	12,4	0,12	11	10	34,8	2,97	3,12	246	6,7	0,03	0,09	43,5	14,2	30,1	32,6	92,4	0,53	10,1	10,8	4,71	14,6	43	28	46,1	84	76,760101010101	14,6	0,1	35	102	34,6420204978038	9,7	103,369144981413	162,172290021536	0,75	255	216	100,195378151261	3,9	143	0,41	75,9	142,879577464789	111,565
1	29,8	655	49,15	308,63	1,09	13	0,14	11	10	29,8	1,38	5,18	231	8,4	0,04	0,11	34,1	10,4	27,7	30,5	90,9	0,37	9,9	9,7	3,75	13,9	22	23	37,4540854392298	73	76,760101010101	19,7548152295633	0,14	28	132	34,6420204978038	8,86834289356278	103,369144981413	162,172290021536	1,12	120	268,810782241015	100,195378151261	4,4	142	0,82	67,408663507109	142,879577464789	75,649
1	4,07	241	49,15	308,63	1,09	13	0,12	11	10	29,8	1,43	2,6	151	4,4	0,02	0,32	29,2	9,6	26,3	32,9	80	0,65	10,1	11,5	3,65	15,2	124	62	37,4540854392298	155,143305785124	76,760101010101	17,8	0,159945945945946	50,1984491671453	136,679387261489	34,6420204978038	8,86834289356278	103,369144981413	162,172290021536	1,02	44	282	100,195378151261	5,1	142	0,565091724419079	67,408663507109	142,879577464789	80,641
1	4,07	215	49,15	308,63	1,09	13	0,12	11	10	29,8	1,38	1,37	180	3,2	0,11	0,54	38,4	12,1	25,2	31,5	79,8	0,8	10,3	12,5	4,81	15,6	36	33	37,4	155,143305785124	76,760101010101	19,7548152295633	0,29	50,1984491671453	110	42	8,7	98	159	0,99	73	506	99	4,1	138	1,22	67,408663507109	88	94,874
1	30	1180	514	350	1,09	13	0,12	11	10	29,8	2	1,88	213	4,5	0,05	0,15	39,9	13	27,7	32,6	85,1	0,9	12,8	17,9	4,69	12,9	22	24	43,7	52	76,760101010101	15,5	0,11	39	122	34,6420204978038	9,5	103,369144981413	162,172290021536	1,17	261	198	100,195378151261	4,4	143	0,54	68,3	142,879577464789	75,375
1	3,02	192	49,15	308,63	1,09	13	0,14	11	10	29,8	2,02	3,53	221	5,9	0,05	0,44	38	11,7	26,1	30,8	84,6	0,34	10,9	12,1	4,49	15	19	19	37,4540854392298	155,143305785124	76,760101010101	19,7548152295633	0,159945945945946	50,1984491671453	136,679387261489	34,6420204978038	8,86834289356278	103,369144981413	162,172290021536	0,86	160	180	100,195378151261	4,28213461066077	140,630044843049	0,565091724419079	67,408663507109	142,879577464789	121,371
1	3,02	391	18	285	1,09	13	0,14	17	10	29,8	0,46	5,95	226	6,9	0,02	0,09	33,9	11	26,4	32,4	81,3	0,6	9,3	9,2	4,17	15,8	35	30	41,5	70	76,760101010101	19,7548152295633	0,16	23	88	27	8,8	103	155	0,9	62	379	100,195378151261	4,2	141	0,51	73,8	156	102,067
1	11,1	391	49,15	308,63	1,09	13	0,12	11	10	29,8	1,22	1,61	126	3,1	0,02	0,08	44,9	13,3	24	29,6	80,9	0,39	10,1	12,6	5,55	17,8	79	32	43,4	66	76,760101010101	13	0,43	117	108	34,6420204978038	9,5	100	162,172290021536	0,94	72	268,810782241015	100,195378151261	4	140,630044843049	1,99	67,408663507109	142,879577464789	111,447
1	7,3	293	49,15	308,63	1,09	13	0,14	11	10	29,8	1,26	5,01	188	6,9	0,04	0,45	42,6	13,9	25,6	32,6	78,3	0,86	10	11,2	5,44	13,4	25	43	37,4540854392298	155,143305785124	76,760101010101	26,7	0,159945945945946	50,1984491671453	136,679387261489	34,6420204978038	8,86834289356278	103,369144981413	162,172290021536	1,07	422	493	100,195378151261	4	135	0,565091724419079	67,408663507109	142,879577464789	75,575
1	12,5	391	49,15	308,63	1,09	13	0,14	11	10	29,8	0,75	1,28	160	2,2	0,01	0,01	47,9	14,7	28,8	30,7	93,7	0,59	10,1	11,9	5,11	17	20	29	37,4540854392298	155,143305785124	76,760101010101	19,7548152295633	0,159945945945946	50,1984491671453	98	34,6420204978038	8,86834289356278	103,369144981413	162,172290021536	1,08	110,430284857571	268,810782241015	100,195378151261	4,2	144	0,565091724419079	67,408663507109	142,879577464789	90,974
1	3,02	390	40,9	479,27	1,37	16,1	0,12	3	10	49,9	1,62	4,92	167	8,6	0,06	0,25	39,6	12,6	28,3	31,8	88,8	0,81	10,6	12	4,46	12,4	20	21	42,3	128	76,760101010101	27,4	0,08	38	106	41	10,2	103,369144981413	259	0,94	76	268,810782241015	176	4,2	140	0,29	71,8	210	94,156
1	3,02	347	49,15	308,63	1,09	13	0,14	11	10	29,8	0,9	1,82	127	3,2	0,05	0,01	44,7	14,4	28	32,2	86,8	1,43	9,9	10,8	5,15	12,6	31	29	39,3	64	89	22,6	0,13	26	94	34,6420204978038	9	105	162,172290021536	0,92	206	328	100,195378151261	4,4	143	0,61	72	142,879577464789	83,97
1	3,02	190	49,15	308,63	1,09	13	0,14	11	10	29,8	1,24	1,19	152	2,7	0,04	0,14	33,4	11,3	30,6	33,8	90,5	0,44	10,5	12	3,69	12	60	42	37,4540854392298	155,143305785124	76,760101010101	18,6	0,159945945945946	50,1984491671453	136,679387261489	34,6420204978038	8,86834289356278	103,369144981413	162,172290021536	2,29	75	519	100,195378151261	4,4	138	0,565091724419079	67,408663507109	142,879577464789	37,449
1	4,07	391	49,15	308,63	1,09	13	0,14	11	47	29,8	1,65	4,84	169	7,4	0,05	0,16	37,1	11,6	26,4	31,3	84,5	0,65	10,4	10,5	4,39	14,6	49	31	43,9	71	76,760101010101	19,7548152295633	0,15	42	103	43	9,4	102	178	1,05	180	230	100,195378151261	3,9	142	0,69	75,1	63	100,268
1	4,07	1070	271,7	359,7	1,09	13	0,22	50	10	29,8	0,44	1,75	113	2,4	0,06	0,19	39,3	13,2	29,2	33,6	86,9	0,41	11,3	13,6	4,52	12,3	52	35	44	43	83	19,4	0,12	49	122	30	8,7	107	232	1	70	218	155	4,4	143	0,65	74,1	234	89,23
1	3,02	391	21,4	203,41	1,37	16,1	0,14	6	10	42,8	1,27	1,72	213	3,3	0,02	0,108552717747217	24,1	7,4	24,4	30,7	79,5	4,2	10,6	12,5	3,03	20,6	20	20	37,4540854392298	155,143305785124	76,760101010101	19,7548152295633	0,159945945945946	50,1984491671453	64	26	8,86834289356278	103,369144981413	173	0,99	74	199	89	4,28213461066077	140,630044843049	0,565091724419079	67,408663507109	289	108,42
1	3,02	322	211,7	296,79	1,09	13	0,12	9	10	29,8	1,72	4,47	156	6,7	0,05	0,14	49,7	16,3	29,7	32,8	90,5	0,65	12,2	18,6	5,49	13	37	35	35,26	8,8	51	28,8	0,159945945945946	69	136,679387261489	25	8,78	106	156	0,81	170	520	108	4,32	141	0,15	65,28	115	122,661
1	112	564	541,7	388,5	1,04	12,4	0,14	11	10	44,6	2,86	10,16	367	14	0,04	0,15	34,4	9,8	24,5	28,5	86	0,65	9,5	9,5	4	17,2	35,7598436736688	37,034373476353	37,4540854392298	155,143305785124	76,760101010101	19,7548152295633	0,159945945945946	50,1984491671453	136,679387261489	34,6420204978038	8,86834289356278	103,369144981413	162,172290021536	2,06	110,430284857571	268,810782241015	100,195378151261	4,28213461066077	140,630044843049	0,565091724419079	67,408663507109	142,879577464789	29,955
1	3,02	715	147,7	327,79	1,09	13	0,12	10	10	29,8	0,63	7,75	211	9	0,04	0,12	34,8	11,7	29	33,6	86,4	0,52	11,7	14,8	4,03	13,2	17	18	37,4	93	88	14,6	0,22	117	93	34,6420204978038	9,2	110	162,172290021536	0,95	48	187	100,195378151261	4,5	149	1,12	64,2	142,879577464789	82,496
1	3,9	198	105,8	509,48	1,07	12,8	0,12	11	10	37,1	1,89	5,58	277	8,2	0,04	0,09	45,9	14	25,1	30,5	82,3	0,7	9	9,5	5,58	14,6	26	18	35,9	72	76,760101010101	7,6	0,17	30	104	36	9	103,369144981413	176	1,09	35	268,810782241015	113	4	143	0,85	62,4	135	69,863
1	40,1	1510	49,15	308,63	1,09	13	0,12	11	10	29,8	1,38	1,49	259	3,3	0,03	0,06	38,4	12,8	29,3	33,3	87,9	0,49	10,3	11,2	4,37	12,7	9	15	38,3	59	76,760101010101	19,7548152295633	0,07	22	97	56	9,5	107	239	1,16	81	208	100,195378151261	4,5	144	0,41	64,9	131	60,403
1	3,02	268	95,7	311,64	1,09	13	0,12	4	10	29,8	1,03	2,55	125	3,7	0,03	0,15	42,7	14,2	27,7	33,3	83,4	0,87	9,6	10,7	5,12	12,7	69	36	41,4	103	56	24,5	0,18	157	166	34,6420204978038	9	103	162,172290021536	0,96	167	346	100,195378151261	4,3	140	0,69	73,8	142,879577464789	89,876
1	3,02	292	27,4	290,7	1,09	13	0,12	4	10	29,8	1,74	3,26	276	5,5	0,03	0,09	33,1	10,8	28,6	32,6	87,6	0,44	10,6	11,4	3,78	16,2	23	20	39,3	81	79	15,8	0,2	41	124	46	9,3	103	266	1,09	224	224	186	4,1	140	1,23	71,2	172	70,852
1	6,19	391	58,9	300	1,11	13,2	0,14	15	10	33,7	2,12	2,43	209	5,4	0,03	0,03	41,1	13,3	26,1	32,4	80,6	0,22	12,1	17,3	5,1	13,1	11	20	34,8	62	76,760101010101	19,7548152295633	0,03	31	91	30	8,8	104	104	0,95	66	252	100,195378151261	4,4	144	0,49	77,7	83	89,751
1	3,02	391	49,15	308,63	1,09	13	0,14	11	10	29,8	1,68	1,18	224	3,5	0,02	0,04	42,6	13	28,8	30,5	94,5	0,48	11,6	14,8	4,51	12,7	35,7598436736688	37,034373476353	37,4540854392298	155,143305785124	76,760101010101	19,7548152295633	0,159945945945946	50,1984491671453	136,679387261489	34,6420204978038	8,86834289356278	103,369144981413	162,172290021536	1,23181467181467	110,430284857571	209	100,195378151261	4,28213461066077	140,630044843049	0,565091724419079	67,408663507109	142,879577464789	80,0841378955493
1	7,56	391	256	324,41	1,09	13	0,14	13	10	29,8	1,75	7,77	184	10,5	0,08	0,39	35,4	10,3	19	29,1	65,3	1,09	9,8	12	5,42	19,7	9	16	37	69	76,760101010101	16,8	0,28	31	93	26	9	103,369144981413	154	1,37	65	234	108	4,4	137	0,81	71,7	100	47,358
1	3,02	195	20,1	298,38	1,09	13	0,14	6	10	29,8	2,47	3,68	275	6,8	0,12	0,22	35,6	10,9	27,3	30,6	89	0,81	12,9	17,6	4	17,1	56	35	46,5	79	40	27,6	0,16	112	89	34,6420204978038	9,3	105	162,172290021536	0,97	723	212	100,195378151261	4,1	142	0,88	76,1	142,879577464789	93,887
1	3,02	369	39,4	308,63	1,09	13	0,14	5	10	29,8	1,87	1,38	191	3,6	0,02	0,03	40,3	13,1	27,1	32,5	83,3	0,29	11,2	13,3	4,84	13,3	59	34	40,5	56	76,760101010101	19,7548152295633	0,35	30	91	27	9,4	104	113	1,21	67	329	100,195378151261	4,5	147	1,22	73,3	66	81,553
1	18,7	674	234	493,64	1,07	12,8	0,12	11	10	28,8	1,49	3,97	287	6	0,03	0,24	37,8	11,7	25,1	31	81,1	0,52	9,8	10,8	4,66	14,2	40	26	46,9	155,143305785124	57	10,6	0,15	67	102	34,6420204978038	9,1	103,369144981413	162,172290021536	1,21	95	268,810782241015	100,195378151261	4,1	142	0,57	70,8	142,879577464789	80,0841378955493
1	54,4	602	49,15	308,63	1,09	13	0,14	11	10	29,8	1,64	3,12	300	5,1	0,02	0,04	28,9	9,8	31,1	33,9	91,7	0,61	9,8	10,4	3,15	13,6	13	20	37,1	155,143305785124	76,760101010101	19,7548152295633	0,17	21	92	30	8,9	100	137	1,11	84	223	100,195378151261	4,4	137	0,39	68,3	100	80,0841378955493
1	3,02	204	34,5	486,28	1,06	12,7	0,12	11	10	35,9	1,53	1,79	104	4	0,04	0,17	43	14	29,7	32,6	91,3	0,98	12,2	15,6	4,71	14	19	19	41,2	155,143305785124	65	18	0,15	22	95	34,6420204978038	9,6	105	162,172290021536	1,06	85	254	100,195378151261	4	143	0,72	68	142,879577464789	80,0841378955493
1	4,07	275	85,5	308,63	1,09	13	0,12	11	10	29,8	1,51	4,59	257	6,6	0,02	0,01	47,9	16,3	32,3	34	95	0,77	13,3	22,3	5,04	15,2	9	18	45,3	155,143305785124	76,760101010101	19,7548152295633	0,12	16	86	31	10,1	102	143	0,89	110	180	100,195378151261	4,7	141	0,51	76,7	85	80,0841378955493
1	3,02	391	333,8	286,39	1,09	13	0,14	9	10	29,8	0,97	3,33	156	4,9	0,11	0,108552717747217	35,3	11,1	24,8	31,4	79	0,64	10,4	11,8	4,47	14,6	16	21	36,6	155,143305785124	105	12,9	0,26	84	96	34,6420204978038	8,7	104	162,172290021536	0,9	94	217	100,195378151261	4,1	143	0,96	58,1	142,879577464789	80,0841378955493
1	3,02	676	49,15	308,63	1,09	13	0,14	11	10	29,8	1,57	20,22	467	23,1	0,02	0,35	32,5	10,5	28,7	32,3	88,8	0,56	10,1	11,3	3,66	14,7	17	17	35	155,143305785124	76,760101010101	17,7	0,05	22	87	34,6420204978038	8,8	110	162,172290021536	1,35	81	268,810782241015	100,195378151261	4,2	144	0,46	72,3	142,879577464789	80,0841378955493
1	4,07	391	241,1	357,19	1,09	13	0,12	58	10	29,8	2,19	3,72	246	6,5	0,03	0,05	48,4	16	29,3	33,1	88,6	0,37	12,5	17,7	5,46	13,8	18	23	41,9	155,143305785124	76,760101010101	19,7548152295633	0,18	26	99	50	9	100	224	1,13	44	296	100,195378151261	5,1	140	0,73	72,6	87	80,0841378955493
1	20,6	440	517,3	346,06	1,09	13	0,12	58	10	29,8	1,77	2,97	299	5,4	0,02	0,26	38,1	12,9	27,2	33,9	80,4	0,41	10,3	11,9	4,74	12,8	33	21	41,5	155,143305785124	87	14,6	0,19	36	119	34,6420204978038	9,5	103	162,172290021536	1,02	121	193	100,195378151261	4,6	142	0,88	72,3	142,879577464789	80,0841378955493
1	4,07	391	832,5	308,63	1,09	13	0,14	11	10	29,8	0,47	1,84	141	2,7	0,07	0,2	49	16,1	26,4	32,9	80,2	0,61	10	11,6	6,11	15,8	13	11	39,4	155,143305785124	76,760101010101	17,4	0,12	30	97	34,6420204978038	9,6	104	162,172290021536	1,13	66	268,810782241015	100,195378151261	4,3	139	0,8	67,8	142,879577464789	80,0841378955493
1	5,78	830	49,15	308,63	1,09	13	0,14	11	10	29,8	0,82	27,85	189	30,1	0,08	0,09	45,5	16,6	30,5	36,5	83,6	0,75	9	9,7	5,44	12,9	24	19	36,3	155,143305785124	76,760101010101	19,7548152295633	0,15	18	89	34,6420204978038	9,2	103,369144981413	162,172290021536	0,87	110,430284857571	268,810782241015	100,195378151261	5,1	143	0,49	67,408663507109	142,879577464789	80,0841378955493
1	3,02	152	14,3	300	1,09	13	0,14	2	10	29,8	2,87	3,05	281	6,5	0,04	0,11	46,4	15,8	31,3	34,1	92,1	0,55	9,1	9,8	5,04	11,9	84	36	47,3	155,143305785124	76,760101010101	19,7548152295633	0,19	50	118	43	9,8	103	188	1,09	418	277	100,195378151261	4,7	142	0,86	74,5	91	80,0841378955493
1	3,02	519	49,15	308,63	1,1	13,1	0,12	11	10	45,3	2,98	5,81	180	9,7	0,04	0,33	47	14,7	25,8	31,3	82,6	0,44	10,3	11,5	5,69	12,7	23	17	37,9	155,143305785124	44	9,4	0,17	29	111	34,6420204978038	8,4	108	162,172290021536	1,22	43	227	100,195378151261	4,2	142	0,66	63,4	142,879577464789	80,0841378955493
1	3,02	256	49,15	308,63	1,09	13	0,14	11	10	29,8	1,18	1,83	209	3,6	0,07	0,41	39,9	12,8	28,8	32,1	89,7	0,47	11,9	15,1	4,45	15	21	33	20,5	155,143305785124	76,760101010101	19,7548152295633	0,159945945945946	16	200	34,6420204978038	8,1	103,369144981413	162,172290021536	0,83	110,430284857571	268,810782241015	100,195378151261	3,3	160	0,565091724419079	67,408663507109	142,879577464789	80,0841378955493
1	8,09	391	49,15	308,63	1,09	13	0,12	11	10	29,8	1,56	1,52	176	3,5	0,07	0,27	34,8	12	31	34,5	89,9	1,17	9,5	10,3	3,87	12,6	48	68	34,8	2100	55	59,5	0,2	24	125	34	8,7	108	166	1,32	347	708	111	5,3	152	0,57	64,5	104	52,398
1	3,02	197	201,7	308,63	1,09	13	0,12	11	10	29,8	2,38	2,38	159	5,3	0,03	0,02	46,1	15,8	30,4	34,3	88,7	0,34	9,3	10,1	5,2	11,4	127	109	37,6	810	76,760101010101	19,7548152295633	0,12	44	83	30	8,8	106	167	1,02	48	329	100,195378151261	4,8	139	0,27	67,408663507109	178	94,782
1	3,02	391	49,15	308,63	1,09	13	0,14	11	10	29,8	1,41	5,52	172	7,7	0,03	0,07	40,9	13,8	31,2	33,7	92,3	0,56	10,7	12,5	4,43	11,9	21	24	45,5	1310	82	15,6	0,13	20	89	40	9,7	104	147	1,02	62	199	80	4,1	143	0,55	78,8	135	99,559
1	4,07	835	76,7	493,64	1,09	13	0,12	16	10	29,8	1,65	11,25	335	13,5	0,05	0,2	40,9	13,1	26,7	32	83,5	1,22	9	9,2	4,9	17,5	18	21	39,4	950	85	14,7	0,14	22	108	37	9,1	101	162,172290021536	1,1	81	210	100,195378151261	4,4	137	0,69	70,1	160	81,212
1	86,1	391	206,8	338,47	1,1	13,1	0,14	34	10	32,9	2,33	7,2	254	11	0,08	0,13	49,9	17,1	31	34,3	90,4	0,58	9,4	9,9	5,52	13,8	48	35	39,7	1230	39	12,7	0,11	107	274	36	8,9	100	225	0,95	35	230	113	3,9	136	0,36	71,4	381	86,653
1	3,02	611	13,7	298,2	1,12	13,3	0,14	11	10	33,8	1,27	1,92	139	3,6	0,01	0,18	44,5	15,4	32	34,6	92,5	0,43	10	10,9	4,81	12,4	17	23	41	900	76,760101010101	16,6	0,16	14	84	38	9,4	104	142	0,89	109	238	100,195378151261	4,3	141	0,54	70,2	87	121,366
1	3,02	365	50	448,44	1,09	13	0,12	5	10	29,8	0,89	5,08	263	7,1	0,03	0,09	42	14,3	31	34	91,1	0,48	11	12,4	4,61	11,9	13	23	36,4	740	121	17,3	0,11	14	94	33	9	106	152	0,99	47	230	93	4,2	141	0,33	65,5	132	80,154
1	6,04	391	133,5	201,6	1,09	13	0,14	8	10	29,8	1,33	2,71	157	4,6	0,04	0,03	40,3	12,7	27,5	31,5	87,2	0,61	9,6	10,9	4,62	17,4	35,7598436736688	37,034373476353	37,4540854392298	155,143305785124	76,760101010101	19,7548152295633	0,159945945945946	50,1984491671453	136,679387261489	30	8,86834289356278	103,369144981413	115	1,23181467181467	110,430284857571	268,810782241015	100,195378151261	4,28213461066077	140,630044843049	0,565091724419079	67,408663507109	62	80,0841378955493
1	5,87	567	49,15	274,19	1,08	12,9	0,12	11	10	37,4	0,67	2,54	176	3,3	0,05	0,18	40,8	13,3	29,4	32,6	90,3	0,63	10,2	10,9	4,52	12,7	54	33	36,3	560	76,760101010101	19,7548152295633	0,1	49	88	27	9,3	106	138	0,77	31	302	100,195378151261	4,4	139	0,12	67,408663507109	226	108,826
1	4,07	391	49,15	308,63	1,09	13	0,12	17	10	29,8	1,08	1,28	225	2,8	0,12	0,83	38,9	13,3	27	34,2	79,1	0,9	13,1	20,8	4,92	13,3	13	22	37,4540854392298	155,143305785124	76,760101010101	17,1	0,159945945945946	50,1984491671453	136,679387261489	34,6420204978038	8,86834289356278	103,369144981413	162,172290021536	0,78	31	218	100,195378151261	5	138	0,565091724419079	67,408663507109	142,879577464789	97,424
1	3,02	553	49,15	308,63	1,09	13	0,14	11	10	29,8	0,62	6,27	182	7,2	0,09	0,47	48,8	16,8	29,8	34,4	86,7	1,26	10,4	12,1	5,63	11,2	21	26	43,4	760	76,760101010101	19,7548152295633	0,16	18	70	47	9,2	105	150	0,89	77	296	100,195378151261	4,3	140	0,57	67,408663507109	66	94,912
1	7,88	391	49,15	308,63	1,09	13	0,12	11	10	29,8	1,07	2,23	150	3,7	0,03	0,07	49	17,6	31,3	35,9	87	0,32	11,5	15,1	5,63	11,8	58	62	36	650	41	17,1	0,08	42	88	18	8,7	98	194	0,88	73	394	113	4,1	139	0,43	70,3	314	121,077
1	6,95	391	49,15	308,63	1,09	13	0,14	11	10	29,8	1,14	2,43	253	4	0,06	0,25	45,8	15	29,6	32,8	90,3	0,56	10,2	11,2	5,07	12,4	33	30	43,8	990	91	16,3	0,16	45	76	35	9,8	106	143	0,84	88	293	85	4,3	145	0,53	73,4	117	115,854
1	3,02	327	82,2	298,38	1,19	14,1	0,14	11	10	46,4	1,33	5,44	347	7,8	0,04	0,03	46	15,5	28,1	33,7	83,3	1	10	10,9	5,52	13,4	41	54	36,1	920	76,760101010101	19,7548152295633	0,22	72	115	41	10,1	103	201	1,16	63	280	100,195378151261	4,4	142	0,72	67,408663507109	158	59,981
1	3,52	2350	49,15	308,63	1,09	13	0,12	11	10	29,8	1,96	3,23	375	5,7	0,06	0,2	47,7	17,1	28,6	35,8	79,9	0,69	10,1	10,7	5,97	12,6	16	48	41,7	890	76,760101010101	19,7548152295633	0,12	20	78	34,6420204978038	8,6	97	162,172290021536	1,01	370	532	100,195378151261	4,8	132	0,14	73,2	57	105,83
1	25,1	1080	1187	509,48	1,01	12,1	0,12	59	10	31,6	1,3	2,03	165	3,6	0,05	0,19	48,8	16,8	30,3	34,4	88,1	0,52	9,4	11	5,54	12	30	21	44,7	920	76,760101010101	19,7548152295633	0,16	40	76	33	9,9	106	137	0,87	86	222	100,195378151261	4,5	141	0,64	67,408663507109	132	119,111
1	23,2	1110	99,2	359,7	1,09	13	0,12	23	10	29,8	1,18	5,28	211	6,9	0,03	0,1	45,1	14,3	28,8	31,7	90,9	0,53	10	11,3	4,96	14	35,7598436736688	37,034373476353	37,4540854392298	155,143305785124	76,760101010101	19,7548152295633	0,159945945945946	50,1984491671453	136,679387261489	34,6420204978038	8,86834289356278	103,369144981413	162,172290021536	1,23181467181467	110,430284857571	268,810782241015	100,195378151261	4,28213461066077	140,630044843049	0,565091724419079	67,408663507109	142,879577464789	80,0841378955493
1	4,07	197	44,7	264,12	1,09	13	0,12	5	10	29,8	2,53	3,68	185	6,9	0,06	0,26	45,5	14,8	26,6	32,5	81,8	0,42	10,4	11,7	5,56	12,6	63	40	37,4540854392298	155,143305785124	76,760101010101	17,9	0,159945945945946	50,1984491671453	136,679387261489	34,6420204978038	8,86834289356278	103,369144981413	162,172290021536	1,15	90	273	100,195378151261	4,5	144	0,565091724419079	67,408663507109	142,879577464789	84,917
1	6,96	251	95,2	486,28	1,09	13	0,12	2	10	29,8	1,73	1,67	164	3,7	0,03	0,3	45,8	16,7	30,5	36,5	83,7	0,62	10,2	12,2	5,47	13	13	22	37,4540854392298	155,143305785124	76,760101010101	12	0,159945945945946	50,1984491671453	136,679387261489	34,6420204978038	8,86834289356278	103,369144981413	162,172290021536	1,46	135	185	100,195378151261	4,2	140	0,565091724419079	67,408663507109	142,879577464789	47,708
1	66,3	391	49,15	308,63	1,09	13	0,14	11	10	29,8	1,22	3,91	197	5,7	0,03	0,02	50,7	17,1	29,1	33,7	86,4	0,36	10,4	12,5	5,87	12,7	10	23	44,8	1610	130	11,9	0,12	34	84	36	9,9	104	227	1,54	60	302	158	4,5	143	0,64	78,4	166	43,489
1	12,5	402	27,4	277,71	1,09	13	0,12	11	10	41,6	2,17	2,71	245	5,7	0,05	0,31	53,8	17,4	29	32,3	89,8	0,65	10	11,7	5,99	11,9	15	20	41,2	1250	68	12,5	0,07	23	93	34,6420204978038	9,3	104	162,172290021536	0,85	41	182	100,195378151261	4	139	0,3	65,7	142,879577464789	100,18
1	7,11	650	49,15	308,63	1,09	13	0,12	11	10	29,8	1,58	3,86	202	6	0,05	0,24	47,9	17,3	31,9	36,1	88,4	0,53	11,1	13,7	5,42	12,2	41	35	37,8	1120	76,760101010101	12,2	0,14	22	83	32	9,1	107	130	0,96	89	172	100,195378151261	4,4	143	0,53	63	91	104,162
1	4,07	121	177,9	237,64	1,09	13	0,12	11	10	29,8	2,38	3,08	300	6,4	0,1	0,24	50,2	17,4	29,3	34,7	84,5	0,56	11	13,8	5,94	11,9	16	26	37,4540854392298	155,143305785124	76,760101010101	21,7	0,159945945945946	50,1984491671453	136,679387261489	34,6420204978038	8,86834289356278	103,369144981413	162,172290021536	1,06	79	270	100,195378151261	4,4	141	0,565091724419079	67,408663507109	142,879577464789	94,37
1	3,02	507	49,15	308,63	1,09	13	0,14	11	10	29,8	1,97	1,29	164	3,9	0,03	0,04	45,1	14	24	31	77,4	0,58	10,1	12,6	5,83	22,1	12	17	37,4540854392298	155,143305785124	76,760101010101	20,3	0,159945945945946	50,1984491671453	136,679387261489	34,6420204978038	8,86834289356278	103,369144981413	162,172290021536	0,98	104	20	100,195378151261	3,9	141	0,565091724419079	67,408663507109	142,879577464789	100,886
1	3,02	391	92,4	317,88	1,09	13	0,14	10	10	29,8	2,01	1,94	249	4,3	0,06	0,22	45,6	14,8	27,6	32,5	84,9	0,41	9,9	11,6	5,37	12,4	65	52	37,4540854392298	155,143305785124	76,760101010101	21,8	0,159945945945946	50,1984491671453	136,679387261489	13	8,86834289356278	103,369144981413	86	0,75	50	311	44	4,3	140	0,565091724419079	67,408663507109	143	123,963
1	3,02	287	15,4	493,64	1,02	12,2	0,12	11	10	34,5	1,65	4,88	317	7,1	0,01	0,108552717747217	37,5	11,7	29,3	31,2	93,8	0,35	10,4	11,5	4	15,1	18	21	37,4540854392298	155,143305785124	76,760101010101	23,1	0,159945945945946	50,1984491671453	136,679387261489	34,6420204978038	8,86834289356278	103,369144981413	162,172290021536	0,79	252	252	100,195378151261	3,7	140	0,565091724419079	67,408663507109	142,879577464789	128,358
1	8,61	391	49,15	308,63	1,09	13	0,14	11	10	29,8	1,05	5,89	347	7,8	0,01	0,108552717747217	42	14,2	28,5	33,8	84,3	0,49	9,5	9,7	4,98	12,7	25	24	37,4540854392298	155,143305785124	76,760101010101	24,2	0,159945945945946	50,1984491671453	136,679387261489	34,6420204978038	8,86834289356278	103,369144981413	162,172290021536	0,95	52	142	100,195378151261	3,9	140	0,565091724419079	67,408663507109	142,879577464789	89,123
1	4,07	391	49,15	308,63	1,09	13	0,14	11	10	29,8	1,65	3,95	254	6,5	0,01	0,108552717747217	43,2	14,9	30,4	34,5	88,2	0,48	9,3	10,1	4,9	12	16	51	32,7	620	76,760101010101	19,7548152295633	0,14	15	136	36	8,6	103	179	1,03	1328	271	100,195378151261	4,1	140	0,59	67,408663507109	102	67,331
1	3,02	214	49,15	308,63	1,09	13	0,14	11	10	29,8	1,51	2,57	182	4,7	0,02	0,01	40,3	13,2	28,8	32,8	88	0,4	11,1	12,9	4,58	12,4	95	56	39,5	1100	76,760101010101	13,7	0,18	40	93	38	9,3	107	216	1	125	213	100,195378151261	4,4	145	0,82	68,9	144	86,151
1	5,08	277	81,3	509,48	1,07	12,8	0,15	11	10	46,5	1,65	6,98	211	9,4	0,08	0,08	49,3	17,3	30,6	35,1	87,1	0,61	10	12	5,66	12,4	62	36	42,3	580	76,760101010101	19,7548152295633	0,16	36	78	36	9,6	104	139	0,92	203	175	100,195378151261	4,7	141	0,7	67,408663507109	140	115,189
1	25	391	95,8	300	1,08	12,9	0,14	11	10	38,7	1,79	2,6	186	4,8	0,01	0,04	46,7	15,8	28	33,8	82,7	0,5	10,4	11,9	5,65	13	57	49	49,79	113	42	19,7548152295633	0,22	62	121	34,6420204978038	10,52	96	162,172290021536	1,18	349	268,810782241015	100,195378151261	4,14	127	0,63	67,408663507109	142,879577464789	80,597
1	3,02	391	49,15	308,63	1,09	13	0,12	11	10	29,8	1	4,8	306	6,6	0,07	0,21	47,4	16,1	29	34	85,4	0,81	10	11,9	5,55	13,7	11	22	44,6	930	95	22,8	0,15	18	112	27	9,6	103	115	0,79	84	266	74	4,7	142	0,51	72,8	71	129,263
1	4,56	597	49,15	308,63	1,09	13	0,12	11	10	29,8	0,56	6,48	239	7,3	0,02	0,05	46,6	14,7	24,3	31,5	77,2	0,52	10,4570148489503	12,0571428571429	6,04	22,7	29	28	41,8	490	57	17,8	0,21	16	110	39	9,5	105	140	1,1	71	198	80	4	140	0,99	78,1	103	85,305
1	3,02	551	49,15	308,63	1,09	13	0,12	11	10	29,8	1,54	5,27	510	7,7	0,05	0,15	44,7	15,2	31,1	34	91,6	0,48	11,5	14,6	4,88	11,9	22	23	41,9	790	63	16,3	0,14	50	99	26	9,6	100	162,172290021536	1,01	69	242	100,195378151261	4,2	138	0,59	72,6	212	105,83
1	3,02	364	66,1	254,71	1,03	12,3	0,12	11	10	35,4	1,43	2,67	146	4,8	0,04	0,16	43,8	14,8	29,6	33,8	87,6	0,44	10,6	13,1	5	12,7	9	13	36	690	76,760101010101	19,7548152295633	0,11	20	211	25	8,9	99	101	1,16	174	201	100,195378151261	4,1	136	0,46	67,408663507109	137	64,799
1	12,9	391	49,15	308,63	1,09	13	0,12	11	10	29,8	0,95	2,83	171	4,3	0,02	0,21	42,4	14,8	30,1	34,9	86,2	0,34	10,2	11,2	4,92	11,9	23	28	45,2	670	76,760101010101	16,1	0,22	24	76	29	10,2	102	175	0,91	62	233	100,195378151261	4,5	140	0,98	72,4	198	116,721
1	3,02	521	34,7	300	1,09	13	0,14	3	10	29,8	1,72	4,57	184	6,7	0,03	0,22	43,3	14,3	31,4	33	95	0,5	11,7	14,6	4,56	11,3	24	26	42,1	710	76,760101010101	19,7548152295633	0,17	18	82	36	9,7	102	179	0,96	105	220	100,195378151261	4	138	0,51	67,408663507109	111	104,162
1	3,02	260	205,1	308,63	1,09	13	0,14	11	10	29,8	1,92	3,91	236	6,5	0,05	0,11	47,8	15,8	29	33,1	87,7	0,98	11,4	12,7	5,45	13,9	16	16	43,2	890	76,760101010101	19,7548152295633	0,11	26	83	40	9,8	108	179	0,99	82	173	100,195378151261	4,6	145	0,47	67,408663507109	73	104,678
1	3,02	391	192	192,96	1,12	13,3	0,14	6	10	43,6	2,76	5,65	396	9	0,09	0,1	46,3	14,9	27,9	32,2	86,5	0,52	12,8	17,8	5,35	12,9	9	18	24,5	870	31	19,7548152295633	0,31	12	141	34,6420204978038	7,6	102	162,172290021536	0,58	47	268,810782241015	100,195378151261	3,5	134	1,26	52,2	142,879577464789	91,029
1	3,02	331	33,9	217,07	1,36	16	0,14	11	10	64,5	1,43	0,91	130	2,9	0,08	0,24	48,5	16,8	27,4	34,6	79	0,62	9,3	11	6,14	12,8	19	22	42,4	1240	76,760101010101	9,8	0,06	23	79	37	9,8	105	217	0,82	65	173	100,195378151261	4,2	144	0,29	71,2	447	124,643
1	7,81	232	117	334,82	1,05	12,6	0,12	6	10	29	1,31	3,09	215	5,3	0,05	0,29	46,2	15,3	28,9	33,1	87,3	0,58	10,9	12,9	5,29	13,1	31	27	43,7	880	76,760101010101	10,8	0,06	33	95	33	9,3	105	264	1,64	101	217	100,195378151261	4,2	141	0,34	72,6	259	54,135
1	3,02	260	49,15	308,63	1,09	13	0,12	11	10	29,8	1,66	4,93	563	7,3	0,08	0,25	52,9	19	30,3	35,9	84,4	0,62	10,6	13,8	6,27	11,8	67	36	45	980	76,760101010101	19,7548152295633	0,13	72	84	33	9,8	102	204	1,14	248	242	100,195378151261	4	142	0,46	67,408663507109	335	83,44
1	3,02	206	147,4	243,09	1,09	13	0,14	2	10	29,8	0,78	9,67	270	10,9	0,06	0,08	53,5	18,1	29,8	33,8	88,1	0,88	9,5	10,9	6,07	12	50	81	21	155,143305785124	165	19,7548152295633	1,33	50,1984491671453	65	34,6420204978038	7,1	102	162,172290021536	0,76	36	268,810782241015	100,195378151261	4,8	136	2,72	59,2	142,879577464789	86,774
1	9,96	391	49,15	308,63	1,09	13	0,14	11	10	29,8	2,52	2,59	193	5,7	0,03	0,04	44,1	15,5	28,8	35,1	81,8	0,4	10,9	13	5,39	12,3	14	17	33,7	960	76,760101010101	19,7548152295633	0,13	66	377	34,6420204978038	8,3	95	162,172290021536	1,35	71	237	100,195378151261	3,6	136	0,71	67,408663507109	142,879577464789	80,0841378955493
1	4,07	948	49,15	308,63	1,09	13	0,12	11	10	29,8	1,2	5,53	256	7,3	0,13	0,26	33,1	10,9	30,6	32,9	93	1,47	10,2	11,1	3,56	13,8	23	28	34,3	680	34	14,1	0,17	28	74	43	9,3	108	101	0,96	54	264	46	4	149	0,62	67,9	62	83,779
1	3,02	373	55,8	289,24	1,09	13	0,12	13	10	29,8	2,82	3,91	258	7,2	0,03	0,08	37,7	11,2	22,4	29,7	75,4	0,49	11,4	13,8	5	19,4	22	43	31,4	590	76,760101010101	19,7548152295633	0,2	23	118	39	8,86834289356278	103,369144981413	131	2,52	110,430284857571	268,810782241015	100,195378151261	3,8	136	1,03	51,3	121	24,488
1	3,02	391	32,2	493,64	1,09	13	0,12	5	10	29,8	0,87	2,36	138	3,8	0,07	0,108552717747217	33,3	10,5	25,9	31,5	82	0,98	12,4	19,1	4,06	15,9	54	39	37,4540854392298	155,143305785124	76,760101010101	16,4	0,159945945945946	50,1984491671453	136,679387261489	34,6420204978038	8,86834289356278	103,369144981413	162,172290021536	0,82	232	223	100,195378151261	4,3	140	0,565091724419079	67,408663507109	142,879577464789	123,771
1	148	747	49,15	486,28	1,2	14,2	0,13	35	10	33,4	1,16	1,22	206	3	0,05	0,4	51,2	18,5	30,2	36,1	83,5	0,76	9,9	11,3	6,13	11,9	12	23	37,4540854392298	155,143305785124	76,760101010101	21,1	0,159945945945946	50,1984491671453	136,679387261489	34,6420204978038	8,86834289356278	103,369144981413	162,172290021536	1,01	91	225	100,195378151261	4,2	144	0,565091724419079	67,408663507109	142,879577464789	76,608
1	3,02	1450	196,5	281,31	1,09	13	0,12	2	10	29,8	1,19	3,01	146	4,6	0,05	0,06	46	15,3	28,5	33,3	85,8	0,53	9,1	9,7	5,36	12,4	29	15	37,4540854392298	155,143305785124	76,760101010101	19,7548152295633	0,159945945945946	50,1984491671453	136,679387261489	34,6420204978038	8,86834289356278	103,369144981413	162,172290021536	1,23181467181467	110,430284857571	268,810782241015	100,195378151261	4,28213461066077	140,630044843049	0,565091724419079	67,408663507109	142,879577464789	80,0841378955493
1	3,02	461	49,15	295,23	1,04	12,4	0,12	18	10	36	0,79	11,04	146	12,1	0,05	0,14	39,7	13,8	30,7	34,8	88,4	0,43	9,1	9,4	4,49	12,6	15	20	48,7	650	76,760101010101	18,2	0,1	17	93	56	9,9	103	172	1	85	325	100,195378151261	4,5	139	0,28	70,5	189	84,949
1	4,07	391	49,15	308,63	0,91	11	0,14	11	10	31,7	2,07	3,7	180	7	0,02	0,23	39,1	13,4	34,8	34,3	101,6	0,32	9,6	10,5	3,85	15,9	25	21	40	1050	76,760101010101	19,7548152295633	0,11	18	84	39	9,3	106	211	1,08	77	227	100,195378151261	4,6	143	0,33	67,408663507109	308	85,4
1	42,9	391	49,15	308,63	1,09	13	0,12	11	10	29,8	1,19	3,43	257	5,1	0,02	0,11	46,3	15,5	30,3	33,5	90,4	0,34	11,1	14,2	5,12	12,1	9	15	37,4540854392298	155,143305785124	76,760101010101	14,9	0,159945945945946	50,1984491671453	136,679387261489	34,6420204978038	8,86834289356278	103,369144981413	162,172290021536	1,26	76	204	100,195378151261	3,8	142	0,565091724419079	67,408663507109	142,879577464789	55,821
1	3,91	1220	49,15	501,36	1,03	12,3	0,12	32	10	22,8	0,92	2,7	187	4,1	0,04	0,16	37,7	12,1	29,7	32,1	92,4	0,53	11,2	13,7	4,08	14,4	23	23	37	830	76,760101010101	19,7548152295633	0,09	26	106	29	9,1	103	161	1,07	55	257	100,195378151261	3,9	140	0,5	67,408663507109	154	89,453
1	3,02	441	49,15	286,39	1,12	13,3	0,12	12	10	33,6	1,36	1,56	111	3,4	0,04	0,07	44,5	14,9	29,6	33,5	88,5	0,45	8,8	9,2	5,03	11,9	12	21	37,4540854392298	155,143305785124	76,760101010101	18,3	0,159945945945946	50,1984491671453	136,679387261489	34,6420204978038	8,86834289356278	103,369144981413	162,172290021536	0,97	152	235	100,195378151261	4,1	136	0,565091724419079	67,408663507109	142,879577464789	81,582
1	10,1	410	49,15	302,81	1,18	14	0,14	11	10	47,8	0,09	6,72	119	6,8	0,02	0,04	46,9	15,3	28	32,6	85,7	0,33	10,1	10,4	5,47	13,4	28	28	30,5	580	37	19,7548152295633	0,12	66	121	34,6420204978038	10,2	101	162,172290021536	0,54	110,430284857571	268,810782241015	100,195378151261	3,4	137	0,82	55,1	142,879577464789	116,548
1	6,92	1080	49,15	352,34	1,03	12,3	0,12	11	10	33,2	1,41	4,52	173	6,9	0,09	0,21	46,2	13,8	24,8	29,9	83,1	0,75	9,8	11,2	5,56	19,6	60	45	30	770	76,760101010101	19,7548152295633	0,11	72	214	34,6420204978038	8,5	119	162,172290021536	2,13	110,430284857571	268,810782241015	100,195378151261	5,3	157	0,25	67,408663507109	142,879577464789	31,52
1	3,02	201	35,7	217,07	1,91	22,1	0,12	3	10	71,3	1,71	1,09	180	3,4	0,08	0,19	31,9	9,7	21,7	30,4	71,5	0,68	10,2	12,1	4,46	16,2	35,7598436736688	37,034373476353	37,4540854392298	155,143305785124	76,760101010101	19,7548152295633	0,159945945945946	50,1984491671453	136,679387261489	43	8,86834289356278	103,369144981413	203	1,23181467181467	110,430284857571	265	100,195378151261	4,28213461066077	140,630044843049	0,565091724419079	67,408663507109	142	80,0841378955493
1	3,02	194	49,15	493,64	1,13	13,5	0,12	9	10	32,4	0,83	6,75	118	8	0,05	0,1	46,8	16,2	29,1	34,6	84,2	0,6	8,7	9,2	5,56	11,8	47	36	37,4540854392298	155,143305785124	76,760101010101	12,7	0,159945945945946	50,1984491671453	136,679387261489	34,6420204978038	8,86834289356278	103,369144981413	162,172290021536	0,89	152	216	100,195378151261	4,2	143	0,565091724419079	67,408663507109	142,879577464789	102,537
1	4,07	985	49,15	493,64	1,38	16,3	0,13	39	10	52,2	2,02	3,17	247	5,7	0,03	0,28	47,9	16,4	27,2	34,2	79,6	0,63	11	13,8	6,02	11,9	18	19	39,2	1050	76,760101010101	11,1	0,08	15	77	30	9	108	198	1,07	64	171	100,195378151261	4,4	144	0,41	66,8	236	80,0841378955493
1	4,07	391	345,4	290,7	1,24	14,7	0,12	15	10	54,6	1,4	3,4	326	5,5	0,06	0,37	44	14,8	30,8	33,6	91,5	0,97	9,6	9,9	4,81	12,2	16	22	39,6	1050	76,760101010101	19,7548152295633	0,08	17	82	28	9,3	105	197	1,05	74	251	100,195378151261	4,6	139	0,4	67,408663507109	275	75,177
1	10,1	1590	49,15	314,72	1,17	13,9	0,14	11	10	32,6	2,1	5,94	272	13,3	0,08	0,31	47,1	15,6	29,5	33,1	89,2	0,52	11,1	14,3	5,28	12,7	19	24	45,8	1390	76,760101010101	19,7548152295633	0,29	10	82	43	9,4	106	118	0,87	180	307	100,195378151261	4,3	145	1,33	67,408663507109	41	121,648
1	12,7	391	197,2	346,06	1,05	12,6	0,14	36	10	29,2	0,39	5,36	221	6,1	0,09	0,31	40	14,5	31	36,3	85,5	0,86	9,8	11,2	4,68	11,6	18	25	39,5	155,143305785124	76,760101010101	19,7548152295633	0,14	16	100	33	9,3	103,369144981413	221	1,13	139	259	100,195378151261	3,9	141	0,49	66,9	168	75,368
1	3,02	391	49,15	308,63	1,09	13	0,14	11	10	29,8	1,01	11,28	398	12,7	0,09	0,17	39,8	13,4	29,6	33,7	87,9	0,9	12,4	15,3	4,53	13,5	16	16	40,5	390	76,760101010101	19,7548152295633	0,2	21	89	51	9,2	99	164	1	71	156	100,195378151261	3,7	134	0,87	67,408663507109	127	86,758
1	3,02	391	49,15	308,63	1,09	13	0,14	11	10	29,8	0,39	9,16	284	10	0,02	0,04	44,4	16	33	36	91,5	0,43	9,4	10,3	4,85	11,4	25	17	37,4540854392298	155,143305785124	76,760101010101	8,4	0,159945945945946	50,1984491671453	136,679387261489	34,6420204978038	8,86834289356278	103,369144981413	162,172290021536	0,99	80	155	100,195378151261	4,26	141	0,565091724419079	67,408663507109	142,879577464789	103,945
1	28,9	391	513	334,82	1,11	13,2	0,14	11	10	31,6	1,9	4,09	235	6,7	0,04	0,1	43,1	14,8	29	34,3	84,3	0,36	10,3	13,1	5,11	13,2	21	18	43,4	930	46	13,3	0,11	34	137	33	9,4	103	237	1,06	64	178	57	4	141	0,47	78	735	83,747
1	44,9	391	297,7	350	1,01	12,1	0,12	29	10	35,3	2,06	3,71	301	6,5	0,01	0,74	44,3	15,2	28,1	34,3	81,9	0,73	10,3	11,2	5,41	12,6	13	17	42,6	750	68	9,3	0,16	23	137	34,6420204978038	9,4	103	162,172290021536	0,77	53	268,810782241015	100,195378151261	3,9	142	0,69	71,2	142,879577464789	101,443
1	3,02	367	49,15	298,38	1,03	12,3	0,14	11	10	27,9	1,19	1,85	145	3,2	0,04	0,14	50,4	16,7	26	33,1	78,4	0,49	8,4	8,7	6,43	13	31	25	37,4540854392298	155,143305785124	76,760101010101	21,6	0,159945945945946	50,1984491671453	136,679387261489	34,6420204978038	8,86834289356278	103,369144981413	162,172290021536	0,96	105	193	100,195378151261	3,8	143	0,565091724419079	67,408663507109	142,879577464789	92,437
1	3,02	1230	15,8	423,16	1,09	13	0,12	16	10	29,8	1,75	2,56	283	4,8	0,08	0,43	46	14,8	28,4	32,2	88,1	0,87	9,9	10,9	5,22	13,8	35,7598436736688	37,034373476353	37,4540854392298	155,143305785124	76,760101010101	19,7548152295633	0,159945945945946	50,1984491671453	136,679387261489	47	8,86834289356278	103,369144981413	239	1,23181467181467	110,430284857571	225	100,195378151261	4,28213461066077	140,630044843049	0,565091724419079	67,408663507109	211	80,0841378955493
1	34,3	663	399,6	321,1	1,09	13	0,12	18	10	29,8	0,25	4,39	100	4,9	0,07	0,37	44	14,5	27,4	33	83,2	0,59	10,1	10,9	5,29	12,7	17	20	37,4540854392298	155,143305785124	76,760101010101	11,6	0,159945945945946	50,1984491671453	136,679387261489	34,6420204978038	8,86834289356278	103,369144981413	162,172290021536	0,73	32	223	100,195378151261	4,4	135	0,565091724419079	67,408663507109	142,879577464789	126,231
1	4,07	5620	49,15	493,64	1,28	15,2	0,64	66	10	33	1,79	2,76	256	5,5	0,08	0,43	42,1	14,2	30,1	33,7	89,4	0,76	10,2	11	4,71	11,9	8	18	46,2	760	65	12,1	0,12	19	86	38	10,1	104	130	0,87	87	194	76	4,3	142	0,5	72,5	81	118,277
1	10	5460	49,15	324,41	0,97	11,7	0,12	13	10	27,7	1,87	4,47	286	7	0,07	0,1	45,3	14,8	26,7	32,7	81,8	0,36	10,3	12,8	5,54	13,2	13	18	45	155,143305785124	76,760101010101	19,7548152295633	0,16	30	89	49	9,7	103,369144981413	247	0,91	84	162	100,195378151261	4,2	144	1,19	74,4	167	111,12
1	3,02	1040	126	317,88	1,05	12,6	0,14	11	10	25,8	2,15	2,85	180	5,5	0,02	0,1	28,5	8,8	26,3	30,9	85,3	0,44	9,7	9,8	3,34	14,2	53	39	38,3	1400	102	11,7	0,14	27	235	41	9,2	99	221	1,51	49	207	142	4,1	134	0,56	68,8	189	43,607
1	18,1	194	49,15	292,18	1,32	15,6	0,12	3	10	47,3	2,66	4,46	381	8,2	0,06	0,15	46,8	15,4	28,1	32,9	85,4	0,73	11,4	14,6	5,48	12,1	18	18	37,7	590	76,760101010101	19,7548152295633	0,06	34	91	23	9,2	104	137	0,93	44	216	100,195378151261	4,5	142	0,26	67,408663507109	158	104,502
1	5,22	391	49,15	308,63	1,09	13	0,12	11	10	29,8	2,1	4,4	329	7,2	0,07	0,1	51,8	17,3	30,1	33,4	90,1	0,63	11,1	13,5	5,75	12,2	33	28	47,5	990	76,760101010101	19,7548152295633	0,14	41	80	36	10,1	100	181	1,12	104	160	100,195378151261	4,1	138	0,55	67,408663507109	175	88,915
1	32	1060	49,15	296,79	1,02	12,2	0,14	11	10	23,9	1,5	1,99	163	4,1	0,05	0,07	47,4	15,8	28,4	33,3	85,1	0,73	8,8	9,4	5,57	12,9	107	31	34,3	1460	76,760101010101	19,1	0,15	79	184	26	9,2	96	248	0,81	46	285	100,195378151261	4,4	134	0,41	78,1	391	102,185
1	3,02	7590	49,15	221,3	1,51	17,7	0,12	34	10	38,2	2,5	2,86	248	5,9	0,07	0,54	37,4	12,4	27,1	33,2	81,7	0,44	11	13,4	4,58	14	14	20	42,1	1050	65	16,4	0,26	18	123	57	9,4	99	168	0,99	88	217	96	4,4	136	1,31	67,2	77	77,934
1	4,07	391	49,15	308,63	1,13	13,5	0,14	10	10	35	1,24	4,03	310	5,9	0,12	0,19	45,5	15,9	29,1	34,9	83,2	0,71	8,6	8,9	5,47	11,9	16	20	47,9	155,143305785124	76,760101010101	19,7548152295633	0,11	19	95	34,6420204978038	8,86834289356278	103,369144981413	162,172290021536	0,87	74	268,810782241015	100,195378151261	3,6	143	0,59	70	142,879577464789	115,811
1	55,3	602	49,15	305,69	0,98	11,8	0,16	40	10	31,2	1,57	2,28	163	4,3	0,04	0,12	47	16,1	30,2	34,3	88,2	0,52	9,9	11,5	5,33	12,2	11	19	27,3	1950	153	27	0,16	47	31	34,6420204978038	8,4	102	162,172290021536	0,78	101	268,810782241015	100,195378151261	3,9	132	0,69	59,4	142,879577464789	91,455
1	5,2	391	49,15	308,63	1,09	13	0,15	11	10	29,8	0,86	2,46	127	3,7	0,06	0,41	41,7	13,8	29,3	33,1	88,5	0,49	11,1	13,6	4,71	12,8	54	34	41,53	122	119	12,8	0,28	91	90	34,6420204978038	9,5	105	162,172290021536	1,11	222	268,810782241015	100,195378151261	4,35	138	0,74	67,408663507109	142,879577464789	73,835
1	3,02	393	34,2	300	1,1	13,1	0,12	2	10	45	1,52	3,66	288	6	0,04	0,09	41,4	13,5	27,1	32,6	83,1	0,42	8,5	8,4	4,98	14,8	13	18	41,4	155,143305785124	76,760101010101	19,7548152295633	0,09	44	78	37	8,86834289356278	104	259	1,27	250	218	100,195378151261	4	141	0,49	67,408663507109	260	65,443
1	28,9	831	49,15	342,21	1,09	13	0,27	11	10	38,1	1,35	5,66	235	7,6	0,04	0,19	42,7	13	20,6	30,4	67,6	0,77	10,4570148489503	12,0571428571429	6,32	19,5	35	28	42	930	76,760101010101	12,9	0,3	15	86	34,6420204978038	9,6	104	162,172290021536	1,12	157	268,810782241015	100,195378151261	4,2	143	1,91	65,1	142,879577464789	90,808
1	3,02	391	265	321,1	1,09	13	0,12	3	10	29,8	1,97	1,28	271	3,8	0,05	0,14	45,5	14,8	27,8	32,5	85,4	0,79	9,5	9,6	5,33	12,8	12	12	35,5	850	36	20,5	0,1	16	282	34,6420204978038	8,9	100	162,172290021536	1,07	41	184	100,195378151261	4,2	138	0,45	60,8	142,879577464789	63,85
1	4,07	391	49,15	308,63	1,09	13	0,12	11	10	29,8	2,84	4,25	330	7,8	0,03	0,01	42,4	14,5	29,1	34,2	85,1	0,68	10,5	11,9	4,98	14,3	6	21	37,4540854392298	155,143305785124	76,760101010101	49,1	0,159945945945946	50,1984491671453	136,679387261489	34,6420204978038	8,86834289356278	103,369144981413	162,172290021536	0,74	97	375	100,195378151261	4,4	140	0,565091724419079	67,408663507109	142,879577464789	84,109
1	3,02	241	49,15	486,28	1,05	12,6	0,14	11	10	40,5	1,96	10,16	263	12,9	0,1	0,88	40,5	12,4	22,8	30,6	74,4	0,54	8,7	8,9	5,44	17,2	13	27	37,4540854392298	155,143305785124	76,760101010101	28,1	0,159945945945946	50,1984491671453	136,679387261489	34,6420204978038	8,86834289356278	103,369144981413	162,172290021536	0,86	111	295	100,195378151261	3,9	141	0,565091724419079	67,408663507109	142,879577464789	84,232
1	47,7	1380	49,15	295,23	1,3	15,4	0,28	34	10	58,9	2,07	5,23	365	8,1	0,03	0,07	42,9	13,2	27,3	30,8	88,8	0,39	8,8	9,4	4,83	17,7	22	19	27,7	970	24	35,5	0,28	73	434	34,6420204978038	10,8	94	162,172290021536	1,65	46	268,810782241015	100,195378151261	7,5	128	0,99	47,6	142,879577464789	40,291
1	6,88	317	49,15	342,21	1,09	13	0,14	11	10	29,8	1,3	4,29	378	6,2	0,02	0,11	45,4	15	29,5	33	89,4	0,57	11	13,5	5,08	12,6	35,7598436736688	37,034373476353	37,4540854392298	155,143305785124	76,760101010101	19,7548152295633	0,159945945945946	50,1984491671453	136,679387261489	53	8,86834289356278	103,369144981413	223	1,23181467181467	110,430284857571	218	100,195378151261	4,28213461066077	140,630044843049	0,565091724419079	67,408663507109	124	80,0841378955493
1	4,07	4720	49,15	317,88	1,05	12,6	0,12	29	13	31	0,67	5,02	289	6,2	0,02	0,1	45,6	15,1	28,6	33,1	86,4	0,49	10,8	12,9	5,28	12,4	10	16	41,5	790	45	12,2	0,25	18	148	34,6420204978038	9,3	103	162,172290021536	0,99	80	196	100,195378151261	4	138	1,52	72,3	142,879577464789	79,593
1	4,07	391	49,15	308,63	1,09	13	0,12	11	10	29,8	1,54	5,67	185	8	0,03	0,38	41,6	13,6	29	32,7	88,7	0,54	9,1	9,3	4,69	15,1	19	27	33,8	1060	76,760101010101	14,9	0,08	11	101	49	8,8	104	175	1,64	79	222	100,195378151261	4,3	143	0,3	64,1	95	37,307
1	3,02	391	262,9	169,88	1,52	17,8	0,14	11	10	67,5	0,74	0,84	137	1,7	0,05	0,25	36	11,4	29,2	31,7	92,3	0,95	10,8	12,7	3,9	15	17	33	43,4	860	76,760101010101	44,2	0,21	50,1984491671453	89	36	9,7	102	137	0,85	50	529	100,195378151261	4,9	138	0,13	69,8	102	124,554
1	102	391	49,15	308,63	1,09	13	0,14	11	10	29,8	2,26	5,91	266	9,2	0,01	0,06	43	14,2	26,8	33	81,3	0,26	9,9	10,4	5,29	13,6	13	19	41,9	860	76,760101010101	12,3	0,14	34	101	34,6420204978038	9,8	108	162,172290021536	1,03	86	268,810782241015	100,195378151261	4,4	144	0,78	67,408663507109	142,879577464789	67,331
1	3,02	391	97,8	308,63	1,09	13	0,12	11	10	29,8	1,46	2,49	241	4,4	0,06	0,11	42,6	13,9	27,6	32,6	84,5	0,8	9,2	9,4	5,04	16,3	37	30	39,9	870	60	18,7	0,09	36	91	41	9,4	105	162,172290021536	0,97	87	188	100,195378151261	4,2	140	0,29	67,3	118	110,351
1	26,4	391	49,15	314,72	1,26	14,9	0,12	18	10	39,7	2,11	3,18	197	5,8	0,06	0,28	45,1	14,8	29	32,8	88,4	0,56	10,8	13,2	5,1	12,8	46	34	37,4540854392298	155,143305785124	76,760101010101	9,5	0,159945945945946	50,1984491671453	136,679387261489	34,6420204978038	8,86834289356278	103,369144981413	162,172290021536	0,92	120	185	100,195378151261	4	142	0,565091724419079	67,408663507109	142,879577464789	105,877
1	31,6	2430	49,15	486,28	1,08	12,9	0,12	19	10	32,4	1,21	3,38	123	5	0,06	0,37	53,4	17,5	26,7	32,8	81,5	0,73	10,1	12,4	6,55	14,2	9	17	37,4540854392298	155,143305785124	76,760101010101	13,7	0,159945945945946	50,1984491671453	136,679387261489	34,6420204978038	8,86834289356278	103,369144981413	162,172290021536	1,35	83	227	100,195378151261	3,9	144	0,565091724419079	67,408663507109	142,879577464789	46,218
1	3,02	2310	49,15	479,27	1,41	16,6	0,14	11	10	63,5	1,03	0,87	190	2,4	0,06	0,47	51,6	17,1	29,2	33,1	88,2	0,5	8,1	8,2	5,85	12,9	35,7598436736688	37,034373476353	31,5	155,143305785124	76,760101010101	19,7548152295633	0,159945945945946	50,1984491671453	79	34,6420204978038	8,86834289356278	103,369144981413	162,172290021536	1,16	110,430284857571	268,810782241015	100,195378151261	4,4	144	0,565091724419079	67,408663507109	142,879577464789	59,561
1	36,7	391	49,15	308,63	1,09	13	0,12	11	10	29,8	1,22	2,03	173	3,6	0,05	0,4	33	11,3	27,5	34,2	80,3	0,92	10,3	11,1	4,11	12,5	910	1062	34	3150	174	35,4	0,82	161	61	34,6420204978038	8,3	98	162,172290021536	3,67	113	268,810782241015	100,195378151261	5,9	131	1,76	68,9	142,879577464789	15,327
1	3,02	314	13	281,31	1,09	13	0,12	4	10	29,8	0,92	3,4	201	4,9	0,01	0,16	40	13,4	28,1	33,5	83,9	0,46	11	12,9	4,77	14	21	27	43,4	1200	24	14,1	0,2	35	90	48	9,7	106	210	1,13	163	232	149	3,8	143	0,96	75,4	66	87,964
1	3,02	391	49,15	308,63	1,09	13	0,12	11	16	29,8	1,8	3,63	241	5,8	0,02	0,14	41,2	13,5	27,4	32,8	83,7	0,68	9,6	10,1	4,92	15,1	54	35	37,2	860	80	13,4	0,1	29	88	27	9	105	162,172290021536	1,15	63	207	100,195378151261	4,5	143	0,39	64	101	80,842
1	4,93	662	49,15	331,26	1,42	16,7	0,12	20	10	51,1	1,25	4,23	143	6,5	0,03	0,01	41,7	14	28,6	33,6	85,3	0,33	10,6	13,3	4,89	12,5	136	103	37,4540854392298	155,143305785124	76,760101010101	13,9	0,159945945945946	50,1984491671453	136,679387261489	34,6420204978038	8,86834289356278	103,369144981413	162,172290021536	0,83	215	235	100,195378151261	4,3	138	0,565091724419079	67,408663507109	142,879577464789	104,049
1	4,07	391	165,8	352,34	0,96	11,6	0,12	35	10	32,1	1,56	3,27	138	5,3	0,03	0,09	48,8	15	28,4	30,7	92,2	0,5	10,1	11	5,29	14,9	25	31	40,91	100	76,760101010101	54,7	0,15	20	103	34,6420204978038	9,13	103,369144981413	162,172290021536	0,81	81	522	100,195378151261	4,52	141	0,08	67,408663507109	142,879577464789	117,007
1	90,9	391	49,15	308,63	1,09	13	0,12	11	10	29,8	2,13	3,49	307	6,1	0,04	0,07	42,4	13,7	27,7	32,3	85,7	0,29	9,3	9,7	4,95	13,3	30	29	43,1	155,143305785124	76,760101010101	19,7548152295633	0,1	31	124	30	9,1	103,369144981413	181	1,01	174	195	100,195378151261	3,9	140	0,39	74,3	191	76,072
1	3,02	264	49,15	466,15	1,06	12,7	0,12	11	10	23,2	0,61	0,77	83	1,6	0,02	0,02	43	15,2	28,5	35,3	80,5	0,32	10,9	12,7	5,34	12,6	23	34	40,3	810	76,760101010101	11,1	0,12	47	128	20	9,2	100	190	1,3	225	175	100,195378151261	4	138	0,76	68,6	463	59,724
1	3,02	391	49,15	277,71	1,07	12,8	0,12	7	10	32,8	1,22	6,69	267	8,5	0,03	0,02	44,5	15,4	29,1	34,6	84,1	0,96	10,8	11,6	5,29	11,9	20	20	37,4540854392298	155,143305785124	76,760101010101	18,2	0,159945945945946	50,1984491671453	136,679387261489	54	8,86834289356278	103,369144981413	144	1,2	57	176	72	4,7	140	0,565091724419079	67,408663507109	90	62,197
1	4,87	391	100,3	308,63	0,95	11,4	0,12	18	10	29,1	2,13	2,61	210	5,6	0,05	0,51	45,5	16,6	30,5	36,5	83,5	0,55	10,2	11,7	5,45	13,2	23	23	38,5	440	105	16,7	0,12	23	137	33	9,1	95	147	1,06	51	185	100,195378151261	5,3	140	0,51	65,5	142,879577464789	83,161
1	4,07	192	49,15	308,63	1,09	13	0,14	11	10	29,8	1,24	4,99	264	6,6	0,01	0,27	37,6	12,4	27,9	33	84,7	0,42	8,5	8,5	4,44	13,4	12	23	40	155,143305785124	76,760101010101	19,7548152295633	0,18	13	94	38	9,3	103,369144981413	144	1,12	159	288	100,195378151261	3,8	141	0,78	67,2	91	61,707
1	3,02	400	49,15	486,28	1,12	13,4	0,12	9	10	41,7	1,49	2,14	155	4,3	0,02	0,12	39,3	12,6	26,1	32,1	81,4	1,05	13,3	23,5	4,83	19,4	4	10	28,9	1050	76,760101010101	19,7548152295633	0,2	27	58	24	9,8	101	76	3,82	29	148	100,195378151261	3,1	138	0,47	67,408663507109	117	17,043
1	7,53	391	334,2	305,69	1,45	17	0,14	11	10	43,8	2,66	4,39	310	8,5	0,04	0,14	39,4	13	28,6	33	86,8	1,26	10,4	11,7	4,54	13,6	21	21	46,2	155,143305785124	76,760101010101	19,7548152295633	0,16	29	71	34,6420204978038	8,86834289356278	103,369144981413	162,172290021536	0,77	88	268,810782241015	100,195378151261	3,7	145	1,04	74,7	142,879577464789	116,745
1	69,1	391	49,15	308,63	1,09	13	0,19	11	10	29,8	1,75	3,68	234	6,3	0,03	0,16	44,3	15,8	30,4	35,7	85,4	0,62	11,9	14,6	5,19	12,2	24	25	41,6	1010	76,760101010101	15,7	0,16	21	77	34,6420204978038	10	106	162,172290021536	0,99	72	268,810782241015	100,195378151261	4,6	144	0,58	67,408663507109	142,879577464789	94,874
1	3,24	619	49,15	314,72	1,04	12,4	0,14	11	10	39,8	1,31	3,1	139	4,7	0,04	0,11	40,2	13,3	28,9	33,1	87,2	0,47	10,3	11,5	4,61	12,2	16	21	40,8	780	64	14,6	0,17	17	147	33	9,5	103	132	0,97	70	204	68	4	140	0,81	65,9	153	102,865
1	73,7	391	336,6	350	1,16	13,8	0,14	11	1900	35,6	0,84	1,08	99	2	0,02	0,13	46,4	16,2	29,2	34,9	83,6	0,53	9,8	11,1	5,55	12,1	44	29	48,7	1960	127	14,5	0,19	56	78	42	9,8	104	157	0,96	100	196	94	4,2	142	0,94	77,1	103	93,745
1	78,6	654	49,15	501,36	1,14	13,6	0,14	11	10	58,6	1,19	2,96	241	4,6	0,03	0,22	43	14,5	29,8	33,7	88,3	0,6	10,1	11,1	4,87	12,8	33	25	42,1	920	76,760101010101	19,7548152295633	0,09	28	91	34,6420204978038	9	106	162,172290021536	0,96	175	211	100,195378151261	4,1	142	0,35	67,408663507109	142,879577464789	98,47
1	13,2	895	20,9	308,63	1,09	13	0,12	17	10	29,8	0,88	5,13	196	6,4	0,07	0,108552717747217	39,9	14,1	32,9	35,3	93	0,66	10,5	12	4,29	12,9	72	38	34,1	105	76,760101010101	18,3	0,13	68	472	34,6420204978038	8,9	105	162,172290021536	0,91	220	268,810782241015	100,195378151261	3,9	140	0,5	60,4	142,879577464789	87,512
1	163	678	49,15	376,08	1,12	13,3	0,51	49	10	32,8	0,99	4,44	140	6	0,04	0,108552717747217	49,7	16,6	31,4	33,4	94,1	0,18	11,1	13,8	5,28	14,1	13	16	37,2	71	76,760101010101	19,7548152295633	0,1	13	190	46	9,1	97	190	1,19	150	242	100,195378151261	4,6	138	0,51	67,408663507109	146	62,389
1	32,6	391	49,15	308,63	1,07	12,8	0,12	20	10	32,4	2,48	3,29	187	6,3	0,07	0,06	53,4	16,2	25,9	30,3	85,3	0,78	9,9	11,5	6,26	17,2	16	28	40,3	86	64	26,2	0,07	33	80	35	9,2	102	209	0,82	94	313	147	4,2	138	0,14	69,8	134	109,839
1	36,9	589	49,15	388,5	1,02	12,2	0,14	11	10	27,3	3,28	12,6	202	18	0,06	0,41	41,5	13,4	25,9	32,3	80,3	0,65	10,3	11,5	5,17	19	33	27	37,4540854392298	155,143305785124	76,760101010101	19,7548152295633	0,11	50,1984491671453	112	34,6420204978038	8,86834289356278	103,369144981413	162,172290021536	1,02	110,430284857571	268,810782241015	100,195378151261	5,1	141	0,6	67,408663507109	142,879577464789	72,068
1	3,02	1620	49,15	472,56	1,28	15,2	0,14	11	10	53,3	1,33	4,28	256	6,5	0,03	0,17	46,3	15,2	31,3	32,8	95,3	0,43	9,1	9,8	4,86	13	24	24	37,4540854392298	155,143305785124	76,760101010101	30	0,159945945945946	50,1984491671453	136,679387261489	34,6420204978038	8,86834289356278	103,369144981413	162,172290021536	0,94	131	334	100,195378151261	4,3	139	0,565091724419079	67,408663507109	142,879577464789	114,623
1	3,71	490	49,15	324,41	1,14	13,6	0,12	11	10	40,9	1,31	4,77	276	6,6	0,07	0,52	46	15,4	27,3	33,5	81,4	0,9	8,9	9,4	5,65	12,5	79	59	37,4	74	100	19,7548152295633	0,07	59	148	34,6420204978038	9,4	106	162,172290021536	1,24	76	268,810782241015	100,195378151261	4,1	141	0,44	67,408663507109	142,879577464789	57,716
1	7,69	180	49,15	287,8	1,2	14,3	0,12	12	10	32,8	4,65	9,46	320	15,3	0,05	0,18	36,6	11,9	26	32,5	80,1	0,32	9,5	10,4	4,57	14,4	47	38	37,4540854392298	155,143305785124	76,760101010101	18,3	0,159945945945946	50,1984491671453	136,679387261489	34,6420204978038	8,86834289356278	103,369144981413	162,172290021536	1,24	65	220	100,195378151261	4,6	140	0,565091724419079	67,408663507109	142,879577464789	62,792
1	3,02	391	49,15	308,63	1,09	13	0,12	11	10	29,8	0,92	6,94	21	8,3	0,03	0,17	36,3	12	29,1	33,1	87,9	0,61	10,2	11,4	4,13	12,1	69	36	37,4540854392298	155,143305785124	76,760101010101	17,3	0,159945945945946	50,1984491671453	136,679387261489	34,6420204978038	8,86834289356278	103,369144981413	162,172290021536	0,86	121	245	100,195378151261	4,1	143	0,565091724419079	67,408663507109	142,879577464789	121,371
1	3,76	391	49,15	295,23	1,1	13,1	0,12	3	10	34,3	3,28	5,4	211	10,5	0,05	0,34	45,3	15,8	32,2	34,9	92,4	0,64	10,2	11,7	4,9	11,7	23	22	39,7	77	76,760101010101	19,7548152295633	0,16	54	93	28	9,3	104	144	0,89	81	331	100,195378151261	4,6	143	0,5	67,408663507109	155	96,933
1	3,02	261	49,15	305,69	1,06	12,7	0,12	11	10	32,4	1,62	4,42	260	6,6	0,01	0,02	43,9	14,8	30,3	33,7	89,8	0,54	9,5	10,2	4,89	12,2	39	48	43,8	60	76,760101010101	12,7	0,12	16	103	38	9,2	105	159	1,09	146	236	100,195378151261	4	143	0,79	71,8	91	90,6
1	4,07	391	141,4	295,23	1,16	13,8	0,12	19	10	53	1,75	1,35	205	3,3	0,04	0,13	45,2	16	29,6	35,4	83,7	0,42	10,4	11,7	5,4	12	24	20	37,4540854392298	151	76,760101010101	19,7548152295633	0,159945945945946	51	136,679387261489	34,6420204978038	8,86834289356278	103,369144981413	162,172290021536	0,98	108	193	100,195378151261	4,7	144	0,87	67,408663507109	142,879577464789	99,479
1	3,02	259	21,5	257,78	1,09	13	0,12	8	10	29,8	1,82	1,02	198	3,2	0,03	0,12	42,2	14,3	29,4	33,9	86,8	0,48	10,6	12,2	4,86	12,8	16	23	35,2	93	76,760101010101	20,4	0,09	15	90	34,6420204978038	8,7	106	162,172290021536	1,5	434	253	100,195378151261	5,7	140	0,4	67,408663507109	142,879577464789	43,959
1	13	391	49,15	308,63	1,09	13	0,14	11	10	101	0,99	2,55	293	4,6	0,06	0,38	33,5	10,2	28,6	30,4	93,8	1,22	10,8	12,3	3,57	14,9	21	23	37,4540854392298	155,143305785124	76,760101010101	71,9	0,159945945945946	50,1984491671453	136,679387261489	34,6420204978038	8,86834289356278	103,369144981413	162,172290021536	1,06	130	283	100,195378151261	4,3	143	0,565091724419079	67,408663507109	142,879577464789	86,741
1	3,02	256	49,15	286,39	1,16	13,8	0,14	11	10	32,6	1	3,79	138	5,2	0,02	0,08	41,5	14,6	31,2	35,2	88,7	0,39	9,3	10,1	4,68	12,8	25	75	17,3	155,143305785124	66	19,7548152295633	0,56	81	101	34,6420204978038	7,4	103,369144981413	162,172290021536	1,32	110,430284857571	268,810782241015	100,195378151261	3,7	147	1,3	59,5	142,879577464789	49,535
1	5,61	382	49,15	260,91	1,11	13,2	0,12	8	10	34,5	1,42	3,92	311	6,3	0,03	0,06	28	9	30,4	32,1	94,6	0,78	10,4	11,6	2,96	13,9	9	32	30,3	70	73	48,7	0,14	30	74	48	9,1	104	176	2,22	203	401	115	4,1	142	0,68	61,2	65	27,365
1	19,2	531	49,15	317,88	1,17	13,9	0,12	20	10	33	1,13	2,03	136	3,9	0,03	0,108552717747217	41,4	14,1	28	34,1	82,3	0,53	10,5	12	5,03	12,3	57	51	38,2	53	76,760101010101	20,1	0,31	97	129	27	8,8	102	120	0,93	515	430	100,195378151261	3,4	139	1,01	66,2	91	104,241
1	25,9	735	49,15	293,69	1,26	14,9	0,33	18	10	41,3	0,92	7,08	245	8,7	0,01	0,108552717747217	45	14,7	30,3	32,7	92,8	0,46	9,2	9,2	4,85	13,3	12	34	35,1	64	76	20,2	0,12	30	98	34	8,1	104	174	1,65	306	334	122	4,8	137	0,41	68,2	88	40,861
1	4,59	391	49,15	308,63	1,09	13	0,12	11	10	29,8	2,68	6,23	252	9,9	0,01	0,02	42,9	14,4	29,8	33,6	88,6	0,39	11,1	12,9	4,84	11,9	47	30	37,4540854392298	155,143305785124	76,760101010101	11,5	0,159945945945946	50,1984491671453	136,679387261489	34,6420204978038	8,86834289356278	103,369144981413	162,172290021536	0,8	85	189	100,195378151261	4,2	144	0,565091724419079	67,408663507109	142,879577464789	111,741
1	4,07	391	751,9	321,1	4,14	45,8	0,14	17	23	29,8	1,41	4,74	309	7,2	0,03	0,11	41,5	13,6	28,6	32,8	87,2	0,51	10,7	12,3	4,76	11,8	23	24	39,6	155,143305785124	76,760101010101	19,7548152295633	0,06	25	89	34	9,2	103,369144981413	187	0,79	86	253	100,195378151261	4,5	141	0,35	73,9	79	129,263
1	5,61	279	49,15	302,81	1,06	12,7	0,14	11	10	28,3	1,61	3,14	195	5,2	0,04	0,13	46,5	15,6	28,9	33,5	86,3	0,64	10,1	11,5	5,39	12,9	19	18	37,4540854392298	155,143305785124	76,760101010101	17,1	0,159945945945946	50,1984491671453	136,679387261489	34,6420204978038	8,86834289356278	103,369144981413	162,172290021536	0,88	102	253	100,195378151261	3,9	141	0,565091724419079	67,408663507109	142,879577464789	119,388
1	4,07	391	876,7	382,13	1,11	13,2	0,12	11	10	39	0,11	28,13	336	28,9	0,03	0,11	45,4	15,9	31,2	35	89	0,47	9	9,7	5,1	11,6	28	25	45,7	155,143305785124	76,760101010101	8,3	0,16	29	97	34,6420204978038	10,3	104	162,172290021536	0,81	106	185	100,195378151261	4,28213461066077	143	0,93	77,7	142,879577464789	80,0841378955493
1	135	391	49,15	308,63	1,09	13	0,49	11	10	29,8	1,27	10,94	228	13,2	0,03	0,19	38,6	12,1	27,4	31,3	87,3	0,5	10,5	10,6	4,42	14,5	74	49	34	78	76,760101010101	19,7548152295633	0,159945945945946	37	89	34,6420204978038	9,1	105	162,172290021536	0,89	110,430284857571	268,810782241015	100,195378151261	5,6	142	0,565091724419079	65,7	142,879577464789	87,854
1	212	391	49,15	364,89	1,15	13,7	0,13	62	10	42	2,28	11,84	485	15,4	0,05	0,16	39,4	12,3	27,5	31,2	88,1	0,5	9,9	10,4	4,47	16,3	16	20	32,1	107	50	11,7	0,09	14	101	34,6420204978038	9,1	103	162,172290021536	0,71	110,430284857571	268,810782241015	100,195378151261	3,4	144	0,58	67,408663507109	142,879577464789	85,552
1	4,07	391	298,1	352,34	0,99	11,9	0,12	11	10	31,4	1,07	3,01	101	4,2	0,02	0,02	40,2	13,5	29	33,6	86,3	0,42	10,6	12,4	4,66	13	72	90	34,4	51	76,760101010101	32,5	0,1	126	118	34,6420204978038	9,3	108	162,172290021536	0,95	73	268,810782241015	100,195378151261	4,4	140	0,565091724419079	67,4	142,879577464789	78,537
1	31,6	1550	276	334,82	0,99	11,9	0,12	15	10	29,6	2,62	4,38	359	7,5	0,01	0,09	43,3	14,5	28,7	33,5	85,6	0,31	11,1	13,7	5,06	12	19	24	37,4540854392298	155,143305785124	76,760101010101	22,9	0,159945945945946	50,1984491671453	136,679387261489	34,6420204978038	8,86834289356278	103,369144981413	162,172290021536	0,85	91	241	100,195378151261	3,9	141	0,565091724419079	67,408663507109	142,879577464789	116,104
1	13	391	49,15	308,63	1,09	13	0,12	11	10	29,8	2,58	5,75	299	9,1	0,03	0,12	44,4	14,9	29,4	33,6	87,6	0,9	9,2	9,1	5,07	12	11	18	40,9	81	35	17	0,49	18	87	33	9,2	106	93	0,96	55	247	50	4,3	143	2,7	72,4	49	113,323
1	187	391	49,15	448,44	1,06	12,7	0,22	35	10	31,2	0,89	2,62	153	3,9	0,0295093333333333	0,108552717747217	41,6	14,2	28	34,1	82,1	0,2	11,4	13,4	5,07	12,4	101	55	38,9	126	76,760101010101	17,5	0,12	434	89	34,6420204978038	8,3	99	162,172290021536	0,88	122	358	100,195378151261	3,9	135	0,58	67,408663507109	142,879577464789	108,969
1	3,02	391	34,9	414,24	1,15	13,7	0,12	3	10	33,6	1,04	2,46	141	4	0,05	0,35	34,2	11,6	31,7	33,9	93,4	0,54	10,5	11,4	3,66	12,7	12	19	32,4	65	145	13,3	0,05	39	90	35	8,3	104	166	1,54	64	215	111	5	138	0,33	60	99	38,324
1	4,07	4770	49,15	141,28	1,12	13,4	0,12	11	10	35,2	0,72	12,82	236	14,2	0,03	0,09	37,6	11,4	28,1	30,3	92,6	0,69	10,4	12	4,06	14,3	7	15	35,7	155,143305785124	76,760101010101	19,7548152295633	0,06	19	80	42	9,1	103,369144981413	149	1,02	81	197	100,195378151261	4,7	148	0,25	71,9	84	88,975
1	3,02	391	49,15	188,11	1,08	12,9	0,12	4	10	32,4	1,41	8,03	435	10,2	0,03	0,13	44,6	14,6	29,4	32,7	89,7	0,43	9	9,3	4,97	12,1	11	16	37,4540854392298	155,143305785124	76,760101010101	19,7548152295633	0,16	28	88	34,6420204978038	8,86834289356278	103,369144981413	162,172290021536	1,22	93	268,810782241015	100,195378151261	4,7	144	0,47	67,408663507109	142,879577464789	82,465
1	40,7	657	49,15	359,7	1,06	12,7	0,12	16	10	35,4	0,79	19,16	197	20,9	0,03	0,09	36,1	12,2	28,8	33,8	85,3	0,99	9,6	9,5	4,23	13,6	45	29	34,8	88	76,760101010101	19,7548152295633	0,159945945945946	68	123	17	8,8	102	137	1,05	99	268,810782241015	75	4,1	139	0,565091724419079	67,408663507109	227	96,13
1	4,92	1220	49,15	359,7	0,97	11,7	0,14	11	10	32,4	1,3	8,51	355	10,7	0,06	0,19	34	10,7	27,4	31,5	87	0,49	10,6	12,8	3,91	14,2	27	35	38,7	59	76,760101010101	19,7548152295633	0,159945945945946	14	88	39	10,3	105	151	1,71	40	268,810782241015	93	4,4	140	0,565091724419079	67,408663507109	93	36,736
1	7,04	391	79,6	314,72	1,09	13	0,35	3	10	29,8	0,76	4,29	179	5,4	0,06	0,24	50,2	16,2	28,2	32,3	87,3	0,77	9,9	11,2	5,75	13,5	37	31	42,3	46	89	21	0,14	34	157	45	9,8	101	140	1,12	165	278	73	4,8	144	0,6	75,2	110	63,465
1	3,02	391	159,4	298,38	1,09	13	0,12	46	1717	29,8	1,93	3,61	268	6,4	0,03	0,19	45,1	15,3	29,3	33,9	86,2	0,6	9,7	10,5	5,23	11,6	22	31	45,49	8,2	66	11,5	0,12	18	103	34,6420204978038	9,56	103	162,172290021536	1,05	304	268,810782241015	100,195378151261	3,65	138	0,48	70,59	142,879577464789	96,13
1	28,7	391	460,7	357,19	1,09	13	0,12	40	10	29,8	0,96	3,76	222	5,3	0,0295093333333333	0,12	42,6	13,8	29,3	32,4	90,4	0,47	10,5	12	4,71	13,1	50	43	38,6	54	76,760101010101	19,7548152295633	0,15	146	266	46	8,86834289356278	96	164	1,12	131	268,810782241015	100,195378151261	4,3	135	0,47	67,408663507109	101	71,015
1	3,02	214	127,3	248,77	1,05	12,6	0,14	11	10	31,2	2,21	2,57	194	5,3	0,08	0,08	44,2	15	28,7	33,9	84,5	0,56	9,8	10,8	5,23	13,4	31	27	44	155,143305785124	76,760101010101	17	0,15	50	92	34,6420204978038	10,1	104	162,172290021536	1,02	167	272	100,195378151261	4,28213461066077	143	0,86	77,6	142,879577464789	80,0841378955493
1	77,7	391	126	501,36	1,09	13	0,12	27	10	29,8	2,84	3,98	300	7,8	0,09	0,29	44,7	14,8	29,4	33,1	88,9	0,63	9,6	11,1	5,03	11,9	32	23	35,3	83	44	10,7	0,11	39	152	33	9	110	154	3,1	80	219	100,195378151261	4,8	144	0,54	67,408663507109	148	18,665
1	3,4	391	12,7	311,64	1,09	13	0,12	8	10	29,8	1,8	5,34	262	7,9	0,03	0,09	33,6	11,8	29,6	35,1	84,4	0,39	10,2	11,8	3,98	11,5	29	16	42,4	76	76,760101010101	19,7548152295633	0,18	51	231	45	9,6	96	177	1,63	68	168	100,195378151261	3,7	134	0,87	67,408663507109	108	45,115
1	26	391	399,9	362,26	1,09	13	0,14	16	10	29,8	1,91	2,74	216	5,4	0,05	0,14	42,6	15	29,9	35,2	84,9	0,59	11,1	14,1	5,02	12	24	15	37,4540854392298	155,143305785124	76,760101010101	10,8	0,159945945945946	50,1984491671453	136,679387261489	34,6420204978038	8,86834289356278	103,369144981413	162,172290021536	1,1	89	182	100,195378151261	3,8	141	0,565091724419079	67,408663507109	142,879577464789	89,605
1	262	391	394	331,26	1,06	12,7	0,79	66	10	34,4	1,31	2,52	132	4,2	0,05	0,06	47,5	15,8	28,7	33,3	86,2	0,39	11,5	14,1	5,51	12	73	38	48,6	155,143305785124	76,760101010101	13,8	0,16	62	93	34,6420204978038	10,6	103	162,172290021536	1,06	121	257	100,195378151261	4,28213461066077	141	0,74	78,8	142,879577464789	80,0841378955493
1	6,08	391	49,15	308,63	1,09	13	0,16	11	10	29,8	1,16	4,17	138	5,6	0,01	0,108552717747217	43,2	14,6	28,8	33,8	85,2	0,51	11	12,7	5,07	12,2	39	38	42,9	72	76,760101010101	13,8	0,28	49	91	34,6420204978038	9,4	99	162,172290021536	1,53	325	291	100,195378151261	4,3	141	1,57	67,408663507109	142,879577464789	50,445
1	49,2	460	400,9	338,47	1,17	13,9	0,12	4	10	28,4	1,49	2,46	230	4,2	0,01	0,14	41,9	14,7	31,2	35,1	89	0,4	9,4	9,7	4,71	12,5	46	44	43,1	91	76,760101010101	19,7548152295633	0,08	94	109	31	9,4	105	168	0,88	112	335	100,195378151261	4,4	143	0,46	67,408663507109	225	106,696
1	6,36	391	49,15	308,63	1,09	13	0,12	11	10	29,8	1,99	10,83	265	13,5	0,01	0,12	50,3	17,7	31,4	35,2	89,2	0,43	9,8	10,6	5,64	12,3	115	55	43,38	10	76,760101010101	17,8	0,14	117	90	34,6420204978038	9,65	103	162,172290021536	1,16	111	267	100,195378151261	4,26	139	0,51	67,408663507109	142,879577464789	83,444
1	3,02	391	11	240,34	1,04	12,5	0,12	11	10	32	0,91	10,45	205	11,8	0,05	0,08	44,9	15,7	30,1	35	86	0,36	9,8	11,4	5,22	11,6	18	18	37,4540854392298	155,143305785124	76,760101010101	19,7548152295633	0,12	36	103	34,6420204978038	8,86834289356278	103,369144981413	162,172290021536	1,01	49	268,810782241015	100,195378151261	4,4	142	0,5	67,408663507109	142,879577464789	86,934
1	189	391	49,15	308,63	1,09	13	24	11	10	29,8	1,64	2,31	136	4,5	0,02	0,09	42,7	14	29,2	32,8	89	0,41	10,2	11,3	4,8	14,7	16	21	39,8	107	60	22,2	0,1	57	81	20	8,5	107	116	0,97	74	277	52	4,2	143	0,47	69,8	218	83,907
1	43,9	391	108,2	311,64	1,23	14,6	0,12	11	10	41,2	1,58	3,37	241	5,8	0,0295093333333333	0,01	39,4	13,2	29,1	33,5	87	0,3	9,9	10,8	4,53	13	18	24	39,7	62	76,760101010101	19,7548152295633	0,11	25	210	37	8,86834289356278	102	106	1,22	59	172	100,195378151261	4,3	141	0,51	67,408663507109	103	58,45
1	3,02	391	12,9	308,63	1,09	13	0,12	4	10	29,8	1,78	2,55	184	4,6	0,03	0,24	28,5	8,5	21,1	29,8	70,9	0,65	9,1	9,3	4,02	19	10	14	35,2	155,143305785124	76,760101010101	11,4	0,07	99	91	34,6420204978038	9,6	107	162,172290021536	1,46	134	165	100,195378151261	4,28213461066077	141	0,45	66,5	142,879577464789	80,0841378955493
1	102	959	441,9	270,76	2,44	27,8	0,14	11	10	12	2,53	3,51	316	6,6	0,03	0,02	44,8	15,5	29,6	34,6	85,7	1,07	10,3	10,7	5,23	13,2	90	110	40,5	90	105	22,5	0,13	297	93	29	8,3	97	119	1,05	169	381	72	3,8	135	0,59	70,5	91	77,864
1	3,02	207	23,1	285	0,97	11,7	0,12	4	10	29,3	1,81	2,53	223	4,7	0,1	0,01	44,5	14,8	27,8	33,3	83,6	1,07	10,4	12,6	5,32	12,4	111	37	40,8	75	73	17,6	0,26	180	139	39	10,2	103	206	1,05	50	306	125	4,4	144	1,03	73,2	208	86,516
1	3,02	391	49,15	308,63	1,09	13	0,12	11	10	29,8	1,84	2,35	273	4,8	0,0295093333333333	0,108552717747217	41,2	13,9	31,6	33,7	93,6	0,51	11,8	16,2	4,4	11,7	21	31	41,2	49	76,760101010101	14,9	0,11	60	107	34,6420204978038	9,1	103	162,172290021536	0,87	145	222	100,195378151261	4,2	141	0,46	67,408663507109	142,879577464789	107,199
1	12,2	391	49,15	308,63	1,09	13	0,14	11	10	29,8	0,63	3,49	196	4,6	0,04	0,108552717747217	43,1	13,9	30	32,3	93,1	1,12	8,7	8,5	4,63	13,2	79	38	30,7	71	72	32,7	0,14	77	104	34,6420204978038	9	106	162,172290021536	1,29	50	268,810782241015	100,195378151261	5,3	140	0,565091724419079	65,4	142,879577464789	55,023
1	167	686	1399	382,13	1,11	13,2	5,1	16	10	37,6	1,05	2,8	216	4,3	0,03	0,07	42,8	14,4	29,5	33,6	87,7	0,53	10,5	12,9	4,88	12	39	24	47,5	155,143305785124	76,760101010101	12,3	0,24	51	96	34,6420204978038	9,4	108	162,172290021536	0,85	65	218	100,195378151261	4,28213461066077	145	1,24	75,8	142,879577464789	80,0841378955493
1	39,3	606	118	352,34	1,13	13,5	0,14	11	19	32,4	1,38	4,33	246	6,3	0,03	0,1	46,7	16,5	29,5	35,3	83,5	0,54	9,9	11,2	5,59	12,5	15	17	46,5	113	76,760101010101	19,7548152295633	0,11	19	90	39	10,3	104	189	0,95	120	209	100,195378151261	4,3	142	0,52	67,408663507109	166	110,806
1	8,77	391	49,15	308,63	1,09	13	0,12	11	10	29,8	1,51	2,34	185	4,4	0,05	0,16	42,7	14,3	29,4	33,5	87,7	0,6	10,9	13,7	4,87	13,1	20	25	46,8	79	76,760101010101	19,7548152295633	0,19	16	79	47	8,86834289356278	108	171	1,03	496	222	100,195378151261	4,2	144	0,98	67,408663507109	59	97,703
1	3,02	391	217,1	448,44	1,09	13	0,14	3	10	29,8	1,81	2,53	339	4,7	0,07	0,26	44,5	14,4	27,7	32,4	85,7	1,12	9,2	9,3	5,19	12,7	66	36	43,3	85	76,760101010101	15,2	0,12	45	109	37	9,7	98	201	1	27	242	100,195378151261	4,6	139	0,64	76,6	226	80,873
1	28,6	391	276,9	308,63	0,96	11,6	0,12	11	10	26,2	1,24	1,72	161	3,3	0,09	0,13	39	12,8	28,6	32,8	87,1	0,55	9,3	9,8	4,48	12,5	48	35	34,4	54	76,760101010101	36,3	0,07	41	95	29	9,2	109	149	0,85	71	387	100,195378151261	4,7	143	0,23	66,3	126	85,835
1	5,31	391	35,7	188,11	0,85	10,3	0,12	11	10	26,5	1,16	2,38	212	3,9	0,02	0,15	45,7	15,4	28,7	33,7	85,3	0,42	11,1	13,6	5,36	12,1	89	37	44,9	73	76,760101010101	19,7548152295633	0,11	27	93	41	10	103	161	0,87	86	306	100,195378151261	4,5	139	0,4	67,408663507109	128	115
1	4,07	391	49,15	308,63	1,09	13	0,14	11	10	29,8	2,01	2,72	128	5,4	0,08	0,108552717747217	39,2	13,4	28,2	34,2	82,4	0,67	10,2	10,9	4,76	13	1349	732	36,4	160	76,760101010101	30,5	0,19	1085	124	34,6420204978038	9,1	103	162,172290021536	0,77	39	1167	100,195378151261	4,3	140	0,53	66,3	142,879577464789	115,116
1	3,02	391	49,15	308,63	1,09	13	0,14	18	10	29,8	0,71	5,03	137	6	0,03	0,03	49,2	16,4	28,9	33,3	86,8	0,36	9,6	10,8	5,67	12,9	15	33	37,4540854392298	155,143305785124	76,760101010101	19,7548152295633	0,159945945945946	50,1984491671453	111	34,6420204978038	8,86834289356278	103,369144981413	162,172290021536	1,22	110,430284857571	268,810782241015	100,195378151261	4,4	149	0,565091724419079	67,408663507109	142,879577464789	82,465
1	3,02	391	54,1	281,31	1,09	13	0,14	22	10	29,8	1,87	3,59	181	6,5	0,08	0,74	42,5	13,8	27,5	32,5	84,7	0,72	9,8	10	5,02	13,3	49	70	36,7	43	76,760101010101	19,7548152295633	0,08	22	87	49	8,86834289356278	103	133	0,86	115	268,810782241015	100,195378151261	4,6	140	0,36	67,408663507109	37	96,259
1	13,7	220	75,9	173,46	1,89	21,9	0,14	11	10	31	0,34	6,66	164	7,4	0,05	0,2	47,1	15,8	30,7	33,5	91,5	0,43	9,9	10,8	5,15	13,5	42	43	43,3	155,143305785124	76,760101010101	19,8	0,13	25	120	34,6420204978038	10,2	108	162,172290021536	0,77	398	299	100,195378151261	4,28213461066077	144	0,56	79,8	142,879577464789	80,0841378955493
1	4,07	505	638,1	308,63	1,12	13,4	0,12	10	10	35,3	2,57	4,97	230	8,3	0,07	0,3	45,3	15,6	29	34,4	84,2	0,49	9,7	10,8	5,38	13,6	52	26	37,4540854392298	155,143305785124	76,760101010101	19,7548152295633	0,06	43	92	34,6420204978038	8,86834289356278	103,369144981413	162,172290021536	1,04	112	268,810782241015	100,195378151261	4,4	142	0,43	67,408663507109	142,879577464789	94,554
1	3,02	391	445	308,63	1,09	13	0,14	2	10	29,8	1,39	3,39	254	5,5	0,09	0,49	41,4	13,5	27,9	32,6	85,5	0,46	11,2	14,4	4,84	13	31	23	38,9	101	76,760101010101	14,3	0,08	12	120	28	9,4	107	110	1,13	43	189	100,195378151261	4,6	143	0,31	62	120	84,928
1	3,02	391	75,8	302,81	1,09	13	0,14	8	10	29,8	1,64	1,74	190	3,8	0,06	0,04	50,1	18,2	29,5	36,3	81,2	0,76	9,5	10,6	6,17	11,8	80	27	48,8	155,143305785124	76,760101010101	13	0,21	43	90	34,6420204978038	10	104	162,172290021536	1,18	138	264	100,195378151261	4,28213461066077	142	1,05	81,1	142,879577464789	80,0841378955493
1	4,07	391	49,15	308,63	1,15	13,7	0,14	11	10	26,3	2,83	2,96	108	6	0,03	0,08	46	15,2	29,7	33	90	0,39	8,9	9,9	5,11	11,9	9	14	49,9	155,143305785124	76,760101010101	12,9	0,22	28	94	34,6420204978038	10,3	104	162,172290021536	1,07	100	186	100,195378151261	4,28213461066077	142	0,98	77,2	142,879577464789	80,0841378955493
1	3,02	391	93,4	274,19	1,06	12,7	0,12	11	10	33,9	1,08	1,96	131	3,2	0,01	0,03	46	15,3	29,5	33,3	88,6	0,28	9,4	10,5	5,19	11,8	24	28	41,2	72	76,760101010101	18	0,1	27	91	34,6420204978038	9,2	108	162,172290021536	0,9	181	296	100,195378151261	4,7	145	0,42	67,408663507109	142,879577464789	113,409
1	36,6	687	216,5	479,27	1,1	13,1	0,33	61	10	40,7	2,77	5,06	335	8,3	0,01	0,108552717747217	46,9	16,4	30,4	35	86,9	0,33	10,4	11,8	5,4	11,6	50	35	37,4540854392298	155,143305785124	76,760101010101	17	0,159945945945946	50,1984491671453	136,679387261489	34,6420204978038	8,86834289356278	103,369144981413	162,172290021536	0,9	65	257	100,195378151261	4	142	0,565091724419079	67,408663507109	142,879577464789	96,489
1	29,8	554	130,2	357,19	1,04	12,5	0,12	38	10	29,5	1,79	4,14	205	6,6	0,05	0,21	39,9	12,9	25,5	32,3	78,9	0,87	10,5	11,9	5,06	13,8	63	37	39,5	107	76,760101010101	13,6	0,06	123	89	28	9	105	133	0,88	104	255	100,195378151261	3,8	144	0,32	69,2	150	112,074
1	44,5	411	368,4	166,43	1,06	12,7	0,14	48	10	33,1	0,83	5,89	258	7,7	0,04	0,51	47,3	16,6	30,9	35,1	87,9	0,4	9,9	11,9	5,38	12,3	22	23	37,4540854392298	155,143305785124	76,760101010101	19,7548152295633	0,09	25	94	34,6420204978038	8,86834289356278	103,369144981413	162,172290021536	0,99	133	268,810782241015	100,195378151261	4,3	145	0,52	67,408663507109	142,879577464789	101,065
1	3,02	391	49,15	308,63	1,09	13	0,14	4	10	29,8	0,34	0,64	182	1,1	0,05	0,32	39,5	13,3	28,4	33,7	84,4	0,83	9,7	10	4,68	13,2	77	45	38,8	96	76,760101010101	16,3	0,08	80	106	19	9,3	103	149	1	53	310	100,195378151261	4,7	137	0,31	67,6	270	101,971
1	3,02	391	49,15	308,63	1,09	13	0,14	2	10	29,8	1,66	1,86	219	4	0,01	0,09	39,5	12,9	29,9	32,7	91,4	0,3	10,2	11,9	4,32	12,9	15	27	37,9	95	56	17,3	0,18	98	168	41	8,7	95	142	0,98	69	447	72	4,2	135	0,74	68,3	145	80,576
1	10	391	30,9	327,79	1,09	13	0,14	4	10	29,8	0,81	10,11	257	11,2	0,02	0,07	42,1	14	30,1	33,3	90,5	0,52	9,7	10,6	4,65	12,9	35	21	39	105	72	10,2	0,17	62	99	25	9	108	201	1,12	63	174	141	4,5	143	0,565091724419079	69,4	175	73,039
1	5,54	391	13,3	314,72	1,09	13	0,14	2	10	29,8	1,28	2,75	370	4,4	0,05	0,22	45,4	15,3	29,1	33,7	86,5	0,47	10	11,4	5,25	11,4	102	93	44,4	68	89	13,7	0,17	23	82	34,6420204978038	9,9	105	162,172290021536	1,13	77	268,810782241015	100,195378151261	4,7	143	0,74	74,3	142,879577464789	87,964
1	3,02	274	7,6	479,27	1,09	13	0,12	11	10	29,8	0,98	6,86	269	8,9	0,03	0,14	47,8	17,1	32,7	35,8	91,4	0,59	10,7	12,7	5,23	12,6	27	44	55	8,9	76,760101010101	44,8	0,17	24	107	34,6420204978038	10,22	101	162,172290021536	1,08	429	268,810782241015	100,195378151261	4,9	137	0,47	85,08	142,879577464789	97,594
1	27,6	391	77	334,82	1,13	13,5	0,12	11	10	29,7	1,4	2,71	213	4,4	0,05	0,21	43,7	14,5	29,4	33,2	88,6	0,62	9,9	10,9	4,93	12,8	41	29	35,9	61	76,760101010101	19,7548152295633	0,22	127	351	31	8,86834289356278	99	160	1,08	46	351	100,195378151261	4,7	136	0,58	67,408663507109	191	74,207
1	8,54	391	965,8	149,37	0,96	11,5	0,12	11	10	32,8	1,83	5,04	256	8	0,02	0,05	47,4	15,9	30,1	33,5	89,8	0,9	10,7	13	5,28	14,4	35,7598436736688	37,034373476353	42,9	63	81	36,9	0,27	50,1984491671453	79	34,6420204978038	9,4	105	162,172290021536	1,04	259	268,810782241015	100,195378151261	4,6	143	0,32	67,408663507109	142,879577464789	79,885
1	3,02	391	83,2	267,4	1,09	13	0,12	2	10	29,8	1,46	2,12	138	4,1	0,06	0,19	47,4	16,5	32,3	34,8	92,8	0,59	10,7	11,9	5,11	12,5	35,7598436736688	37,034373476353	37,15	10,3	72	45,2	0,2	50,1984491671453	136	34,6420204978038	9,67	104	162,172290021536	1,28	94	268,810782241015	100,195378151261	4,86	137	0,02	67,408663507109	142,879577464789	62,588
1	10,5	391	487,1	308,63	0,99	11,9	0,12	11	10	33,5	2,24	4,37	238	7,1	0,02	0,03	48,6	15,7	27,2	32,3	84,1	0,62	10,8	13,3	5,78	14	22	24	45,2	155,143305785124	76,760101010101	19,7548152295633	0,159945945945946	29	85	49	9,3	103,369144981413	173	1,07	170	223	100,195378151261	4,3	140	0,54	77,1	50	80,507
1	3,02	391	61,4	232,61	1,09	13	0,14	2	34	29,8	1,68	5,5	415	8,1	0,08	0,29	44,2	15	29,1	33,9	85,8	0,5	9,4	10,3	5,15	11,7	42	24	38,1	95	69	11,8	0,05	50	103	29	9,3	107	162	3,21	59	165	97	5,2	141	0,565091724419079	80,1	178	17,895
1	4,01	520	50,6	308,63	1,02	12,2	0,14	11	10	28,3	1,45	4,23	174	6,1	0,02	0,07	45,9	15,8	29,8	34,4	86,4	0,56	10,1	11,7	5,31	12,3	27	23	40,5	155,143305785124	76,760101010101	19,7548152295633	0,17	75	184	30	9,2	103,369144981413	180	1,27	66	206	100,195378151261	4,4	139	0,92	67,408663507109	366	62,303
1	3,5	391	33,5	308,63	1,09	13	0,12	15	10	29,8	1,43	7,13	207	9	0,05	0,09	43,7	15,6	28,9	35,7	80,9	0,74	10,5	11,2	5,4	12	37	24	40	43	73	26,5	0,11	43	95	28	9,2	107	118	0,9	38	218	34	4,2	143	0,47	72,1	282	95,143
1	46,1	391	49,15	308,63	1,09	13	0,14	2	10	29,8	1,52	3,3	264	5,4	0,05	0,2	44,1	15,5	30,3	35,1	86,1	0,83	10	10,5	5,12	12,2	35	28	37,7	85	60	16,4	0,159945945945946	122	97	34,6420204978038	9,4	105	162,172290021536	0,97	93	268,810782241015	100,195378151261	4,9	143	0,565091724419079	67,6	142,879577464789	88,136
1	5,79	736	18,8	308,63	1,09	13	0,25	22	10	29,8	0,54	2,46	147	3,3	0,01	0,108552717747217	43,6	14	29,9	32,1	93,2	0,6	10	10,4	4,68	14,4	79	49	40,6	149	54	16,3	0,07	495	138	34,6420204978038	8,6	101	162,172290021536	1,31	49	383	100,195378151261	5,2	135	0,41	67,408663507109	142,879577464789	51,78
1	55,7	391	142,3	305,69	1,09	13	0,12	57	10	29,8	1,79	3,19	282	5,6	0,03	0,03	49	16,3	28,5	33,3	85,7	0,47	10,1	11,6	5,72	13,2	20	28	48,1	44	54	15,2	0,11	13	95	40	9,4	104	180	1,12	145	188	114	4,1	140	0,54	74,4	131	82,303
1	15,9	702	68,2	311,64	1,17	13,9	0,19	8	10	30,4	1,68	5	172	7,2	0,07	0,24	36,2	11,8	29,6	32,6	90,7	0,34	10,2	11,7	3,99	12,7	10	17	40,9	155,143305785124	76,760101010101	12,1	0,06	21	92	34,6420204978038	8,5	99	162,172290021536	3,84	55	183	100,195378151261	4	139	0,24	66,1	142,879577464789	80,0841378955493
1	25,4	391	105,5	270,76	1,25	14,8	0,12	11	10	54,3	2,36	6,52	271	9,6	0,02	0,04	45,7	15,2	28,9	33,3	86,9	0,54	10,6	11,9	5,26	12,1	38	25	46,8	62	76,760101010101	15,7	0,15	37	83	34,6420204978038	9,1	102	162,172290021536	1,01	93	244	100,195378151261	3,8	140	0,61	67,408663507109	142,879577464789	102,898
1	3,02	391	117,4	342,21	1,09	13	0,14	21	10	29,8	2,42	2,87	335	6	0,02	0,09	37,8	13,2	29,1	34,9	83,3	0,69	11,5	14,6	4,54	11,9	35	35	39,6	64	76,760101010101	19,7548152295633	0,21	47	92	27	8,86834289356278	102	153	1,47	103	274	100,195378151261	4,5	140	1,26	67,408663507109	236	52,944
1	9,73	391	293,3	237,64	1,3	15,4	0,12	11	10	53,8	1,74	2,19	255	4,4	0,01	0,07	41,2	13,3	28,4	32,3	87,8	0,55	10,7	12	4,69	13,2	25	26	37,1	59	94	12,9	0,13	61	96	34,6420204978038	8,9	101	162,172290021536	0,96	35	255	100,195378151261	4,9	140	0,6	67,408663507109	142,879577464789	88,622
1	3,02	391	49,15	308,63	1,09	13	0,12	11	10	29,8	1,68	3,22	227	5,5	0,03	0,04	42,6	14,3	30,7	33,6	91,4	0,38	10,3	11,7	4,66	12,7	17	21	44	155,143305785124	76,760101010101	19,7548152295633	0,08	22	103	45	9,3	103,369144981413	190	0,96	76	188	100,195378151261	4,3	143	0,32	67,408663507109	127	93,089
1	80,1	669	534,8	352,34	1,15	13,7	0,14	11	10	33,7	1,94	5,87	213	8,3	0,01	0,06	45,5	15,2	29	33,4	86,8	0,26	9,7	10,6	5,24	11,6	36	36	43,9	56	56	20,6	0,21	23	97	34,6420204978038	9,5	104	162,172290021536	0,91	115	265	100,195378151261	4,4	140	0,7	67,9	142,879577464789	122,604
1	4,07	391	49,15	308,63	1,09	13	0,12	11	53	29,8	1,23	6,46	205	8,5	0,01	0,01	47,1	16,2	31,4	34,4	91,3	0,36	10,4	11,8	5,16	12,9	20	21	41,7	71	76,760101010101	13,2	0,13	23	85	34,6420204978038	9,4	103	162,172290021536	0,93	60	177	100,195378151261	4,3	139	0,62	67,408663507109	142,879577464789	117,757
1	3,37	391	82,4	211,01	1,68	19,6	0,14	11	10	51,9	0,33	6,25	234	7	0,01	0,108552717747217	37,6	12,6	30,9	33,5	92,2	0,38	9,9	10,8	4,08	12,3	53	38	47,1	84	76,760101010101	19,7548152295633	0,159945945945946	44	117	34,6420204978038	9,8	107	162,172290021536	1,02	110,430284857571	268,810782241015	100,195378151261	4	144	0,565091724419079	67,408663507109	142,879577464789	79,516
1	27,4	391	828,4	305,69	1,06	12,7	0,12	11	10	23,7	1,14	2,08	133	3,5	0,01	0,11	42,7	14,7	29,6	34,4	85,9	0,54	9,7	10,8	4,97	12,2	23	27	35,6	69	62	20,7	0,13	18	301	34,6420204978038	9	99	162,172290021536	1,41	57	272	100,195378151261	4,6	137	0,65	67,408663507109	142,879577464789	54,138
1	16,3	391	49,15	308,63	1,09	13	0,14	11	10	29,8	2,16	2,88	173	5,8	0,02	0,108552717747217	40,1	13,2	28,4	32,9	86,4	0,32	10	11,3	4,64	11,9	25	29	39,2	61	76,760101010101	15,8	0,11	38	89	34,6420204978038	8,8	103,369144981413	162,172290021536	0,85	118	203	100,195378151261	4,1	143	0,25	67,9	142,879577464789	108,228
1	4,07	391	49,15	308,63	1,09	13	0,12	11	10	29,8	0,58	9,88	324	11	0,04	0,14	41,3	13,5	28,8	32,7	88,2	0,62	10,6	12,3	4,68	12,7	45	59	35,5	59	113	15,4	0,14	83	81	34,6420204978038	8,8	101	162,172290021536	0,98	217	404	100,195378151261	3,8	139	0,52	67,408663507109	142,879577464789	95,373
1	4,07	391	49,15	308,63	1,09	13	0,12	11	10	29,8	1,35	5,81	336	8,2	0,03	0,02	49,2	17	28	34,6	80,9	1,26	11	13,5	6,08	12,6	20	15	43,2	75	76,760101010101	19,7548152295633	0,159945945945946	28	106	34,6420204978038	9,3	108	162,172290021536	0,94	110,430284857571	268,810782241015	100,195378151261	4,1	145	0,565091724419079	67,408663507109	142,879577464789	96,162
1	4,07	391	49,15	308,63	1,09	13	0,14	11	52	29,8	1,07	4,47	220	6,1	0,01	0,01	47,3	16,7	30,5	35,3	86,5	0,61	9,7	10,4	5,47	12,8	19	18	45	81	91	12,5	0,08	24	83	29	9,4	105	131	1,15	109	170	42	4,2	142	0,45	73,8	302	84,917
1	3,07	391	195	300	1,09	13	0,38	2	10	29,8	1	1,37	103	2,8	0,02	0,05	42,8	13,9	29	32,5	89,4	0,35	10,2	10,7	4,79	13	21	20	50,5	74	76,760101010101	19,7548152295633	0,159945945945946	13	72	34,6420204978038	9,6	105	162,172290021536	0,9	110,430284857571	268,810782241015	100,195378151261	4,6	147	0,565091724419079	67,408663507109	142,879577464789	119,125
1	3,02	391	8,7	472,56	1,09	13	0,14	2	10	29,8	1,28	5,54	303	7,2	0,02	0,108552717747217	33,6	11,4	28,6	33,9	84,2	0,23	9,6	10,1	3,99	14,6	34	46	39,1	64	76,760101010101	19,7548152295633	0,1	31	76	36	8,9	104	113	1,19	50	287	100,195378151261	4,6	140	0,37	67,408663507109	147	60,236
1	56,7	391	662,8	300	1,08	12,9	0,12	11	10	36,5	0,48	12,27	262	13,4	0,01	0,01	49	16,3	29,7	33,3	89,3	0,61	10,7	12,2	5,49	12,4	52	52	26,7	106	49	10,4	0,159945945945946	118	178	34,6420204978038	7,8	101	162,172290021536	0,76	43	268,810782241015	100,195378151261	3,2	137	0,565091724419079	47,9	142,879577464789	107,13
1	3,9	391	39,1	324,41	1,09	13	0,14	7	10	29,8	0,52	12,25	233	13,4	0,0295093333333333	0,12	39,4	13,9	29	35,3	82,3	0,89	10,6	11,3	4,79	12,5	33	37	40,2	80	76,760101010101	15,5	0,24	76	79	34,6420204978038	8,8	103,369144981413	162,172290021536	1,57	71	200	100,195378151261	4,2	147	0,92	75,6	142,879577464789	44,005
1	4,07	391	49,15	308,63	1,09	13	0,14	11	10	29,8	1,9	4,43	254	7,3	0,01	0,108552717747217	42,6	14	30	32,9	91,4	0,67	10,7	12,1	4,66	12,7	113	160	37,4540854392298	10	91	50,2	0,13	347	125	34,6420204978038	7,77	103,369144981413	162,172290021536	0,99	3576	268,810782241015	100,195378151261	4	127	0,51	63,6	142,879577464789	83,605
1	5,18	391	66,7	479,27	1,09	13	0,14	21	10	29,8	1,55	7,87	332	10,1	0,01	0,05	42,8	14,9	30,6	34,8	87,9	0,39	10,1	11,2	4,87	11,9	35,7598436736688	37,034373476353	37,4540854392298	155,143305785124	76,760101010101	19,7548152295633	0,159945945945946	50,1984491671453	136,679387261489	28	8,86834289356278	103,369144981413	121	1,23181467181467	110,430284857571	193	81	4,28213461066077	140,630044843049	0,565091724419079	67,408663507109	61	80,0841378955493
1	4,19	391	180,9	267,4	0,99	11,9	0,12	11	10	35,5	1,98	3,66	206	6,4	0,01	0,01	42	14,2	28,6	33,8	84,7	0,24	9,9	10,4	4,96	13	82	71	46,2	155,143305785124	76,760101010101	20,2	0,15	52	112	34,6420204978038	9,2	102	162,172290021536	0,92	43	275	100,195378151261	4,7	142	0,45	76,1	142,879577464789	80,0841378955493
1	48	391	78,4	359,7	1,09	13	0,14	50	10	29,8	1,17	4,09	234	5,9	0,0295093333333333	0,03	44,6	14,6	26,4	32,7	80,8	0,38	10,5	12,5	5,52	14,6	35	26	41,6	71	76,760101010101	19,7548152295633	0,08	43	167	35	9,2	103	151	0,87	65	189	100,195378151261	4,6	139	0,58	67,408663507109	171	100,631
1	17,2	391	49,15	308,63	1,09	13	0,12	11	10	29,8	0,31	3,31	183	3,8	0,01	0,03	41	13,8	30,3	33,7	90,1	0,29	10,3	10,7	4,55	12,1	76	68	38,3	121	76,760101010101	14	0,18	78	145	34,6420204978038	9	103,369144981413	162,172290021536	0,77	84	158	100,195378151261	4,5	142	0,75	69,2	142,879577464789	90,024
1	244	391	49,15	308,63	1,09	13	1,9	11	10	29,8	1,69	5	228	7,5	0,03	0,16	36,8	12,1	30,4	32,9	92,5	0,48	10,8	11,9	3,98	11,6	13	28	37,4	155,143305785124	76,760101010101	19,7548152295633	0,159945945945946	50,1984491671453	136,679387261489	34,6420204978038	8,86834289356278	103	162,172290021536	1,21	110,430284857571	268,810782241015	100,195378151261	4,5	140	0,565091724419079	67,408663507109	142,879577464789	60,717
1	3,02	391	89,7	437,76	1,09	13	0,14	2	10	29,8	2,02	4,02	232	6,7	0,02	0,27	27,1	8,5	27,9	31,4	88,9	0,58	11,7	14,2	3,05	16,6	115	93	36,3	174	76,760101010101	19,7548152295633	0,16	324	171	25	8,86834289356278	104	127	1,04	56	298	100,195378151261	4,5	142	0,57	67,408663507109	142	88,761
1	26,1	391	612,3	211,01	1,09	13	0,14	11	10	45,9	2,16	3,67	231	6,5	0,03	0,02	45,5	15,2	29,5	33,4	88,2	0,5	9,7	11,1	5,16	12,3	55	56	21,5	155,143305785124	76,760101010101	19,7548152295633	0,159945945945946	50,1984491671453	132	34,6420204978038	7,8	103,369144981413	162,172290021536	0,87	110,430284857571	268,810782241015	100,195378151261	3,8	134	0,565091724419079	67,408663507109	142,879577464789	77,599
1	3,02	391	42,3	308,63	1,12	13,4	0,12	11	10	36,9	2,02	6,69	279	9,2	0,03	0,21	44,5	14,7	27,6	33	83,5	0,45	9,6	10,1	5,33	12,6	94	68	45,5	155,143305785124	76,760101010101	19,7548152295633	0,13	57	93	32	9,1	103,369144981413	154	1,07	122	271	100,195378151261	4	138	0,51	67,408663507109	151	98,007
1	3,15	391	338,5	305,69	1,09	13	0,14	6	10	29,8	0,58	5,75	364	6,9	0,02	0,16	48,6	17,1	29,8	35,2	84,8	0,4	9	9,1	5,73	13,2	18	26	44,9	55	76,760101010101	18,8	0,17	25	84	34,6420204978038	9,4	103,369144981413	162,172290021536	1,06	72	259	100,195378151261	4,5	142	0,44	70	142,879577464789	98,432
1	3,02	391	12,9	395,25	1,09	13	0,14	2	10	29,8	0,7	3,23	152	4,4	0,02	0,01	38,8	12,7	29,4	32,7	89,8	0,33	9,1	9,8	4,32	15	9	16	37,4540854392298	155,143305785124	76,760101010101	19,7548152295633	0,2	22	86	34,6420204978038	8,86834289356278	103,369144981413	162,172290021536	0,99	52	268,810782241015	100,195378151261	4	142	0,96	67,408663507109	142,879577464789	104,678
1	3,02	391	49,15	308,63	1,09	13	0,12	11	10	29,8	1,95	2	206	4,9	0,02	0,07	43,2	14,7	30,4	34	89,4	0,19	11,1	14,6	4,83	12,4	64	26	26,6	133	122	20,2	0,159945945945946	135	279	34,6420204978038	7,9	95	162,172290021536	0,87	29	268,810782241015	100,195378151261	4	134	0,565091724419079	54,4	142,879577464789	94,466
1	17	391	31,8	327,79	1,09	13	0,14	35	10	29,8	1,8	7,46	371	10,3	0,03	0,08	45,9	15,7	29,6	34,2	86,6	0,57	11,2	13,5	5,3	12,4	17	23	39,6	75	76,760101010101	16,9	0,16	35	90	34,6420204978038	8,6	107	162,172290021536	0,97	58	261	100,195378151261	4,1	143	0,54	67,408663507109	142,879577464789	93,23
1	3,02	261	131,7	245,9	1,16	13,8	0,12	16	10	42,1	0,51	1,67	201	2,7	0,04	0,1	44,3	15,3	29,1	34,5	84,4	0,62	9,1	9,6	5,25	13,4	35,7598436736688	37,034373476353	44,9	9,4	65	25,6	0,45	50,1984491671453	91	34,6420204978038	9,09	104	162,172290021536	1,02	775	268,810782241015	100,195378151261	4,39	138	1,86	67,408663507109	142,879577464789	85,904
1	48,1	391	632,2	331,26	1,12	13,3	0,13	11	10	36,2	2,5	1,96	227	4,8	0,02	0,05	52,6	16,6	29,3	31,6	92,8	0,61	10,7	12,6	5,67	14,4	35,7598436736688	37,034373476353	38,28	12,4	101	27,9	0,22	50,1984491671453	70	34,6420204978038	10,46	102	162,172290021536	0,97	123	268,810782241015	100,195378151261	4,48	136	0,4	67,408663507109	142,879577464789	86,906
1	92,8	622	81,5	308,63	1,09	13	0,23	11	10	29,8	1,48	4,11	125	6,3	0,01	0,01	44,6	14,7	29,3	33	89	0,29	10,1	10,6	5,01	12,5	8	18	33,4	64	60	23,9	0,14	13	77	34,6420204978038	8,5	104	162,172290021536	0,77	27	267	100,195378151261	4,2	143	0,43	67,408663507109	142,879577464789	88,769
1	4,13	391	249,2	308,63	1,17	13,9	0,12	11	10	32,9	2,27	2,83	238	5,6	0,03	0,17	40,6	13,6	28,2	33,5	84,2	0,37	10,3	11,3	4,82	11,7	47	61	37,8	69	76,760101010101	23,9	0,22	54	95	34,6420204978038	9,1	103,369144981413	162,172290021536	1,17	104	388	100,195378151261	4,8	135	0,6	66,8	142,879577464789	64,13
1	15,9	1420	472,3	302,81	0,95	11,4	0,12	15	10	31,1	2,13	4,16	200	7,2	0,01	0,108552717747217	42,3	14,5	29,1	34,3	84,8	0,61	10,2	11,2	4,99	13,9	133	92	39,9	86	76,760101010101	21,7	0,15	153	81	34,6420204978038	9	103,369144981413	162,172290021536	1,1	60	308	100,195378151261	4,9	145	0,24	65,5	142,879577464789	83,527
1	34,8	391	1430,2	331,26	1,13	13,5	0,12	11	10	30,1	0,94	1,98	216	3,3	0,03	0,02	41,7	13,8	27,2	33,1	82,2	0,58	9,5	10,3	5,07	14,5	25	35	42,5	7,3	192	20,3	20	48	178	34,6420204978038	8,32	100	162,172290021536	1,08	72	268,810782241015	100,195378151261	4,29	134	0,8	67,408663507109	142,879577464789	69,661
1	6,31	391	49,15	308,63	1,09	13	0,12	11	10	29,8	1,1	4,15	186	6,3	0,01	0,09	44,8	15,1	28,8	33,7	85,5	0,4	10,8	12,9	5,24	12,5	27	27	37,4540854392298	155,143305785124	76,760101010101	19,7548152295633	0,08	30	121	34,6420204978038	8,86834289356278	103,369144981413	162,172290021536	0,96	84	268,810782241015	100,195378151261	3,8	141	0,23	67,408663507109	142,879577464789	79,759
1	3,02	391	37	302,81	1,09	13	0,14	12	10	29,8	1,32	4,98	258	7,3	0,03	0,18	46,8	15,2	28,3	32,5	87,2	0,69	10,8	12,7	5,37	12,7	61	52	45,6	123	76,760101010101	30,7	0,1	31	136	34,6420204978038	9,3	105	162,172290021536	0,88	261	334	100,195378151261	3,8	140,630044843049	0,22	67,408663507109	142,879577464789	112,864
1	3,02	615	3,9	327,79	1,09	13	0,12	6	10	29,8	1,95	3,19	187	5,8	0,01	0,108552717747217	45,4	14,8	28,4	32,6	87,1	0,2	11,2	13,7	5,21	12,5	19	20	40,4	95	76,760101010101	19,7548152295633	0,12	24	88	30	8,86834289356278	111	163	0,89	100	209	100,195378151261	4,9	148	0,48	67,408663507109	92	103,987
1	3,02	391	49,15	308,63	1,09	13	0,12	11	10	29,8	1,78	4,15	138	6,4	0,01	0,108552717747217	45,4	14,6	28,7	32,2	89,4	0,65	10,7	11,8	5,08	12,9	17	27	42,3	102	76,760101010101	17,5	0,12	28	91	34,6420204978038	9,1	103,369144981413	162,172290021536	1	74	174	100,195378151261	4,4	140	0,5	74,2	142,879577464789	95,054
1	34,3	391	40	346,06	1,09	13	0,14	20	10	29,8	1,27	3,46	230	5,2	0,02	0,108552717747217	40,4	14,1	29,6	34,9	84,7	0,66	10,1	11,5	4,77	12,3	213	165	36,4	60	76,760101010101	22,7	0,2	31	94	34,6420204978038	8,7	103,369144981413	162,172290021536	1,01	238	416	100,195378151261	4,4	141	0,56	68	142,879577464789	80,469
1	253	1250	147,4	373,18	1,1	13,1	3,4	56	10	42,4	2,28	4,61	186	7,7	0,03	0,17	39,3	13,3	29,4	33,8	86,9	0,34	11,6	14,7	4,52	12	22	27	48,6	9,3	66	19,8	0,31	26	137	34,6420204978038	9,5	103	162,172290021536	1,08	120	268,810782241015	100,195378151261	3,81	135	0,36	67,408663507109	142,879577464789	84,209
1	3,02	391	6,5	254,71	1,09	13	0,14	10	10	29,8	1	2,78	138	3,9	0,02	0,12	44,4	14,3	28,7	32,2	89	0,28	10,1	10,2	4,99	13,2	27	21	37	75	76,760101010101	17,5	0,08	14	96	34,6420204978038	8,9	112	162,172290021536	0,92	58	191	100,195378151261	4,1	145	0,25	67,408663507109	142,879577464789	103,669
1	5,75	391	252,3	331,26	1,09	13	0,12	22	1052	29,8	1,98	3,42	302	5,9	0,02	0,01	38	12,8	29,7	33,7	88,2	0,6	9,4	9,2	4,31	13,5	21	38	43	89	76,760101010101	59,9	0,23	38	96	34,6420204978038	8,9	103,369144981413	162,172290021536	1,26	68	645	100,195378151261	5,2	143	0,01	65,8	142,879577464789	62,461
1	98,5	391	1254,7	327,79	1,02	12,2	0,24	11	10	43,3	1,08	15,2	80	16,8	0,04	0,06	42,3	14,1	26,9	33,3	80,6	0,38	10,2	12	5,25	12,2	38	36	36,7	77	76,760101010101	19,7548152295633	0,09	77	104	34,6420204978038	9,3	98	162,172290021536	1,3	288	253	100,195378151261	4,1	136	0,46	69,1	67	80,0841378955493
1	8,41	391	268,1	308,63	1,14	13,6	0,12	11	10	34,8	0,71	2,45	127	3,5	0,01	0,108552717747217	45,2	15,7	29,5	34,7	85	0,45	9,5	9,8	5,32	12,4	64	43	44,3	93	48	25,3	0,09	24	92	34,6420204978038	9,8	106	162,172290021536	0,82	112	283	100,195378151261	4,4	142	0,18	67,408663507109	142,879577464789	121,19
1	12,1	1000	231	418,62	1,07	12,8	0,12	31	10	34,1	1,34	5,7	278	7,6	0,01	0,24	49,5	16,3	29	32,9	88,1	0,54	10,4	11,8	5,62	13,8	41	40	40,4	76	57	12,7	0,159945945945946	44	101	34,6420204978038	9,3	103	162,172290021536	1,11	111	268,810782241015	100,195378151261	4,3	143	0,565091724419079	68,9	142,879577464789	83,2
1	10,1	391	49,15	308,63	1,09	13	0,12	11	10	29,8	2,04	5,44	328	8,3	0,01	0,1	42,3	14,7	29,9	34,8	86,2	0,54	9,8	11	4,91	11,9	35,7598436736688	37,034373476353	37,4540854392298	155,143305785124	76,760101010101	19,7548152295633	0,159945945945946	50,1984491671453	136,679387261489	35	8,86834289356278	103,369144981413	132	1,23181467181467	110,430284857571	268,810782241015	82	4,28213461066077	140,630044843049	0,565091724419079	67,408663507109	75	80,0841378955493
1	66,4	647	238,9	321,1	1,52	17,8	0,14	11	10	101	0,69	8,98	362	10,1	0,04	0,02	47,9	15,5	27,1	32,4	83,9	0,78	10	10,8	5,71	13,3	22	26	38,3	99	76,760101010101	26,2	0,19	32	80	34,6420204978038	8,8	108	162,172290021536	0,86	120	335	100,195378151261	4,4	142	0,39	67,408663507109	142,879577464789	115,548
1	3,02	391	49,15	308,63	1,09	13	0,12	11	10	29,8	1,55	2,19	288	4,3	0,05	1	33	11,2	28	33,9	82,5	0,58	9,4	8,9	4	13,6	40	29	44,9	55	84	11,8	0,07	32	95	34,6420204978038	9,4	101	162,172290021536	0,95	148	164	100,195378151261	4,1	139	0,59	79	142,879577464789	96,961
1	53,2	391	49,15	308,63	1,09	13	0,14	47	10	29,8	3,67	7,57	278	12,2	0,0295093333333333	0,01	42,8	14,5	30,1	33,9	88,8	0,31	10,3	12,2	4,82	12,3	21	27	46,3	57	50	14,9	0,07	15	86	45	9,5	105	194	1,13	328	194	130	4,1	141	0,44	75,7	96	80,287
1	3,02	391	32,5	298,38	1,09	13	0,14	22	10	29,8	1,81	2	194	4,1	0,02	0,14	47,5	16	29,6	33,7	87,8	0,5	9,4	10,1	5,41	11,5	20	19	36,9	87	76,760101010101	575,4	0,159945945945946	50,1984491671453	131	34,6420204978038	9,9	107	162,172290021536	1,2	320	268,810782241015	100,195378151261	5	144	0,565091724419079	72,1	142,879577464789	57,169
1	3,02	391	62,2	277,71	1,09	13	0,14	3	10	29,8	1,71	5,93	248	8,1	0,01	0,03	36	10,9	21,4	30,3	70,7	0,51	9,1	9	5,09	15,9	21	26	46,48	9	90	15,3	0,32	27	103	34,6420204978038	8,96	104	162,172290021536	0,96	87	268,810782241015	100,195378151261	4,04	137	0,48	67,408663507109	142,879577464789	80,321
1	3,02	391	47,7	460	1,09	13	0,14	2	10	29,8	1,26	3,77	297	5,7	0,04	0,18	45,8	14,5	25,8	31,7	81,5	0,69	10,4	12,5	5,62	14,2	74	52	43,3	72	76,760101010101	19,7548152295633	0,12	50,1984491671453	94	37	8,86834289356278	105	204	1	2	321	100,195378151261	4,9	140	0,565091724419079	67,408663507109	184	99,845
1	31,7	1390	1162,5	350	1,12	13,3	0,12	63	10	33,6	1,24	3,68	109	5,4	0,02	0,04	44,7	16,3	33,8	36,5	92,7	0,59	10,8	13	4,82	12,4	25	33	32,8	67	76,760101010101	12,1	0,11	26	85	34,6420204978038	8,4	103	162,172290021536	0,95	40	348	100,195378151261	5,3	138	0,39	67,408663507109	142,879577464789	104,017
1	3,82	391	1611,5	308,63	1,07	12,8	0,12	11	10	29,6	2,29	1,73	222	4,4	0,02	0,03	32,8	9,8	22,5	29,9	75,4	0,33	9,3	9,6	4,35	20,2	59	31	46,8	155,143305785124	76,760101010101	13,4	0,09	97	93	34,6420204978038	10	105	162,172290021536	0,89	139	282	100,195378151261	4,8	143	0,35	79,2	142,879577464789	80,0841378955493
1	18,4	391	35,7	321,1	1,09	13	0,33	18	10	29,8	0,58	9,69	168	10,8	0,01	0,05	39,6	12,9	29,3	32,6	90	0,56	9,5	9,5	4,4	12,5	12	16	37,4540854392298	155,143305785124	76,760101010101	19,7548152295633	0,4	19	98	34,6420204978038	8,86834289356278	103,369144981413	162,172290021536	0,97	65	268,810782241015	100,195378151261	4,2	145	1,92	67,408663507109	142,879577464789	106,542
1	5,76	391	49,15	308,63	1,09	13	0,12	11	10	29,8	1,78	1,78	168	4,1	0,04	0,03	44,3	15,3	30,6	34,5	88,6	0,43	10,1	12	5	12,2	21	26	40,6	75	76,760101010101	13,9	0,12	16	89	34,6420204978038	9	93	162,172290021536	1,27	69	285	100,195378151261	4,4	132	0,5	67,408663507109	142,879577464789	58,076
1	245	391	49,15	308,63	1,09	13	0,14	57	10	29,8	1,53	2,73	181	4,8	0,01	0,01	41,3	14,7	31,5	35,6	88,6	0,34	9,7	10,4	4,66	11,9	29	28	37,4540854392298	80	76,760101010101	17,3	0,159945945945946	31	136,679387261489	34,6420204978038	8,86834289356278	103,369144981413	162,172290021536	1,01	96	220	100,195378151261	4,2	144	0,4	67,408663507109	142,879577464789	92,607
1	6,92	391	49,15	308,63	1,09	13	0,12	11	10	29,8	0,42	11,01	178	11,7	0,03	0,11	39,2	13,3	29,8	33,9	87,9	0,33	9,3	8,9	4,46	12,5	35	26	35,9	155,143305785124	76,760101010101	19,7548152295633	0,13	46	92	38	9,3	103,369144981413	163	0,77	31	199	100,195378151261	4,2	141	0,59	61,4	144	84,509
1	3,02	391	9,4	274,19	1,09	13	0,14	3	10	29,8	0,47	17,04	276	18,3	0,01	0,03	48,2	16,5	29,9	34,2	87,5	0,55	10,7	12,6	5,51	13,9	71	65	39	51	76,760101010101	18,7	0,11	86	108	34,6420204978038	8,9	100	162,172290021536	0,98	88	310	100,195378151261	4,1	141	0,55	67,408663507109	142,879577464789	85,835
1	19	260	209,3	493,64	1,09	13	0,12	23	10	29,8	1,96	3,29	180	5,8	0,0295093333333333	0,02	40,6	13,6	28,9	33,5	86,4	0,42	9,4	9,8	4,7	12,6	36	38	37,4540854392298	155,143305785124	76,760101010101	20,5	0,159945945945946	50,1984491671453	136,679387261489	23	8,86834289356278	103,369144981413	141	0,81	68	318	92	4,2	140	0,565091724419079	67,408663507109	128	105,097
1	13,4	391	58	308,63	0,96	11,5	0,14	11	10	24,1	0,96	6,25	341	7,8	0,02	0,108552717747217	38,7	13,3	29,4	34,4	85,6	0,9	10,6	12,3	4,52	12,6	38	53	35,8	155,143305785124	76,760101010101	19,7548152295633	0,24	83	105	28	8,6	103,369144981413	153	0,86	64	447	100,195378151261	3,8	140	0,86	63,6	108	113,936
1	11,8	391	171,2	501,36	1,12	13,4	0,12	11	10	42,4	2,42	3,45	172	6,6	0,04	0,17	41,5	14,1	28,9	34	85	0,86	10,1	11,6	4,88	12,6	29	33	37,4540854392298	155,143305785124	76,760101010101	19,7548152295633	0,16	56	171	34,6420204978038	8,86834289356278	103,369144981413	162,172290021536	0,97	85	268,810782241015	100,195378151261	4,1	139	0,71	67,408663507109	142,879577464789	82,157
1	67,7	1060	124,3	314,72	0,96	11,6	0,14	11	10	27,4	1,87	4,08	520	6,9	0,02	0,07	36,1	11,6	29,1	32,1	90,5	0,27	12,5	15,1	3,99	14,5	25	19	37,4540854392298	155,143305785124	76,760101010101	15,4	0,159945945945946	50,1984491671453	136,679387261489	34,6420204978038	8,86834289356278	103,369144981413	162,172290021536	1,04	63	184	100,195378151261	4,5	146	0,565091724419079	67,408663507109	142,879577464789	90,652
1	3,02	391	26,4	198,05	1,09	13	0,14	2	10	29,8	2,17	4,09	220	7	0,02	0,12	45	15,4	27,7	34,2	80,9	0,4	9,5	9,8	5,56	13,4	35,7598436736688	36	28,8	71	76,760101010101	13,9	0,159945945945946	57	140	34,6420204978038	8,86834289356278	105	182	1,23181467181467	110,430284857571	367	100,195378151261	4,3	140,630044843049	0,565091724419079	56,8	133	80,0841378955493
1	3,02	391	57,2	267,4	1,09	13	0,14	2	10	29,8	2,51	6,49	290	9,7	0,03	0,21	48	15,4	27,5	32,1	85,7	1,53	9,9	10,9	5,6	17,2	22	21	37,4540854392298	155,143305785124	76,760101010101	16,4	0,159945945945946	50,1984491671453	136,679387261489	23	8,86834289356278	103,369144981413	176	0,77	51	217	111	4,2	143	0,565091724419079	67,408663507109	208	111,927
1	4,07	391	41,9	311,64	1,09	13	0,14	13	10	29,8	1,89	3,88	327	6,2	0,03	0,07	44,4	15	27,7	33,8	82,1	0,64	9,6	10,6	5,41	12,1	50	52	43	155,143305785124	76,760101010101	19,7548152295633	0,13	15	92	37	9,9	103,369144981413	194	0,89	53	225	100,195378151261	4,4	139	0,61	70,7	106	96,933
1	4,07	391	198,9	169,88	1,12	13,4	0,41	11	10	27,3	0,98	2,52	289	4,4	0,01	0,108552717747217	39,2	13,9	29,5	35,5	83,2	0,37	10,8	12,8	4,71	11,9	54	40	33,5	84	76,760101010101	19,7548152295633	0,14	187	125	34,6420204978038	8,7	106	162,172290021536	1,09	20	268,810782241015	100,195378151261	5,4	143	0,6	66,8	142,879577464789	64,668
1	45,7	391	1650	287,8	1,13	13,5	0,43	11	10	52,6	0,73	3,43	192	4,5	0,02	0,108552717747217	38,7	13,2	28,7	34,1	84,1	0,3	11,2	13,1	4,6	12,4	28	52	44,1	81	76,760101010101	29,2	0,28	33	82	34,6420204978038	9,5	101	162,172290021536	1,04	915	300	100,195378151261	4,8	141	1,24	67,408663507109	142,879577464789	72,913
1	3,88	391	49,15	308,63	1,09	13	0,12	11	10	29,8	1,04	7,74	262	9,3	0,01	0,108552717747217	29	8,6	22,4	29,7	75,5	0,55	10,4570148489503	12,0571428571429	3,84	19,8	40	35	42,1	78	76,760101010101	19,7548152295633	0,13	29	105	34,6420204978038	8,8	102	162,172290021536	0,99	122	268,810782241015	100,195378151261	4,6	142	0,53	68,1	142,879577464789	84,788
1	5,31	391	49,15	308,63	1,09	13	0,12	4	10	29,8	7,58	6,89	175	14,9	0,01	0,1	39,5	13,4	30,5	33,9	89,8	0,62	9,6	10,4	4,4	12,1	21	26	37	121	76,760101010101	23,1	0,15	30	86	34,6420204978038	8,8	102	162,172290021536	0,82	30	344	100,195378151261	4,2	139	0,73	67,408663507109	142,879577464789	100,959
1	73,8	391	49,15	308,63	1,09	13	0,12	11	10	29,8	1,61	5	251	7,3	0,02	0,12	48	15,8	29,8	32,9	90,6	0,36	9,6	10,5	5,3	12,6	49	37	34,7	65	106	22,4	0,07	8	136	24	8,8	106	158	0,81	117	284	113	4,4	144	0,565091724419079	56	107	103,631
1	16,3	391	49,15	308,63	1,09	13	0,12	11	10	29,8	2,48	4,56	243	7,8	0,01	0,108552717747217	34,3	11,7	29,5	34,1	86,4	0,19	11,1	12,8	3,97	12,7	71	52	37,4540854392298	155,143305785124	76,760101010101	19,5	0,159945945945946	50,1984491671453	136,679387261489	34,6420204978038	8,86834289356278	103,369144981413	162,172290021536	1,01	40	340	100,195378151261	4,8	142	0,565091724419079	67,408663507109	142,879577464789	88,785
1	26,1	671	325,8	277,71	1,39	16,4	0,12	31	10	51,3	3,75	5,51	250	10,1	0,03	0,04	44,2	14,8	29,3	33,5	87,5	0,6	10,2	11,4	5,05	11,9	174	162	36,3	107	61	17,4	0,15	66	144	23	8,1	104	153	0,93	225	421	105	4,2	142	0,565091724419079	59,9	124	95,382
1	4,43	391	47,1	486,28	1,09	13	0,14	20	10	29,8	1,75	2,63	208	5	0,01	0,05	40,5	13	29,4	32,1	91,6	0,3	10	11,3	4,42	14,2	47	43	37,4540854392298	155,143305785124	76,760101010101	21,9	0,159945945945946	50,1984491671453	136,679387261489	34,6420204978038	8,86834289356278	103,369144981413	162,172290021536	1,06	153	201	100,195378151261	4,5	143	0,565091724419079	67,408663507109	142,879577464789	82,001
1	53,5	603	333,1	311,64	1,62	18,9	0,12	11	10	80,3	1,2	2,47	181	4,1	0,02	0,09	52,7	17,2	27,5	32,6	84,2	0,48	9,9	11,9	6,26	14	30	27	41,83	6,7	76,760101010101	19,7548152295633	0,12	96	156	34,6420204978038	8,82	102	162,172290021536	0,71	58	182	100,195378151261	4,01	134	0,21	68,59	142,879577464789	80,0841378955493
1	3,02	391	133,9	240,34	1,09	13	0,14	3	10	29,8	2,6	5,49	178	8,7	0,01	0,01	42,6	14,8	29,8	34,7	85,7	0,5	11,2	14,2	4,97	12,2	31	50	41,05	6,6	76,760101010101	65	0,13	19	142	34,6420204978038	9,14	100	162,172290021536	1,14	150	268,810782241015	100,195378151261	4,82	136	0,3	75,04	142,879577464789	79,436
1	91,7	391	375,6	308,63	1,09	13	0,12	11	10	29,8	1,13	8,2	221	9,7	0,01	0,08	31,4	10,7	33,4	34,1	98,1	0,32	10,8	10,9	3,2	15	22	29	39	155,143305785124	76,760101010101	19,7548152295633	0,13	62	169	34	9,9	103,369144981413	190	1,02	37	255	100,195378151261	3,4	135	0,64	71,1	270	79,516
1	5,23	391	995,9	285	1,09	13	0,14	4	10	29,8	2,03	2,52	135	5,2	0,03	1,18	38,3	13	29,4	33,9	86,7	0,62	9,4	9,7	4,42	12,4	48	39	48,1	155,143305785124	76,760101010101	20,3	0,09	43	160	34,6420204978038	9,5	106	162,172290021536	1,12	131	349	100,195378151261	4,1	145	0,23	69,4	142,879577464789	80,0841378955493
1	90,4	1330	159,1	448,44	1,03	12,3	0,87	30	10	34	2,53	5,61	191	8,9	0,06	0,14	43,6	14,4	31,2	33	94,4	0,52	11,1	14,2	4,62	13,2	41	40	44,2	61	73	22,5	0,12	30	173	34,6420204978038	9,2	103,369144981413	162,172290021536	1,07	135	182	100,195378151261	4,3	141	0,41	67,408663507109	142,879577464789	77,729
1	4,07	391	49,15	308,63	1,09	13	0,14	11	10	29,8	1,96	2,11	173	4,7	0,01	0,108552717747217	47,9	16,5	29,7	34,4	86,2	0,14	10,3	12,4	5,56	12,4	51	40	30,5	100	76,760101010101	19,7548152295633	0,15	106	139	34,6420204978038	8,1	101	162,172290021536	0,77	35	268,810782241015	100,195378151261	3,2	141	0,71	54,4	142,879577464789	106,556
1	3,02	391	105,4	225,7	1,15	13,7	0,12	11	56	39,4	0,57	3,35	159	4,1	0,04	0,07	34,1	11,2	28,6	32,8	87,2	1,11	11	12,4	3,91	14,1	33	36	36,3	54	66	58,4	0,17	43	254	22	8,5	100	192	0,82	99	486	136	4,6	139	0,565091724419079	62,8	168	98,162
1	3,02	391	49,15	308,63	1,09	13	0,14	3	10	29,8	1,26	4,34	200	6,1	0,02	0,02	44,4	15,2	29,1	34,2	84,9	0,35	9,3	9,7	5,23	13,1	56	66	39,1	77	76,760101010101	23,5	0,21	91	77	34,6420204978038	8,9	109	162,172290021536	1,53	69	272	100,195378151261	4,8	146	0,85	67,408663507109	142,879577464789	45,4
1	59,4	391	78,5	321,1	1,09	13	0,14	9	10	29,8	0,42	2,05	206	2,6	0,03	0,06	44	13,8	28	31,4	89,2	0,41	9,4	10,9	4,93	13,5	76	74	41,5	132	76,760101010101	19,7548152295633	0,16	211	95	34,6420204978038	9,4	106	162,172290021536	0,99	73	268,810782241015	100,195378151261	4,1	143	0,59	68,7	142,879577464789	99,655
1	34,8	718	64,8	300	1,08	12,9	0,14	37	10	43,2	1,04	4,13	265	6,8	0,0295093333333333	0,08	42,6	14,3	28,8	33,6	85,9	0,46	9,8	10,7	4,96	13	29	60	31,6	164	76,760101010101	27,6	0,24	104	129	28	7,9	103,369144981413	135	0,87	590	576	74	3,3	140	0,565091724419079	67,408663507109	166	79,81
1	3,24	391	36	327,79	1,09	13	0,12	20	10	29,8	1,14	1,29	222	3	0,02	0,02	45,9	16	29,4	34,9	84,2	0,45	10,7	9,9	5,45	12,4	25	32	37,7	70	76,760101010101	16,9	0,12	66	91	34,6420204978038	8,5	99	162,172290021536	1,35	225	272	100,195378151261	4,4	137	0,48	67,408663507109	142,879577464789	62,957
1	31	391	49,15	308,63	1,09	13	0,12	11	10	29,8	1,1	2,39	142	4	0,01	0,12	36,5	11,7	26	32,1	81,1	0,66	10,3	11,4	4,5	13,2	29	62	34,3	77	76,760101010101	19,7548152295633	0,159945945945946	62	123	34,6420204978038	8	108	162,172290021536	0,9	419	268,810782241015	100,195378151261	4,3	143	0,565091724419079	67,408663507109	142,879577464789	86,232
1	6,38	391	49,15	308,63	1,09	13	0,12	11	10	29,8	0,99	7,26	37	8,7	0,09	0,2	44,5	14,9	27,1	33,5	81,1	0,71	10	11,2	5,49	14,9	41	37	40,9	93	76,760101010101	14,2	0,159945945945946	18	86	37	9,4	103,369144981413	240	1,35	59	220	168	4,5	142	0,46	67,408663507109	174	58,686
1	6,65	391	49,15	308,63	1,09	13	0,14	16	10	29,8	0,47	4,59	267	5,6	0,03	0,33	46,2	14,8	27,5	32	85,9	0,97	9,2	9,6	5,38	14,1	22	25	21,3	154	48	19,7548152295633	0,13	75	99	34,6420204978038	8,2	107	162,172290021536	0,82	23	268,810782241015	100,195378151261	3,9	144	0,54	47,4	142,879577464789	79,51
1	121	391	565,6	308,63	1,09	13	0,26	64	10	29,8	1,44	2,05	171	3,8	0,06	0,08	47,9	16	29,2	33,4	87,4	0,58	10	11,7	5,48	12,7	37	53	37,4540854392298	88	76,760101010101	12,9	0,159945945945946	92	136,679387261489	34,6420204978038	8,86834289356278	103,369144981413	162,172290021536	1,22	585	310	100,195378151261	4,6	141	0,47	67,408663507109	142,879577464789	74,741
1	3,02	391	49,15	308,63	1,09	13	0,14	20	10	29,8	1,37	4,11	410	6,1	0,0295093333333333	0,108552717747217	45,9	14,5	26,1	31,6	82,6	0,18	12	15,1	5,56	14,6	10	20	36,4	78	76,760101010101	19,7548152295633	0,09	12	133	34,6420204978038	8,7	113	162,172290021536	1,26	85	268,810782241015	100,195378151261	4,4	145	0,32	61,6	142,879577464789	57,816
1	108	391	1131,9	376,08	1,05	12,6	0,24	11	10	40,4	1,36	5,62	325	7,5	0,01	0,04	41,1	13,6	28,7	33,1	86,7	0,45	11,6	14,4	4,74	13,7	12	24	42,5	86	76,760101010101	19,7548152295633	0,16	8	99	34,6420204978038	8,6	108	162,172290021536	0,92	88	268,810782241015	100,195378151261	4,2	143	0,66	64,5	142,879577464789	76,105
1	10,4	939	126,7	324,41	1,02	12,2	0,12	24	10	32,6	2,55	3,15	402	6,6	0,01	0,01	45,6	16,7	30,8	36,6	84	0,61	9,7	10,4	5,43	12,7	50	40	37,4540854392298	155,143305785124	76,760101010101	21,9	0,159945945945946	50,1984491671453	136,679387261489	32	8,86834289356278	103,369144981413	139	1,08	229	254	84	5,1	143	0,565091724419079	67,408663507109	113	80,168
1	55	391	49,15	308,63	1,09	13	0,12	11	10	29,8	3,22	4,04	402	8,2	0,04	0,108552717747217	38,1	12,3	27,8	32,3	86,2	0,29	9,5	9,9	4,42	15,2	9	23	37,4540854392298	155,143305785124	76,760101010101	19,7548152295633	0,06	14	154	34,6420204978038	8,3	99	162,172290021536	1,11	105	268,810782241015	100,195378151261	5	135	0,21	67,408663507109	142,879577464789	80,0841378955493
1	9,35	391	519,9	308,63	1,16	13,8	0,13	11	10	40,2	1,42	3,16	191	5,4	0,01	0,108552717747217	44,6	15,2	28,6	34,1	83,8	0,33	12,1	16,4	5,32	12,5	12	25	36,8	68	55	20,5	0,17	13	77	40	8,6	101	170	0,71	34	319	108	3,1	145	0,565091724419079	62	109	91,778
1	3,02	391	49,15	308,63	1,09	13	0,14	4	10	29,8	2,31	5,34	244	8,5	0,01	0,02	48,3	16,2	30,1	33,5	89,8	0,63	11	12,7	5,38	12,4	56	64	38	73	76,760101010101	34,8	0,18	77	93	34,6420204978038	8,7	102	162,172290021536	1	95	452	100,195378151261	4,9	135	0,56	67,408663507109	142,879577464789	77,535
1	3,02	391	49,15	308,63	1,09	13	0,14	16	10	29,8	1,45	1,89	187	4	0,01	0,09	38,6	13,3	27	34,5	78,3	0,5	10,8	12,4	4,93	12,8	16	22	37,4540854392298	155,143305785124	76,760101010101	19,3	0,159945945945946	50,1984491671453	136,679387261489	34,6420204978038	8,86834289356278	103,369144981413	162,172290021536	0,94	193	215	100,195378151261	4,4	140	0,565091724419079	67,408663507109	142,879577464789	81,243
1	106	391	738,4	298,38	1,09	13	0,24	19	10	29,8	0,95	4,74	197	6,5	0,01	0,02	44,8	14,6	28,1	32,6	86,2	0,3	11,2	12,8	5,2	13,9	22	27	39,5	77	115	21,8	0,08	13	302	39	8,6	108	222	1,54	147	366	164	4,2	147	0,42	67,6	94	43,185
1	156	391	178,4	382,13	1,09	13	0,18	11	10	29,8	1,27	3,49	263	5,2	0,01	0,108552717747217	33,8	11,6	29,7	34,3	86,4	0,13	10,2	11,6	3,91	12,8	25	40	36,5	74	259	16,7	0,13	47	110	19	9	103	129	0,95	104	278	69	4	143	0,565091724419079	62,1	206	81,345
1	22,3	977	19,8	331,26	0,97	11,7	0,12	45	10	31,7	1,26	3,3	182	5,3	0,03	0,01	40,6	13,7	28,3	33,7	83,9	0,4	11,3	13,3	4,84	12,5	13	15	37,4540854392298	155,143305785124	76,760101010101	16,6	0,159945945945946	50,1984491671453	136,679387261489	34,6420204978038	8,86834289356278	103,369144981413	162,172290021536	1,12	39	213	100,195378151261	3,2	143	0,565091724419079	67,408663507109	142,879577464789	63,913
1	4,07	391	49,15	308,63	1,09	13	0,14	11	120	29,8	0,88	5,76	254	6,9	0,01	0,01	38,3	13	29,6	33,9	87,2	0,33	10,3	10,5	4,39	13,2	29	33	52,27	6,9	58	23,1	0,15	23	110	34,6420204978038	9,45	105	162,172290021536	0,81	253	268,810782241015	100,195378151261	4,58	139	0,6	67,408663507109	142,879577464789	119,262
1	3,02	391	18,6	289,24	1,09	13	0,14	2	10	29,8	1,32	2,8	239	4,5	0,03	0,41	44,2	15,2	29,1	34,4	84,7	0,71	13,7	19,9	5,22	11,9	49	30	41,8	125	76,760101010101	19,7548152295633	0,11	36	94	34,6420204978038	9,3	108	162,172290021536	1,04	121	268,810782241015	100,195378151261	4,3	145	0,37	65,5	142,879577464789	93,892
1	3,02	391	15	290,7	1,09	13	0,14	8	10	29,8	0,85	3,18	282	4,5	0,07	0,01	47,7	16,1	31,6	33,8	93,5	1,04	11	13,2	5,1	11,7	18	28	37,2	86	39	21,5	0,22	14	224	34,6420204978038	9,1	101	162,172290021536	1,05	53	268,810782241015	100,195378151261	3,5	139	0,83	65,4	142,879577464789	73,609
1	3,02	391	103	281,31	1,09	13	0,12	4	10	29,8	2,19	4,83	236	7,9	0,02	0,41	31,2	10	29,1	32,1	90,7	0,48	9,4	10,1	3,44	13,2	35,7598436736688	38	39,31	155,143305785124	76,760101010101	19,7548152295633	0,16	50,1984491671453	64	34,6420204978038	8,32	91	162,172290021536	3,34	61	268,810782241015	100,195378151261	4,12	129	0,54	78,79	142,879577464789	16,238
1	3,02	391	49,15	308,63	1,09	13	0,12	11	10	29,8	1,18	4,71	139	6,8	0,04	0,18	40,6	13,5	28,8	33,3	86,8	0,7	10,4	11,9	4,68	13,2	48	66	37,4540854392298	155,143305785124	76,760101010101	19,7548152295633	0,17	202	97	34,6420204978038	8,1	97	162,172290021536	0,97	90	268,810782241015	100,195378151261	4,1	135	0,53	67,408663507109	142,879577464789	80,0841378955493
1	9,3	391	49,15	308,63	1,09	13	0,12	11	10	29,8	0,91	1,13	161	2,5	0,01	0,19	41	13,4	29,2	32,7	89,3	0,39	9,5	8,6	4,59	12,5	357	169	35,9	155,143305785124	76,760101010101	19,7548152295633	0,1	143	327	29	9,2	103,369144981413	156	1,01	51	319	100,195378151261	4,8	138	0,35	66,8	200	80,469
1	3,02	391	101,2	248,77	1,09	13	0,14	5	10	29,8	1,6	3,02	249	5,2	0,03	0,15	25,1	7,9	28,2	31,5	89,6	0,41	11,2	12,9	2,8	16,8	104	88	35,9	155,143305785124	76,760101010101	19,7548152295633	0,16	54	105	27	8,7	103,369144981413	121	1,15	386	373	100,195378151261	4,6	145	0,57	62,5	118	81,986
1	3,02	391	363,8	324,41	1,09	13	0,14	11	3300	29,8	1,74	3,77	285	6,1	0,01	0,108552717747217	40,9	13,6	27,2	33,3	81,8	0,27	11,3	13,6	5	13,2	102	37,034373476353	39,5	155,143305785124	76,760101010101	19,7548152295633	0,159945945945946	209	145	34,6420204978038	9	103,369144981413	146	1,01	272	436	100,195378151261	3,9	142	0,565091724419079	67,408663507109	142,879577464789	80,469
1	3,02	391	71,8	248,77	1,09	13	0,14	2	10	29,8	1,5	1,63	137	3,4	0,05	0,1	29,4	9	24,6	30,6	80,3	0,59	9	8,4	3,66	17,3	41	37	42,4	86	76,760101010101	23,3	0,1	28	100	34,6420204978038	9,1	104	162,172290021536	1,08	42	241	100,195378151261	4,3	142	0,42	67,408663507109	142,879577464789	75,257
1	21	391	600,5	314,72	1,06	12,7	0,12	11	10	27,3	1,63	3,4	197	5,5	0,02	0,03	38,3	12,5	33,2	32,6	101,6	0,32	11,4	13,9	3,77	18,2	16	24	37,4540854392298	155,143305785124	76,760101010101	19,7548152295633	0,18	63	244	34,6420204978038	8,6	101	162,172290021536	0,84	40	268,810782241015	100,195378151261	3,9	141	0,52	67,408663507109	142,879577464789	80,0841378955493
1	90,8	871	325,9	295,23	1,09	13	0,14	11	10	34,1	2,33	4,36	292	7,8	0,02	0,05	47,4	15,8	29,2	33,3	87,5	0,47	11,4	15,4	5,42	12,2	131	66	38,6	83	186	11,6	0,1	95	104	30	9,8	96	161	1	143	211	114	3,5	135	0,565091724419079	68,4	86	84,354
1	10,7	391	36,5	267,4	1,19	14,1	0,12	11	10	42	0,74	8,66	419	9,9	0,02	0,09	29,2	8,9	24,8	30,5	81,3	0,86	9,2	9,6	3,59	17,9	14	19	38,8	70	76,760101010101	18,6	0,18	19	94	34,6420204978038	8,7	110	162,172290021536	1,03	83	277	100,195378151261	4,7	146	0,7	67,408663507109	142,879577464789	89,176
1	24,7	712	602,2	350	0,97	11,7	0,14	11	10	32,1	1,51	8,1	362	10,8	0,03	0,05	52	16,8	28,9	32,3	89,3	0,68	10,6	11,5	5,82	14	36	50	37,4540854392298	155,143305785124	76,760101010101	18,6	0,159945945945946	50,1984491671453	136,679387261489	34,6420204978038	8,86834289356278	103,369144981413	162,172290021536	0,88	80	559	100,195378151261	3,9	140	0,565091724419079	67,408663507109	142,879577464789	90,143
1	14,1	391	47,3	243,09	1,28	15,1	0,12	11	10	43	1,37	2,74	205	4,7	0,01	0,03	44,8	14,5	28,8	32,4	89,1	0,37	10,2	12,4	5,03	12,3	11	17	37,4540854392298	155,143305785124	76,760101010101	13,9	0,159945945945946	50,1984491671453	136,679387261489	23	8,86834289356278	103,369144981413	158	0,78	61	190	114	4,1	139	0,565091724419079	67,408663507109	105	90,18
1	122	391	762,9	376,08	1,06	12,7	0,3	46	10	35,8	0,36	2,41	113	2,9	0,01	0,01	41,2	14,1	28,3	34,2	82,6	0,32	11,4	13,6	4,99	12,6	32	29	45,9	88	76,760101010101	26,6	0,24	39	110	34,6420204978038	9,3	108	162,172290021536	0,93	70	301	100,195378151261	4,4	143	0,24	67,408663507109	142,879577464789	113,693
1	3,02	391	112,3	432,72	1,09	13	0,14	2	10	29,8	0,63	7,44	260	8,8	0,01	0,15	39,7	13,3	30,4	33,5	90,6	0,36	10,3	11,6	4,38	13,8	42	38	47,62	8,6	31	21,2	0,13	46	99	34,6420204978038	8,98	105	162,172290021536	0,69	208	268,810782241015	100,195378151261	4,22	136	0,57	67,408663507109	142,879577464789	131,017
1	23,1	391	234,7	352,34	1,04	12,5	0,12	11	10	24,6	1,33	4,42	195	6,6	0,01	0,01	41,9	13,7	29,6	32,7	90,5	0,53	9,2	9,6	4,63	12,3	14	39	37,4540854392298	137	76,760101010101	16,2	0,159945945945946	58	136,679387261489	34,6420204978038	8,86834289356278	103,369144981413	162,172290021536	1,89	182	192	100,195378151261	3,8	141	0,39	67,408663507109	142,879577464789	32,096
1	3,02	391	20,1	260,91	1,09	13	0,12	7	10	36	2,71	2,86	250	6,4	0,06	0,25	44,2	14,5	30	32,8	91,5	1,25	8,7	9,2	4,83	12,5	45	30	44,9	60	76,760101010101	28,8	0,09	34	97	31	9	103,369144981413	151	1,06	72	246	102	3,9	143	0,31	67,408663507109	90	93,053
1	3,02	391	183,8	448,44	1,09	13	0,12	11	10	29,8	0,4	6,86	192	7,5	0,01	0,108552717747217	39,9	12,8	27,9	32,1	87,1	0,3	10,3	11,8	4,58	14,2	72	45	38	104	76,760101010101	19,7548152295633	0,17	71	129	34,6420204978038	9,3	107	162,172290021536	0,98	181	268,810782241015	100,195378151261	3,9	143	0,56	68,4	142,879577464789	87,049
1	3,02	391	49,15	314,72	1,22	14,5	0,12	30	33	36,7	0,54	12,06	419	13,6	0,06	0,21	42,4	13,8	27,8	32,5	85,5	0,34	9,1	9,3	4,96	13,2	14	28	35,9	107	76,760101010101	13,9	0,159945945945946	60	91	19	8,1	103,369144981413	96	1,94	117	359	46	4,3	144	0,58	67,408663507109	153	31,984
1	10,1	301	1616,5	308,63	1,09	13	0,12	29	10	29,8	2,18	4,48	277	7,6	0,03	0,04	44,5	16,2	32	36,4	87,9	0,4	9,1	8,5	5,06	12,3	74	38	36,3	72	76,760101010101	13,7	0,09	30	103	34,6420204978038	9,1	104	162,172290021536	1,08	51	227	100,195378151261	4,6	139	0,41	67,408663507109	142,879577464789	70,646
1	43,3	391	1650	373,18	1,01	12,1	8,2	57	10	32,5	1,78	3,22	198	5,9	0,02	0,12	43,2	14,9	29,1	34,5	84,4	0,52	10,9	13	5,12	12,2	83	43	34,1	67	76,760101010101	14,2	0,12	17	72	25	8,9	103,369144981413	163	0,81	55	243	127	4,7	146	0,565091724419079	67,408663507109	57	96,601
1	79,6	391	49,15	308,63	1,09	13	0,16	11	10	29,8	1,65	3,1	168	5	0,0295093333333333	0,01	44	14,8	26,5	33,6	78,9	0,19	9,2	10	5,58	12,7	39	28	45,8	155,143305785124	76,760101010101	19,7548152295633	0,16	23	83	34,6420204978038	8,86834289356278	103,369144981413	162,172290021536	0,94	130	268,810782241015	100,195378151261	4	142	0,82	79,9	142,879577464789	106,099
1	3,02	391	233,2	308,63	1,09	13	0,12	11	10	29,8	1,17	3,13	177	4,9	0,03	0,06	48	15,3	28,9	31,9	90,6	0,73	11,5	14,8	5,3	14,7	49	38	31,3	55	76,760101010101	23,4	0,08	78	256	34,6420204978038	8,4	106	162,172290021536	0,83	44	290	100,195378151261	4	143	0,27	67,408663507109	142,879577464789	98,363
1	6,01	548	44,2	308,63	1,09	13	0,12	3	10	29,8	2,48	1,97	192	5	0,02	0,13	38,5	12,7	29,7	33	90,2	0,77	11,3	13,8	4,27	13,2	15	25	41	155,143305785124	76,760101010101	19,7548152295633	0,159945945945946	50,1984491671453	119	34,6420204978038	8,86834289356278	101	162,172290021536	1,78	110,430284857571	237	100,195378151261	5,1	140	0,565091724419079	73,7	142,879577464789	37,02
1	41,4	391	49,15	308,63	1,09	13	0,12	11	10	29,8	0,92	5,51	208	6,9	0,02	0,01	41,5	14,4	31	34,7	89,4	0,32	10,7	11,9	4,64	12,1	26	57	39,6	155,143305785124	76,760101010101	19,7548152295633	0,159945945945946	50,1984491671453	282	34,6420204978038	8,86834289356278	98	162,172290021536	1	110,430284857571	334	100,195378151261	4,2	136	0,565091724419079	70,2	142,879577464789	80,873
1	8,5	367	80,2	352,34	1,09	13	0,12	7	10	29,8	0,98	3,73	148	5,4	0,01	0,108552717747217	42,5	14,7	27,3	34,6	78,8	0,24	11,2	12,9	5,39	13,6	31	38	37,3	79	76,760101010101	19,7548152295633	0,159945945945946	99	173	34,6420204978038	8,7	105	162,172290021536	1,93	304	268,810782241015	100,195378151261	4,5	139	0,565091724419079	65,3	142,879577464789	34,285
1	73	752	836,4	308,63	1,09	13	0,27	11	10	29,8	1,21	2,27	243	3,8	0,02	0,108552717747217	42,6	13,9	29	32,6	88,8	0,81	10,5	12,2	4,8	13	15	30	38	155,143305785124	76,760101010101	19,7548152295633	0,24	33	85	26	8,2	103	130	1,35	76	393	100,195378151261	4,8	142	0,565091724419079	64,5	101	51,353
1	6,18	391	49,15	308,63	1,09	13	0,12	11	10	29,8	0,61	2,2	163	3,1	0,0295093333333333	0,01	46,1	15,6	29,4	33,8	86,8	0,34	9,4	9,5	5,31	13	29	29	28,2	155,143305785124	76,760101010101	19,7548152295633	0,1	50,1984491671453	82	34,6420204978038	6,4	103,369144981413	162,172290021536	1,57	110,430284857571	268,810782241015	100,195378151261	3,5	138	0,37	55,1	142,879577464789	46,877
1	33,1	391	49,15	308,63	1,09	13	0,12	11	10	29,8	2,65	5,91	284	9,3	0,02	0,08	37,3	12,3	27,7	33	84	0,68	10	10,6	4,44	14	36	35	36,43	19,5	43	15,3	0,159945945945946	134	73	34,6420204978038	8,73	107	162,172290021536	0,96	67	287	100,195378151261	4,29	139	0,38	67,96	142,879577464789	86,774
1	52,1	391	1363,2	354,74	1,03	12,3	1,1	11	10	38,2	1,72	4,78	251	7,5	0,02	0,12	43,9	14,5	28,4	33	86,1	0,27	9,2	9,7	5,1	13	73	26	26,6	155,143305785124	76,760101010101	19,7548152295633	0,159945945945946	50,1984491671453	136,679387261489	34,6420204978038	8,86834289356278	104	162,172290021536	1,04	110,430284857571	268,810782241015	100,195378151261	5,2	139	0,565091724419079	67,408663507109	142,879577464789	69,414
1	19,6	350	128,1	357,19	1,09	13	0,12	20	10	29,8	0,84	4,57	187	6,6	0,03	0,12	38	13,5	28,6	35,5	80,5	0,67	9,4	10,1	4,72	11,6	16	44	31,9	155,143305785124	76,760101010101	19,7548152295633	0,13	18	137	22	8,3	108	124	2,09	97	584	100,195378151261	5,3	140	0,565091724419079	64,8	89	29,026
1	22,3	1660	198,6	350	1,09	13	0,87	59	10	29,8	1,08	3,41	190	4,8	0,03	0,09	36,6	12,5	28,9	34,2	84,7	0,67	9,5	9,9	4,32	12,8	43	27	46,9	155,143305785124	76,760101010101	19,7548152295633	0,159945945945946	50,1984491671453	97	34,6420204978038	8,86834289356278	105	162,172290021536	0,92	110,430284857571	188	100,195378151261	4,4	144	0,565091724419079	78,9	142,879577464789	102,223
1	3,02	391	5,6	277,71	1,11	13,2	0,12	11	34	34,3	0,71	4,13	136	5,3	0,02	0,14	27,7	9,4	30,3	33,9	89,4	0,14	9,9	9,7	3,1	15,8	51	48	38,9	155,143305785124	76,760101010101	19,7548152295633	0,1	82	81	28	8,8	103,369144981413	155	1,02	407	271	100,195378151261	4,2	143	0,32	67,1	107	87,12
1	38,7	391	49,15	308,63	1,09	13	0,12	11	10	29,8	0,84	5,59	273	7,1	0,01	0,11	40,3	14	30,3	34,7	87,2	0,38	11	13	4,62	12,5	24	22	42,6	155,143305785124	76,760101010101	19,7548152295633	0,159945945945946	50,1984491671453	100	34,6420204978038	8,86834289356278	106	162,172290021536	0,95	110,430284857571	229	100,195378151261	4,4	143	0,565091724419079	70,6	142,879577464789	81,345
1	3,02	257	64,1	267,4	1,09	13	0,12	2	10	29,8	2,77	17,11	235	21,2	0,01	0,108552717747217	43	14,6	30,2	34	88,8	0,39	9,7	10,5	4,84	12,7	44	60	37,4540854392298	61	76,760101010101	15,3	0,159945945945946	57	136,679387261489	34,6420204978038	8,86834289356278	103,369144981413	162,172290021536	1,1	250	320	100,195378151261	4,3	140	0,76	67,408663507109	142,879577464789	69,096
1	5,08	586	130,2	300	1,09	13	0,12	22	10	29,8	1,19	3,26	173	4,8	0,01	0,108552717747217	40,9	14,4	30,7	35,2	87,2	0,38	11,5	13,5	4,69	12,8	80	50	37,4540854392298	155,143305785124	76,760101010101	19,7548152295633	0,159945945945946	50,1984491671453	154	34,6420204978038	8,86834289356278	103,369144981413	162,172290021536	1,09	110,430284857571	202	100,195378151261	3,9	138	0,565091724419079	67,408663507109	142,879577464789	71,351
1	24,7	522	140,9	296,79	1,09	13	0,12	33	10	29,8	1,57	2,51	191	4,4	0,04	0,11	36,9	12,6	28,8	34,1	84,2	0,37	10,1	12	4,38	12,7	17	38	38,3	65	76,760101010101	28,9	0,13	26	92	34,6420204978038	8,3	100	162,172290021536	1,13	399	410	100,195378151261	3,6	136	0,17	67,408663507109	142,879577464789	74,841
1	4,07	391	49,15	308,63	5,31	58	0,12	11	10	48	1,41	1,6	213	3,6	0,02	0,02	44,5	15,4	30,7	34,6	88,8	0,46	10,3	11,7	5,01	11,6	7	21	37,4540854392298	155,143305785124	76,760101010101	19,7548152295633	0,159945945945946	50,1984491671453	78	34,6420204978038	8,86834289356278	103,369144981413	162,172290021536	1,09	110,430284857571	150	100,195378151261	4,3	141	0,565091724419079	67,408663507109	142,879577464789	94,5
1	25,5	391	49,15	308,63	1,09	13	0,12	11	10	29,8	1,18	3,11	185	5	0,01	0,01	43,1	14,4	28,7	33,4	86	0,67	9,9	12	5,01	12,4	16	23	37,4540854392298	155,143305785124	76,760101010101	19,7548152295633	0,159945945945946	50,1984491671453	140	34,6420204978038	8,86834289356278	103,369144981413	162,172290021536	1,27	110,430284857571	252	100,195378151261	4,6	144	0,565091724419079	67,408663507109	142,879577464789	60,576
1	3,02	391	77,8	232,61	1,23	14,6	0,12	15	10	35,7	2,51	2,06	258	5,4	0,01	0,03	43,8	14,5	28,9	33,1	87,4	0,38	9,8	11,2	5,01	13,3	78	29	33	85	76,760101010101	12,4	0,14	74	182	25	8,4	103,369144981413	193	0,9	85	264	131	4,3	142	0,7	67,408663507109	187	99,239
1	31,6	391	49,15	308,63	1,09	13	0,12	11	10	29,8	1,35	4,86	182	6,6	0,02	0,108552717747217	38,9	13,1	29,4	33,7	87,4	0,67	10,5	11,6	4,45	12,9	11	22	30,3	68	68	22,2	0,14	31	108	21	9,1	98	145	0,67	31	225	106	3,6	140	0,565091724419079	70,5	89	88,855
1	24,3	585	573,8	308,63	1,09	13	0,12	66	10	29,8	1,61	2,3	239	4,5	0,01	0,108552717747217	46,4	15,4	28,1	33,2	84,5	0,49	10,9	13	5,49	13,4	16	26	49,5	155,143305785124	76,760101010101	19,7548152295633	0,159945945945946	50,1984491671453	92	34,6420204978038	8,86834289356278	107	162,172290021536	1,02	110,430284857571	203	100,195378151261	4,7	145	0,565091724419079	76	142,879577464789	95,45
1	43,4	391	49,15	308,63	1,09	13	0,12	11	10	29,8	1,92	5,4	262	8	0,03	0,05	30,4	9,9	26,7	32,6	81,9	0,63	11,9	16,5	3,71	15,6	28	33	43,2	155,143305785124	76,760101010101	19,7548152295633	0,16	40	93	24	9,2	103,369144981413	198	1,2	193	350	100,195378151261	4,5	144	0,565091724419079	74	116	82,376
1	11,3	391	184,4	334,82	1,09	13	0,12	40	10	29,8	0,85	9,59	349	11,2	0,03	0,11	46,3	15,3	28,8	33	87,2	0,57	10,3	11,9	5,31	12,3	28	29	45,1	155,143305785124	76,760101010101	19,7548152295633	0,159945945945946	50,1984491671453	95	34,6420204978038	8,86834289356278	101	162,172290021536	0,87	110,430284857571	248	100,195378151261	3,8	140	0,565091724419079	74,3	142,879577464789	121,648
1	46,4	391	411,6	295,23	1,06	12,7	0,12	86	10	45,5	1,37	6,06	201	9	0,01	0,05	39,6	13	30,6	32,8	93,2	0,37	11,8	14,8	4,25	13,2	31	39	36,9	75	76,760101010101	17,9	0,15	42	92	34,6420204978038	8,2	98	162,172290021536	1,05	267	421	100,195378151261	4,6	142	0,58	67,408663507109	142,879577464789	87,126
1	3,32	391	6,4	308,63	1,09	13	0,12	11	10	29,8	1,43	14,23	377	16,5	0,05	0,22	46,9	15,4	30,4	32,8	92,5	0,64	10,4	12	5,07	12,3	31	29	38,5	155,143305785124	76,760101010101	19,7548152295633	0,08	78	140	33	9,8	98	214	1,03	38	203	100,195378151261	3,6	140	0,565091724419079	69,5	312	78,584
1	3,02	391	44,6	308,63	1,09	13	0,12	11	10	29,8	1,35	3,65	180	5,6	0,0295093333333333	0,108552717747217	33,5	10,7	25,3	31,9	79,2	0,86	10,4570148489503	12,0571428571429	4,23	16,6	35,7598436736688	37,034373476353	37,4540854392298	155,143305785124	76,760101010101	19,7548152295633	0,159945945945946	50,1984491671453	136,679387261489	34,6420204978038	8,86834289356278	103,369144981413	162,172290021536	1,58	110,430284857571	268,810782241015	100,195378151261	4,9	138	0,565091724419079	67,408663507109	142,879577464789	39,301
1	3,02	391	27,9	289,24	1,11	13,2	0,12	5	10	40,2	1,56	2,14	245	4,3	0,05	0,18	31,6	9,5	23	30,1	76,5	0,45	8,8	8,4	4,13	22,8	37	29	48,3	155,143305785124	76,760101010101	19,7548152295633	0,16	63	106	34,6420204978038	8,86834289356278	103,369144981413	162,172290021536	1,13	145	268,810782241015	100,195378151261	4	143	0,81	77,8	142,879577464789	75,9
1	3,02	391	22,1	248,77	0,99	11,9	0,12	5	10	35,3	1,53	2,5	97	4,6	0,02	0,01	50,4	17,4	29,5	34,5	85,6	0,43	10,3	12,1	5,89	12,3	13	46	31,2	106	116	25,5	0,21	71	76	27	7,8	109	75	1,05	38	252	41	3,8	138	0,565091724419079	63,3	36	67,185
1	85,7	391	218,8	364,89	1,09	13	0,12	17	10	29,8	1,97	5,19	251,6	0,4	0,01	0,01	47,9	16,5	28,6	34,4	83	0,49	10,7	12,9	5,77	12,3	15	19	36,8	106	86	16,1	0,2	94	114	21	9,2	104	160	1,13	40	268	100,195378151261	4,8	140	0,565091724419079	71,3	418	71,25
1	3,02	225	47,7	237,64	1,09	13	0,12	2	10	29,8	2,42	3,53	180	6,5	0,04	0,14	39,5	13,8	27,6	34,9	79	0,43	10,1	11,2	5	13	24	28	37,8	99	76,760101010101	19,7548152295633	0,159945945945946	22	121	33	9,1	104	186	1,12	110,430284857571	268,810782241015	113	3,6	140,630044843049	0,38	67,408663507109	200	80,0841378955493
1	3,02	391	369,5	308,63	1,27	15	0,12	11	10	29,8	1,11	1,42	183	2,7	0,02	0,03	39,9	12,6	24,4	31,6	77,3	0,62	10,1	10,9	5,16	15,3	21	29	34,7	78	95	11,2	0,11	86	101	33	8,7	98	200	1	131	244	146	3,8	136	0,565091724419079	63,9	105	79,745
1	57,1	391	631,9	346,06	1,16	13,8	0,12	11	10	32,3	1,63	2,12	223	4,3	0,02	0,01	41,4	13,4	27,2	32,4	84	0,53	11	12,7	4,93	13,6	17	22	43,8	155,143305785124	76,760101010101	19,7548152295633	0,159945945945946	50,1984491671453	68	34,6420204978038	8,86834289356278	105	162,172290021536	0,85	110,430284857571	231	100,195378151261	4,5	139	0,565091724419079	70,7	142,879577464789	103,035
1	3,02	329	37	274,19	1,09	13	0,12	16	10	29,8	2,43	3,58	135	6,5	0,01	0,06	42,1	13,3	28,7	31,6	90,7	0,48	10,4	11,8	4,64	12,1	18	25	33,3	121	76,760101010101	19,7548152295633	0,159945945945946	107	78	34,6420204978038	8,2	95	162,172290021536	1,23181467181467	147	268,810782241015	100,195378151261	3	131	0,565091724419079	67,408663507109	142,879577464789	80,0841378955493
1	3,02	233	63,7	248,77	1,09	13	0,12	5	10	29,8	0,58	7,8	353	8,8	0,07	0,11	45,9	16,7	30,3	36,4	83,2	0,33	10,7	11,8	5,52	12,7	15	20	49,4	155,143305785124	76,760101010101	19,7548152295633	0,159945945945946	50,1984491671453	106	34,6420204978038	8,86834289356278	102	162,172290021536	0,94	110,430284857571	154	100,195378151261	4,1	142	0,565091724419079	82,2	142,879577464789	107,6
1	3,02	198	9,3	277,71	1,09	13	0,12	12	10	29,8	1,87	3,65	206	6,3	0,02	0,03	47,9	16,6	28,7	34,7	82,7	0,57	9,5	10,2	5,79	12,6	70	67	31,3	95	88	78,7	0,2	74	392	22	8,3	101	234	0,93	61	699	145	5,4	136	0,565091724419079	68,8	336	90,805
1	115	391	628,2	308,63	1,09	13	0,22	11	10	29,8	2,12	1,64	152	4,1	0,02	0,06	45	15	30,2	33,3	90,7	0,54	10,7	12,2	4,96	12,8	15	27	39,5	155,143305785124	76,760101010101	19,7548152295633	0,14	69	96	29	9,1	108	165	1	119	270	100,195378151261	4,3	143	0,565091724419079	71,6	119	79,745
1	206	1620	374,5	357,19	1,09	13	0,36	61	10	29,8	0,56	8,17	252	9,3	0,01	0,108552717747217	38,6	12,6	26,1	32,6	79,9	0,59	9,2	9,6	4,83	14,7	60	34	50	72	56	17,8	0,22	32	76	42	10,1	101	201	0,96	83	255	125	4,7	142	0,98	78,5	168	103,433
1	57,1	391	78,8	327,79	1,09	13	0,12	11	10	29,8	1,93	2,45	166	4,9	0,02	0,04	45	14,8	29,4	32,9	89,5	0,46	9,8	10,8	5,03	13,2	20	26	45,1	155,143305785124	76,760101010101	19,7548152295633	0,159945945945946	50,1984491671453	284	34,6420204978038	8,86834289356278	102	162,172290021536	0,83	110,430284857571	205	100,195378151261	5,2	141	0,565091724419079	73,3	142,879577464789	98,363
1	3,02	391	49,15	308,63	1,09	13	0,12	11	10	29,8	1,75	3,64	351	6	0,02	0,02	41,6	14	29,4	33,7	87,4	0,53	11	13,3	4,76	13	36	74	29	155,143305785124	76,760101010101	23,1	0,09	53	107	34,6420204978038	7,7	103	162,172290021536	1,16	653	537	100,195378151261	4,2	138	0,34	56,6	142,879577464789	80,0841378955493
1	5,52	391	49,15	308,63	1,09	13	0,12	11	10	29,8	1,36	3,45	291	5,3	0,01	0,108552717747217	47,1	16,5	29	35	82,8	0,34	10,7	12,9	5,69	12,6	27	24	36	78	102	13,2	0,11	79	101	28	9,4	104	215	1	34	255	160	4,5	142	0,565091724419079	69	136	75,918
1	18	687	1107,8	324,41	1,09	13	0,12	101	13	29,8	2,02	6,16	258	8,7	0,01	0,02	47,5	14,9	28,7	31,4	91,3	0,44	9,1	9,7	5,2	13,1	6	31	27,3	230	76,760101010101	19,7548152295633	0,159945945945946	144	91	34,6420204978038	7,9	106	162,172290021536	0,81	33	268,810782241015	100,195378151261	3,8	140	0,565091724419079	65,5	142,879577464789	85,727
1	26,4	405	266,7	302,8	1,09	13	0,12	25	10	29,8	0,92	10,87	435	12,4	0,01	0,108552717747217	32,6	11	31,8	33,7	94,2	0,25	10,1	10,2	3,46	13,2	16	20	35	155,143305785124	76,760101010101	19,7548152295633	0,11	32	82	40	8,3	100	147	1,26	60	187	100,195378151261	4,1	136	0,565091724419079	63,6	81	58,224
1	18,9	391	121,1	257,78	1,09	13	0,12	8	10	29,8	2,06	9,27	465	12,7	0,01	0,05	37,6	13,8	29	36,7	79	0,4	10,6	11,9	4,76	11,6	28	41	38,2	123	124	13,6	0,14	121	84	43	9,5	99	169	1,28	34	194	68	4,8	136	0,565091724419079	74,4	289	58,342
1	77,3	422	378,7	308,63	1,09	13	0,13	64	10	29,8	1,47	6,69	567	8,8	0,03	0,09	51,7	16,5	29,9	31,9	93,7	0,68	10,7	12,5	5,52	12,1	21	33	38,3	155,143305785124	76,760101010101	19,7548152295633	0,12	45	104	30	8,5	103	213	1,07	105	236	100,195378151261	4,6	138	0,565091724419079	67,8	94	68,497
1	150	391	49,15	308,63	1,09	13	0,12	11	10	29,8	1,31	3,46	274	5,3	0,01	0,01	47,1	16,1	29,3	34,2	85,8	1,19	10,5	12,2	5,49	11,9	182	142	40	155,143305785124	76,760101010101	19,7548152295633	0,17	516	106	36	9,3	103,369144981413	205	1,06	110	364	100,195378151261	4,5	144	0,565091724419079	73,7	166	88,588
1	3,02	391	49,15	308,63	1,09	13	0,12	11	10	29,8	1,66	3,68	239	6,1	0,07	0,18	29,6	10	28,6	33,8	84,6	0,47	11,3	12,3	3,5	16,4	39	42	40,9	87	76,760101010101	15,1	0,13	14	91	31	8,5	103,369144981413	163	0,94	78	295	115	4,2	143	0,66	67,408663507109	86	74,152
1	17,4	391	49,15	308,63	1,09	13	0,2	11	10	29,8	0,8	7,64	499	9	0,02	0,29	33,2	11,3	31,6	34	92,7	0,48	11,4	12,3	3,58	12,7	10	23	34,4	155,143305785124	76,760101010101	19,7548152295633	0,159945945945946	50,1984491671453	136,679387261489	34,6420204978038	8,86834289356278	98	162,172290021536	0,88	110,430284857571	268,810782241015	100,195378151261	4,28213461066077	134	0,565091724419079	67,408663507109	142,879577464789	94,023
1	3,02	391	86,5	308,63	1,09	13	0,12	2	10	29,8	1,92	9,21	238	12,5	0,0295093333333333	0,108552717747217	33,1	10,6	25,9	32	80,9	0,19	9,3	8,9	4,09	13,2	32	66	34	68	266	15,6	0,07	42	130	28	8,2	94	120	1,24	128	402	100,195378151261	4,5	131	0,43	66,7	183	58,123
1	3,02	437	37,3	254,71	1,09	13	0,12	3	10	29,8	2,04	2,98	204	5,6	0,01	0,04	40,7	14	29,7	34,4	86,2	0,48	10,7	11,8	4,72	12,9	11	24	35,8	81	69	19	0,18	70	115	29	8,6	100	167	0,99	43	203	122	4,3	135	0,76	68	79	73,675
1	4,07	391	49,15	308,63	1,09	13	0,12	11	10	29,8	0,85	4,25	325	5,3	0,06	0,1	46,8	15,3	28	32,7	85,7	0,54	10,1	11,5	5,46	12,3	46	55	35,5	155,143305785124	76,760101010101	19,7548152295633	0,14	38	175	51	8,4	103,369144981413	153	1,23	79	384	100,195378151261	4	142	0,565091724419079	63	65	60,367
1	7,42	391	312,3	357,19	1,09	13	0,14	8	10	29,8	2,03	4,35	290	7	0,02	0,09	47,7	15,9	28,7	33,3	86,1	0,4	10,7	13,1	5,54	13,1	102	88	36,2	155,143305785124	76,760101010101	19,7548152295633	0,14	58	218	34,6420204978038	8,8	103,369144981413	162,172290021536	0,89	141	364	100,195378151261	4	139	0,43	70,7	142,879577464789	86,022
1	56,7	1210	232,4	308,63	1,09	13	0,12	53	10	29,8	1,03	6,56	484	7,8	0,01	0,108552717747217	44,1	13,8	28,6	31,3	91,5	0,38	10,4	11,3	4,82	13,5	25	24	37,4540854392298	155,143305785124	76,760101010101	19,7548152295633	0,159945945945946	50,1984491671453	78	34,6420204978038	8,86834289356278	103,369144981413	162,172290021536	1,05	110,430284857571	246	100,195378151261	5	143	0,565091724419079	67,408663507109	142,879577464789	74,65
1	8,07	391	90,4	308,63	1,09	13	0,12	8	10	29,8	1,68	3,11	277	5,4	0,02	0,108552717747217	44,4	14,4	29,7	32,4	91,5	0,7	10,4	12,2	4,85	12,8	35	28	44,5	155,143305785124	76,760101010101	19,7548152295633	0,159945945945946	50,1984491671453	68	34,6420204978038	8,86834289356278	105	162,172290021536	0,9	110,430284857571	192	100,195378151261	4,3	143	0,565091724419079	72,7	142,879577464789	105,715
1	3,02	173	204,7	281,31	1,09	13	0,12	2	10	29,8	0,82	11,86	430	13,4	0,04	0,17	45,2	15,3	29,4	33,8	86,9	0,83	10,1	11,8	5,2	11,5	18	20	37,4540854392298	155,143305785124	76,760101010101	19,7548152295633	0,159945945945946	50,1984491671453	98	34,6420204978038	8,86834289356278	103,369144981413	162,172290021536	1,23	110,430284857571	262	100,195378151261	3,7	132	0,565091724419079	67,408663507109	142,879577464789	59,109
1	3,02	348	3,1	267,4	1,09	13	0,12	4	10	29,8	1,04	6,42	463	8,5	0,03	0,04	50,4	16,4	27,4	32,5	84,3	0,63	10,3	12,2	5,98	13	16	19	39,5	155,143305785124	76,760101010101	19,7548152295633	0,13	18	93	18	8,6	105	193	0,88	82	295	100,195378151261	4	142	0,565091724419079	67,9	204	113,66
1	3,02	391	72,7	188,11	1,09	13	0,12	4	10	29,8	1,92	3,67	309	6,5	0,03	0,03	43,3	14,5	28,8	33,5	86,1	0,75	11,1	13,5	5,03	12,9	18	32	43,9	155,143305785124	76,760101010101	19,7548152295633	0,159945945945946	50,1984491671453	89	34,6420204978038	8,86834289356278	102	162,172290021536	0,96	110,430284857571	284	100,195378151261	4,9	144	0,565091724419079	75,7	142,879577464789	84,37
1	3,02	391	35	286,39	1,09	13	0,12	15	10	29,8	2	2,48	213	5,3	0,02	0,16	38	12,4	29	32,6	89	0,45	9,6	9,7	4,27	12,1	44	29	34	88	28	18	0,3	46	128	28	7,9	104	93	1,22	45	480	53	3,9	141	0,565091724419079	66,2	59	61,396
1	3,02	391	4,8	270,76	1,2	14,2	0,12	12	10	29,2	1,57	4,49	360	6,6	0,01	0,08	43,5	15,1	31,7	34,7	91,2	0,54	9,6	11,2	4,77	12,5	16	42	39	155,143305785124	76,760101010101	19,7548152295633	0,159945945945946	50,1984491671453	136,679387261489	34,6420204978038	8,86834289356278	103	162,172290021536	1,23	110,430284857571	268,810782241015	100,195378151261	4,2	143	0,565091724419079	67,408663507109	142,879577464789	72,975
1	3,02	560	4,1	245,9	1,09	13	0,12	10	10	29,8	1,8	2,1	218	4,4	0,01	0,02	40,2	12,7	25	31,6	79,1	0,47	11,9	13,6	5,08	13,2	16	25	36,4	155,143305785124	76,760101010101	19,7548152295633	0,14	33	88	22	8,2	103,369144981413	117	1,03	75	225	100,195378151261	3,9	141	0,565091724419079	64,6	94	72,231
1	101	391	518,4	327,79	1,07	12,8	0,2	11	15	54	1,17	12,72	71	14,6	0,02	0,04	44,9	15,7	31,8	35	90,9	0,52	9,5	10,3	4,94	11,5	12	36	39,7	94	38	45,6	0,28	18	78	26	8,9	105	94	0,99	58	678	58	5	139	1,21	68,7	48	109,184
1	7,34	391	354,4	479,27	1,12	13,4	0,14	31	10	32,2	0,26	3,53	302	4,3	0,03	0,05	44,9	14,9	32,2	33,2	97	0,79	9,2	9,4	4,63	13,3	31	35	37,4540854392298	155,143305785124	76,760101010101	19,7548152295633	0,159945945945946	50,1984491671453	79	34,6420204978038	8,86834289356278	103,369144981413	162,172290021536	1,19	110,430284857571	218	100,195378151261	4,4	144	0,565091724419079	67,408663507109	142,879577464789	73,846
1	50,9	391	870,3	308,63	1,1	13,1	0,28	36	10	36,7	0,59	2,75	176	4,1	0,01	0,108552717747217	42	14,9	29,9	35,5	84,3	0,89	10,7	11,9	4,98	13,2	71	103	31,9	194	76,760101010101	62,5	0,27	272	93	34	7,8	103,369144981413	178	0,82	140	748	144	4,7	135	0,42	67,408663507109	130	92,148
1	3,02	359	128,1	302,81	1,09	13	0,12	3	10	29,8	1,68	4,11	180	6,5	0,0295093333333333	0,02	36,7	11,6	19,9	31,6	63	0,24	10,4570148489503	12,0571428571429	5,83	18	19	27	44,1	44	76,760101010101	19,7548152295633	0,159945945945946	28	116	34,6420204978038	8,8	106	119	1,02	110,430284857571	268,810782241015	100,195378151261	4	140	0,565091724419079	71,7	142,879577464789	96,8
1	3,02	125	107,8	237,64	1,09	13	0,12	4	10	29,8	1,36	8,3	418	9,9	0,05	0,24	45,5	15,1	29,2	33,2	88	0,83	10,1	10,5	5,17	12,1	424	167	42	155,143305785124	76,760101010101	19,7548152295633	0,159945945945946	50,1984491671453	172	34,6420204978038	8,86834289356278	101	162,172290021536	1,02	110,430284857571	273	100,195378151261	3,8	143	0,565091724419079	74,1	142,879577464789	79,516
1	3,02	205	96,2	248,77	1,09	13	0,12	3	10	29,8	2,69	3,37	296	6,6	0,07	0,08	48,8	15,7	31,2	32,2	96,8	0,68	11,1	13,7	5,04	11,9	21	18	38,4	128	76,760101010101	14,2	0,14	75	230	29	8,7	103,369144981413	181	0,85	29	211	122	4	142	0,66	67,408663507109	152	98,091
1	3,02	195	96,1	217,07	1,09	13	0,12	2	10	29,8	0,94	3,88	154	5,4	0,04	0,34	44,8	15	28,4	33,5	84,8	0,6	11	14,1	5,28	12	53	57	37,4540854392298	155,143305785124	76,760101010101	17,6	0,159945945945946	50,1984491671453	136,679387261489	34,6420204978038	8,86834289356278	103,369144981413	162,172290021536	1,05	189	321	100,195378151261	4,1	135	0,565091724419079	67,408663507109	142,879577464789	75,707
1	14,6	391	18,7	308,63	1,09	13	0,12	37	10	29,8	1,74	3,08	272	5,5	0,01	0,108552717747217	40,6	13,7	31,5	33,7	93,3	0,41	11,4	14,4	4,35	11,6	41	27	23,5	97	76,760101010101	14,7	0,24	44	104	25	7,9	103,369144981413	129	0,58	28	338	84	4,1	137	0,565091724419079	67,408663507109	99	115,586
1	3,02	694	84,8	277,71	1,09	13	0,12	2	10	29,8	2,44	6,39	335	9,4	0,02	0,02	45,3	16,5	31,3	36,4	85,8	0,42	10,8	13	5,28	13,4	16	27	37,3	155,143305785124	76,760101010101	19,7548152295633	0,17	16	96	25	8,3	103,369144981413	123	1,13	83	249	100,195378151261	4,5	138	0,565091724419079	64,4	78	64,576
1	5,23	391	49,15	308,63	1,09	13	0,12	11	10	29,8	1,57	5,58	276	7,9	0,01	0,01	32,8	10,1	28	30,8	90,9	0,21	13,4	23,3	3,61	17,6	43	44	34,2	71	76,760101010101	22,8	0,11	25	117	29	9,2	103,369144981413	195	0,95	50	555	130	4,1	142	0,54	67,408663507109	181	83,663
1	3,02	246	70,1	302,81	1,09	13	0,12	2	10	29,8	0,9	3,17	135	4,6	0,0295093333333333	0,108552717747217	44,2	14,3	25,8	32,4	79,6	0,54	11,2	13,3	5,55	14,3	73	81	40	122	39	31,1	0,12	96	107	29	9,8	100	167	1,16	183	438	112	4,6	139	0,565091724419079	67,9	130	60,829
1	3,02	391	26,2	308,63	1,09	13	0,12	21	10	29,8	1,44	2,31	189	4,5	0,02	0,07	34,1	11,1	25,5	32,6	78,2	0,76	9,5	9,7	4,36	16	31	21	46,1	155,143305785124	76,760101010101	19,7548152295633	0,34	23	109	47	9,2	103,369144981413	192	0,91	158	226	100,195378151261	4	145	0,565091724419079	77,5	77	93,223
1	17,3	273	145	287,8	1,09	13	0,12	10	11	29,8	2,45	4,11	268	7,6	0,02	0,108552717747217	43,5	14,6	29,3	33,6	87,3	0,59	9,2	9,6	4,98	12,4	57	48	37,4540854392298	155,143305785124	76,760101010101	19,7548152295633	0,159945945945946	50,1984491671453	111	34,6420204978038	8,86834289356278	103,369144981413	162,172290021536	0,95	110,430284857571	222	100,195378151261	4,7	145	0,565091724419079	67,408663507109	142,879577464789	92,309
1	23	391	49,15	308,63	1,09	13	0,12	11	10	29,8	1,95	1,84	309	4,3	0,01	0,03	46,8	15,8	29,6	33,8	87,6	0,58	10	11,8	5,34	12,3	14	16	45,6	155,143305785124	76,760101010101	13,4	0,16	107	82	34,6420204978038	9,2	101	162,172290021536	1,22	47	172	100,195378151261	4,5	138	0,74	77,6	142,879577464789	80,0841378955493
1	6,14	391	278,3	270,76	1,01	12,1	0,12	11	10	35	1,1	4,67	173	6,3	0,06	0,46	37,2	11,3	26,3	30,4	86,5	0,93	10,8	13,4	4,3	14,9	39	27	37,4	43	76,760101010101	10,3	0,13	101	84	34,6420204978038	8,6	102	162,172290021536	0,94	82	206	100,195378151261	4	142	0,55	67,408663507109	142,879577464789	84,147
1	3,02	391	49,15	308,63	1,09	13	0,12	11	10	29,8	1,9	2,68	192	5,3	0,0295093333333333	0,108552717747217	25,8	9,3	41,9	36	116,2	0,09	10,4570148489503	12,0571428571429	2,22	16	66	49	39,1	62	76,760101010101	12,8	0,12	48	125	33	9,4	103,369144981413	204	0,9	106	343	143	4,2	147	0,565091724419079	67,408663507109	138	99,239
1	4,24	391	49,15	308,63	1,09	13	0,12	11	10	29,8	1,03	3,54	127	5,4	0,02	0,01	43,1	14,3	30,1	33,2	90,7	0,42	9,3	10	4,75	13	33	52	31,3	155,143305785124	76,760101010101	21,5	0,15	34	166	34,6420204978038	7,7	97	162,172290021536	1,17	186	505	100,195378151261	4,2	137	0,49	63,2	142,879577464789	80,0841378955493
1	3,02	256	29	289,24	1,09	13	0,12	5	10	29,8	2,26	5,58	193	8,5	0,05	0,01	44,7	15,4	30,9	34,5	89,8	0,95	10,3	11,7	4,98	11,8	4	15	32,9	141	76,760101010101	9,7	0,09	153	98	34,6420204978038	8,8	109	162,172290021536	2,72	31	125	100,195378151261	3,6	144	0,46	67,408663507109	142,879577464789	20,668
1	3,02	391	28,5	257,78	1,09	13	0,12	11	10	29,8	0,99	2,56	208	4,2	0,03	0,23	44,5	14,9	28,6	33,5	85,4	0,65	11,4	13,3	5,21	13,1	12	20	32,5	91	76,760101010101	11,6	0,22	8	243	34,6420204978038	8	100	162,172290021536	1,11	88	250	100,195378151261	3,7	139	1,09	67,408663507109	142,879577464789	67,391
1	70,5	391	392	305,69	1,09	13	0,12	11	10	29,8	0,85	2,73	160	4	0,01	0,04	37,8	12,2	29,3	32,3	90,6	0,54	12,4	17,8	4,17	14,3	25	25	37,8	85	76,760101010101	12,3	0,07	18	80	34,6420204978038	8,9	102	162,172290021536	0,79	39	192	100,195378151261	4,8	140	0,26	67,408663507109	142,879577464789	107,685
1	8,34	418	102,6	324,41	1,09	13	0,12	20	10	29,8	1,3	10,43	399	12,3	0,02	0,108552717747217	42,4	14,3	27,2	33,7	80,6	0,79	9,3	9,7	5,26	12,3	93	36	37,4540854392298	155,143305785124	76,760101010101	19,7548152295633	0,159945945945946	50,1984491671453	75	34,6420204978038	8,86834289356278	103,369144981413	162,172290021536	0,99	110,430284857571	217	100,195378151261	4,3	141	0,565091724419079	67,408663507109	142,879577464789	101,065
1	99,9	391	755,1	302,81	1,17	13,9	0,22	11	16	38,8	1,59	4,54	195	8	0,04	0,25	44,5	13,7	19,5	30,8	63,2	0,59	10,6	14	7,04	18,4	38	53	31,4	135	76,760101010101	18,5	0,12	140	91	34,6420204978038	8,4	105	162,172290021536	0,99	110	282	100,195378151261	4,7	140	0,53	67,408663507109	142,879577464789	74,717
1	63,9	391	49,15	308,63	1,09	13	0,12	11	10	29,8	1,4	6,85	338	9,4	0,01	0,108552717747217	36,2	12,4	30,7	34,3	89,6	0,19	9,5	9,3	4,04	13,2	20	18	45,4	155,143305785124	76,760101010101	19,7548152295633	0,159945945945946	50,1984491671453	104	34,6420204978038	8,86834289356278	105	162,172290021536	0,95	110,430284857571	132	100,195378151261	4	140	0,565091724419079	74	142,879577464789	101,848
1	47	391	169,3	308,63	1,09	13	0,58	51	10	29,8	3,05	2,38	225	6,2	0,03	0,08	39,1	13	27,8	33,2	83,5	0,41	12,4	17	4,68	12,3	44	48	30,9	69	76,760101010101	11	0,27	19	113	34,6420204978038	7,9	106	162,172290021536	1,01	45	223	100,195378151261	4,7	139	0,9	67,408663507109	142,879577464789	73,964
1	4,97	391	19	308,63	1,09	13	0,12	54	10	29,8	2,53	3,02	284	6,2	0,01	0,02	43,8	14,7	28,1	33,6	83,7	0,27	11,4	14,1	5,23	14,2	27	33	45,1	155,143305785124	76,760101010101	19,7548152295633	0,159945945945946	50,1984491671453	104	34,6420204978038	8,86834289356278	108	162,172290021536	1,06	110,430284857571	222	100,195378151261	3,9	144	0,565091724419079	78,7	142,879577464789	79,17
1	4,07	391	49,15	308,63	1,09	13	0,12	11	10	29,8	1,62	2,53	227	4,6	0,01	0,01	42,8	14,1	28,1	32,9	85,3	0,45	10	10,6	5,02	13,2	151	113	44,5	155,143305785124	76,760101010101	19,7548152295633	0,159945945945946	50,1984491671453	241	34,6420204978038	8,86834289356278	101	162,172290021536	0,96	110,430284857571	192	100,195378151261	4,5	141	0,565091724419079	77,6	142,879577464789	95,071
1	9,36	391	38,4	352,34	1,09	13	0,12	11	10	29,8	2,04	2,72	188	5,5	0,03	0,06	39	13,8	29,7	35,4	84,1	0,39	11,9	14,7	4,64	13,2	21	20	31,7	136	123	10,9	0,1	130	122	37	8,3	103	182	1,36	20	218	114	4,4	140	0,565091724419079	68,1	155	50,541
1	25,9	391	42,1	308,63	1,09	13	0,12	36	10	29,8	0,38	5,28	170	6,2	0,03	0,06	45,4	14,4	25,7	31,7	80,9	0,86	11	14,3	5,61	14,4	21	32	33,9	110	76,760101010101	14,5	0,19	95	115	20	8,1	103,369144981413	117	1,96	83	405	69	4,4	144	0,8	67,408663507109	142	31,59
1	4,07	391	49,15	308,63	1,09	13	0,12	11	10	29,8	2	4,02	265	7,1	0,03	0,19	51,8	18	30,7	34,7	88,2	0,92	9,5	10,6	5,87	11,8	56	28	45,6	155,143305785124	76,760101010101	19,7548152295633	0,159945945945946	50,1984491671453	82	34,6420204978038	8,86834289356278	105	162,172290021536	0,92	110,430284857571	185	100,195378151261	4,3	144	0,565091724419079	70,7	142,879577464789	109,662
1	17,6	1120	271,3	308,63	1,09	13	0,12	10	10	29,8	0,79	8,87	442	10,2	0,01	0,108552717747217	44,6	14,9	27,9	33,4	83,5	0,13	11,9	15,3	5,34	14,8	33	26	42,3	155,143305785124	76,760101010101	19,7548152295633	0,17	27	116	34,6420204978038	8,86834289356278	103,369144981413	162,172290021536	1,16	93	268,810782241015	100,195378151261	4,4	143	1,13	70,5	142,879577464789	69,028
1	116	391	1650	479,27	1,09	13	0,22	62	11	29,8	1,45	3,61	195	5,7	0,1	0,63	41,2	13,7	29,4	33,3	88,4	1,1	10,2	12,1	4,66	14,6	71	43	44,1	155,143305785124	76,760101010101	19,7548152295633	0,19	67	104	25	9,4	103,369144981413	130	0,97	94	318	100,195378151261	3,6	144	0,565091724419079	81,6	77	98,62
1	34,2	391	58,3	305,69	1,04	12,5	0,12	12	10	38,1	1,12	6,85	423	8,6	0,05	0,09	45,4	14,3	26,2	31,5	83,2	0,39	11,6	15	5,46	12,8	59	39	41,6	84	76,760101010101	19,7548152295633	0,159945945945946	31	310	34,6420204978038	9,5	97	162,172290021536	0,99	84	268,810782241015	100,195378151261	4,7	135	0,565091724419079	75,2	142,879577464789	83,02
1	37,7	391	87	331,26	1,06	12,7	0,12	48	10	32	0,57	9,53	276	10,6	0,01	0,108552717747217	38,2	12,8	30,2	33,5	90,1	0,22	10,8	11,8	4,24	12,6	20	35	41,7	155,143305785124	76,760101010101	19,7548152295633	0,33	36	152	27	9	103,369144981413	99	0,99	66	482	100,195378151261	4,8	140	0,565091724419079	70,3	90	80,719
1	3,02	391	66,3	308,63	1,09	13	0,12	19	33	29,8	3,69	5,54	234	10,1	0,02	0,31	33,9	10,8	28,7	31,9	90,2	0,68	9,4	10	3,76	13,4	14	31	31,9	55	76,760101010101	19,7548152295633	0,159945945945946	16	121	34,6420204978038	8,5	104	162,172290021536	2,26	157	268,810782241015	100,195378151261	4,5	142	0,565091724419079	67,8	142,879577464789	26,222
1	3,02	391	72	423,16	1,08	12,9	0,12	23	10	32,6	2,68	6,62	164	10,2	0,01	0,108552717747217	41,7	13,2	28,9	31,7	91,2	0,43	11,7	13,8	4,57	13,6	20	22	40,5	155,143305785124	76,760101010101	19,7548152295633	0,159945945945946	50,1984491671453	96	34,6420204978038	8,86834289356278	102	162,172290021536	1,29	110,430284857571	222	100,195378151261	4,2	134	0,565091724419079	96	142,879577464789	54,638
1	5,56	391	126,8	308,63	1,09	13	0,12	11	10	29,8	1,2	4,77	170	6,8	0,04	0,21	42,8	14,3	28,9	33,4	86,6	0,68	10,1	11,4	4,94	12,6	77	36	33,5	76	76,760101010101	19,7548152295633	0,08	15	85	34,6420204978038	9,1	105	162,172290021536	0,82	37	268,810782241015	100,195378151261	4,6	143	0,32	63,4	142,879577464789	96,115
1	3,02	391	49,15	308,63	1,09	13	0,12	11	10	29,8	1,42	4,04	225	6,2	0,02	0,02	48,4	16,5	28,1	34,1	82,5	0,53	9,1	9,7	5,87	12	58	35	43,7	63	76,760101010101	16,2	0,11	23	86	34,6420204978038	9,3	107	162,172290021536	0,85	80	203	100,195378151261	4,1	143	0,57	67,408663507109	142,879577464789	113,683
1	33,1	391	49,15	308,63	1,09	13	0,12	11	10	29,8	0,98	9,69	238	11,6	0,01	0,108552717747217	36,1	12,4	27,1	34,3	78,8	0,41	11,7	14,5	4,58	12,9	96	78	44,2	155,143305785124	76,760101010101	19,7548152295633	0,159945945945946	50,1984491671453	87	34,6420204978038	8,86834289356278	104	162,172290021536	0,97	110,430284857571	439	100,195378151261	4,6	145	0,565091724419079	76,4	142,879577464789	98,62
1	12,4	391	821,2	362,26	1,1	13,1	0,14	11	10	38,4	1,33	2,02	169	3,9	0,01	0,16	41	13,8	29,9	33,7	88,9	0,53	9,2	9,2	4,61	12,4	25	27	37,4540854392298	89	76,760101010101	19,7548152295633	0,2	80	122	34,6420204978038	8,7	103	162,172290021536	0,88	59	268,810782241015	100,195378151261	4,3	141	0,25	57,8	142,879577464789	85,818
1	3,02	391	49,15	308,63	1,09	13	0,12	11	10	29,8	1,61	5,62	217	7,9	0,02	0,02	41,7	13,7	29,7	32,9	90,3	0,66	10,4	11,5	4,62	12,7	24	38	34,7	155,143305785124	76,760101010101	19,7548152295633	0,12	14	97	34	8	95	135	0,86	574	298	100,195378151261	4,4	131	0,565091724419079	66,5	66	87,243
1	5,56	391	403,9	479,27	1,31	15,5	0,12	46	10	39,9	1,46	4,77	194	6,7	0,01	0,108552717747217	39,7	13,6	28,1	34,3	82	0,43	8,8	8,7	4,84	12,7	27	31	45,8	155,143305785124	76,760101010101	19,7548152295633	0,159945945945946	50,1984491671453	66	34,6420204978038	8,86834289356278	102	162,172290021536	0,96	110,430284857571	225	100,195378151261	4	138	0,565091724419079	74,6	142,879577464789	101,276
1	3,02	391	337	308,63	1,09	13	0,12	11	10	29,8	1,71	3,56	255	5,8	0,13	0,01	45	14,8	27,1	32,9	82,3	1,12	11,4	14,6	5,47	13,6	32	36	30,8	155,143305785124	76,760101010101	27,3	0,2	30	79	34,6420204978038	8,4	101	162,172290021536	0,95	177	294	100,195378151261	5	141	0,63	60	142,879577464789	80,0841378955493
1	120	391	546,8	308,63	1,09	13	0,12	11	10	29,8	1,48	6,09	249	8,2	0,02	0,01	43,5	14,4	28,7	33,1	86,7	0,47	9	9,7	5,02	13,2	26,4	33	37,4540854392298	81	76,760101010101	15	0,159945945945946	63	136,679387261489	34,6420204978038	8,86834289356278	103,369144981413	162,172290021536	1,84	91	193	100,195378151261	4	133	0,34	67,408663507109	142,879577464789	33,622
1	11,3	934	171,1	342,21	1,09	13	0,12	54	10	29,8	1,86	5,56	229	8,1	0,01	0,108552717747217	34,4	11,3	32,9	32,8	100,3	0,11	13,3	18,3	3,43	18,4	8,7	17	39,1	155,143305785124	76,760101010101	19,7548152295633	0,3	20	92	34,6420204978038	8,86834289356278	103,369144981413	162,172290021536	1,11	122	235	100,195378151261	4,6	141	1,14	67,408663507109	142,879577464789	83,2
1	27,8	391	90	364,89	1,14	13,6	12	60	10	38,3	2,14	3,43	220	6	0,05	0,15	44,4	15,4	28,2	34,7	81,3	0,6	10,6	12,6	5,46	12,2	31	29	35,9	155,143305785124	76,760101010101	19,7548152295633	0,17	33	142	24	8,5	104	135	1,3	39	247	100,195378151261	4,7	142	0,565091724419079	64,5	112	53,751
1	17,8	391	49,15	308,63	1,09	13	0,12	11	10	29,8	1,71	3,54	195	5,8	0,01	0,09	45,3	15,3	29,3	33,8	86,8	0,31	11,3	14,3	5,22	11,7	35	41	46,22	7,5	68	23,4	0,159945945945946	19	74	34,6420204978038	9,22	103	162,172290021536	1,13	123	283	100,195378151261	4,07	140	0,41	73,3	142,879577464789	82,575
1	51,7	391	264,8	321,1	1,36	16	0,12	11	10	38,1	2,76	2,01	352	5,4	0,04	0,06	43	15,2	30,5	35,3	86,3	1,2	9,7	9,7	4,98	12,7	13	24	37,4540854392298	155,143305785124	76,760101010101	19,7548152295633	0,159945945945946	22	113	34,6420204978038	8,86834289356278	103,369144981413	162,172290021536	1,22	147	268,810782241015	100,195378151261	4,2	137	0,83	67,408663507109	142,879577464789	54,485
1	3,02	696	88,4	308,63	1,09	13	0,13	18	10	29,8	1,44	1,58	149	3,5	0,01	0,01	50,2	16,2	26,5	32,3	82,2	0,86	10,5	12,4	6,11	15,9	23	23	36,3	155,143305785124	76,760101010101	19,7548152295633	0,18	30	78	34	0,6	96	144	6,8	212	313	100,195378151261	13	138	0,565091724419079	70,4	91	8,607
1	12,6	391	142,6	308,63	1,09	13	0,12	11	10	29,8	2,4	1,5	244	4,5	0,02	0,04	43,4	13,7	27,9	31,6	88,4	0,49	9,5	9,9	4,91	13	33	47	36,8	68	76,760101010101	19,7548152295633	0,14	135	103	34,6420204978038	8,6	103	162,172290021536	0,94	175	268,810782241015	100,195378151261	4	140	0,47	67,8	142,879577464789	91,547
1	3,02	391	49,15	308,63	1,09	13	0,12	11	10	29,8	1,49	9,53	434	12	0,01	0,04	40,4	13,7	28,9	33,9	85,2	0,41	9,3	10,1	4,74	12,2	33	34	39	155,143305785124	76,760101010101	19,7548152295633	0,16	38	97	29	9	105	143	0,98	36	215	100,195378151261	4,6	142	0,565091724419079	70,1	126	77,795
1	3,02	314	33,6	293,69	1,09	13	0,12	11	10	29,8	1,09	5,27	268	6,8	0,01	0,108552717747217	43,6	14,5	29,8	33,3	89,5	0,18	9,8	11,1	4,87	12,9	10	34	35	55	76,760101010101	19,7548152295633	0,09	15	97	34,6420204978038	8,3	102	162,172290021536	1,03	51	268,810782241015	100,195378151261	4,7	140	0,28	71,3	142,879577464789	69,738
1	3,02	391	415,1	274,19	1,04	12,4	0,12	6	10	43,8	1,2	2,78	203	4,5	0,08	0,108552717747217	40,9	14,1	30,7	34,5	88,9	0,69	10,6	12,3	4,6	13,4	22	39	35,8	54	76,760101010101	12	0,18	19	113	21	8,2	103,369144981413	112	0,86	93	250	79	4,1	138	0,565091724419079	67,408663507109	62	94,252
1	22,1	658	106	354,74	1,09	13	0,12	14	10	29,8	1,32	2,75	230	5	0,01	0,04	46	15,5	29,7	33,7	88,1	0,38	10,5	13,6	5,22	12,4	21	20	37,4	155,143305785124	76,760101010101	20,5	0,23	43	110	34,6420204978038	8,7	105	162,172290021536	0,98	86	265	100,195378151261	4,6	141	1,07	63,2	142,879577464789	80,0841378955493
1	3,02	391	49,15	308,63	1,09	13	0,12	11	10	29,8	1,43	4,21	167	6,3	0,03	0,15	36,7	11,6	31,1	31,6	98,4	0,78	9,7	10,2	3,73	12,7	25	22	34,2	57	76,760101010101	19,7548152295633	0,24	36	158	34,6420204978038	8,6	101	162,172290021536	0,94	108	268,810782241015	100,195378151261	4,4	140	0,71	69	142,879577464789	91,547
1	92	391	330,6	311,64	1,09	13	0,12	11	10	29,8	0,85	2,94	197	4,5	0,05	0,15	42,4	13,9	29,5	32,8	90	0,67	11,1	13,4	4,71	13,4	15	43	36,16	5,7	41	41,5	0,11	49	112	34,6420204978038	8,61	103,369144981413	162,172290021536	0,84	542	268,810782241015	100,195378151261	3,56	130	0,565091724419079	67,408663507109	142,879577464789	98,57
1	3,02	391	24,4	308,63	1,09	13	0,12	10	10	29,8	0,36	7,63	129	8,3	0,11	0,1	47,7	16,2	28,4	34	83,5	0,51	9,1	9,8	5,71	12,5	6,1	21	23,6	94	76,760101010101	11,1	0,11	32	84	34,6420204978038	7,6	111	162,172290021536	0,77	35	268,810782241015	100,195378151261	3,8	143	0,44	55,3	142,879577464789	81,592
1	44,4	391	934,5	493,64	1,26	14,9	0,19	11	10	31,6	1,28	7,23	188	8,9	0,01	0,108552717747217	44,5	15,5	29,6	34,8	84,9	0,46	10,5	12,1	5,24	13,5	34,6	30	36,4	87	76,760101010101	12	0,19	68	92	34,6420204978038	9,2	111	162,172290021536	0,95	39	219	100,195378151261	4,9	146	0,63	67,408663507109	142,879577464789	97,645
1	15,3	391	135,6	317,88	1,1	13,1	0,14	11	38	32,4	0,74	7	362	8,4	0,01	0,01	38,9	12,7	27,9	32,6	85,5	0,26	9,2	9	4,55	13,6	23	84	31	105	76,760101010101	44,5	0,23	137	71	19	7,6	103,369144981413	76	1,19	181	456	39	4,6	145	0,565091724419079	67,408663507109	91	57,75
1	97,3	391	429,8	308,63	1,23	14,6	0,24	11	10	43,2	1,17	6,19	400	8,2	0,03	0,108552717747217	36,1	12,6	30,8	34,9	88,3	0,64	9,8	9,9	4,09	12,4	35,7598436736688	37,034373476353	37,96	8,1	62	23,3	0,12	50,1984491671453	86	34,6420204978038	8,7	103	162,172290021536	0,87	737	268,810782241015	100,195378151261	3,93	137	0,47	67,408663507109	142,879577464789	95,132
1	4,3	391	194	493,64	1,11	13,2	0,14	11	1040	39	2,18	4,28	306	7,1	0,05	0,01	43	14,3	29,6	33,3	89	0,36	10,2	11	4,83	11,9	60	40	37,1	155,143305785124	76,760101010101	19,7548152295633	0,11	44	151	22	8,7	102	171	0,89	129	454	100,195378151261	5,2	140	0,565091724419079	74,2	161	102,537
1	3,02	224	103,3	277,71	1,09	13	0,12	3	10	29,8	0,88	6,19	265	7,6	0,03	0,03	23,2	7,3	28,7	31,5	91,3	0,4	12	14,3	2,54	16,6	25	26	40,37	7,9	47	22,4	0,159945945945946	26	84	34,6420204978038	8,85	105	162,172290021536	0,67	120	263	100,195378151261	3,56	141	0,57	69,72	142,879577464789	106,66
1	3,02	391	49,15	308,63	1,09	13	0,12	11	10	29,8	0,58	9,07	307	10,2	0,02	0,05	41,1	14	30,1	34,1	88,4	1,25	9,9	9,7	4,65	11,9	24,7	39	35,5	63	76,760101010101	25	0,43	32	102	34,6420204978038	8,1	105	162,172290021536	0,82	67	1082	100,195378151261	4,2	140	1,84	67,408663507109	142,879577464789	103,836
1	6,68	391	49,15	308,63	1,09	13	0,12	11	10	29,8	1	5,29	147	6,9	0,03	0,05	43	14,3	28,5	33,3	85,8	0,51	12,5	17,1	5,01	12,7	16	27	33,3	88	76,760101010101	11,6	0,17	37	105	34,6420204978038	8,2	105	162,172290021536	1,01	56	305	100,195378151261	4,2	140	0,91	64,5	142,879577464789	76,072
1	62,7	598	84,9	350	1,09	13	0,12	15	10	29,8	1,25	2,62	254	4,4	0,09	0,18	46,4	15,9	29,3	34,3	85,5	0,88	9,3	10,4	5,43	13,5	15	27	40,4	155,143305785124	76,760101010101	19,7548152295633	0,159945945945946	50,1984491671453	89	34,6420204978038	8,86834289356278	107	162,172290021536	1,21	110,430284857571	262	100,195378151261	4	141	0,565091724419079	67,8	142,879577464789	63,777
1	65,5	391	511,9	331,26	1,09	13	0,12	11	10	29,8	1,08	3,13	277	4,7	0,03	0,13	43,2	14,3	28,6	33,1	86,4	0,49	11	13	5	13,2	17	25	31,4	123	76,760101010101	15,6	0,17	113	84	22	8,2	103,369144981413	139	1,87	111	166	80	3,6	140	0,565091724419079	67,408663507109	183	39,857
1	19,9	391	425,6	338,47	1,06	12,7	0,12	27	10	35,6	0,72	3,94	134	5	0,03	0,01	46,2	15,2	31,5	32,9	95,9	0,32	10,9	13,1	4,82	11,9	77	36	33	172	76,760101010101	19,7548152295633	0,159945945945946	28	527	34,6420204978038	8,8	93	162,172290021536	0,75	110,430284857571	268,810782241015	100,195378151261	4,8	130	0,565091724419079	60,6	142,879577464789	107,715
1	16,2	391	353,7	334,82	1,04	12,4	0,12	19	10	32,7	1,56	3,62	213	5,7	0,02	0,108552717747217	35,7	11,9	29,2	33,3	87,5	0,3	10,7	12,4	4,08	12,5	29	36	37,1	68	76,760101010101	19,7548152295633	0,159945945945946	48	123	34,6420204978038	8,2	100	162,172290021536	1,25	110,430284857571	268,810782241015	100,195378151261	4	138	0,565091724419079	67,408663507109	142,879577464789	59,619
1	6,24	391	58,7	300	1,09	13	0,12	16	10	29,8	1,06	5,77	237	7,2	0,01	0,03	44,9	14,8	28,6	33	86,7	0,55	10,3	11,5	5,18	12	66,8	59	28,7	197	76,760101010101	20	0,43	259	146	34,6420204978038	8,1	98	162,172290021536	1,01	32	303	100,195378151261	4,9	136	1,24	64,9	142,879577464789	77,692
1	4,49	391	57,2	308,63	1,09	13	0,12	11	10	29,8	1,72	3,05	190	5,2	0,07	0,2	44,1	14,9	28	33,8	82,9	0,67	8,4	8,8	5,32	12,7	27	36	41,5	155,143305785124	76,760101010101	21,2	0,12	33	88	34,6420204978038	9,2	105	162,172290021536	1,19	361	280	100,195378151261	4,7	142	0,35	70,7	142,879577464789	80,0841378955493
1	242	391	423,2	367,59	1,1	13,1	0,14	55	10	81	1,27	4,68	168	7,1	0,01	0,05	44,7	15,2	27,9	34	82,2	0,41	9,4	10,1	5,44	12,4	36	23	39,6	81	76,760101010101	17,6	0,13	26	119	34,6420204978038	9,3	108	162,172290021536	1,23	104	297	100,195378151261	5,3	142	0,46	67,408663507109	142,879577464789	67,076
1	99,8	391	623,3	486,28	1,13	13,5	0,12	11	10	45,7	2,28	4,26	188	6,9	0,02	0,01	36,9	12,2	25,2	33,1	76,2	0,77	10,6	11,9	4,84	14,2	66	38	41,3	155,143305785124	76,760101010101	19,7548152295633	0,159945945945946	50,1984491671453	198	34,6420204978038	8,86834289356278	104	162,172290021536	0,89	110,430284857571	273	100,195378151261	4,2	141	0,565091724419079	70,1	142,879577464789	94,248
1	6,41	391	49,15	308,63	1,09	13	0,12	11	10	29,8	3,17	5,17	331	9	0,01	0,108552717747217	29,3	10,8	26,3	36,9	71,3	0,09	11	13,4	4,11	15	169	225	29,7	142	76,760101010101	13,7	0,31	181	111	34,6420204978038	8	102	162,172290021536	0,87	173	670	100,195378151261	4,3	140	1,31	59,5	142,879577464789	93,805
1	30,8	391	152,8	308,63	1,04	12,4	0,12	37	12	36,6	0,96	7,65	369	9,2	0,01	0,108552717747217	42,6	14,4	26,5	33,8	78,3	0,24	10,8	12,8	5,44	13,8	12	24	28,6	207	76,760101010101	7,7	0,15	137	83	21	8,1	103,369144981413	138	0,81	17	167	84	4,3	143	0,565091724419079	67,408663507109	165	85,727
1	9,37	391	235,4	314,72	1,09	13	0,12	19	10	29,8	0,38	18,74	288	19,5	0,07	0,18	47,6	15,1	28,5	31,7	89,8	0,81	10,8	12,4	5,3	13,2	18,4	29	37,4540854392298	155,143305785124	76,760101010101	19,7548152295633	0,12	26	86	34,6420204978038	8,86834289356278	103,369144981413	162,172290021536	0,99	79	268,810782241015	100,195378151261	4,3	143	0,45	67,408663507109	142,879577464789	94,21
1	3,02	391	5,1	308,63	1,09	13	0,12	5	10	29,8	0,78	6,71	190	8,5	0,04	0,09	46,5	15,8	29,4	34	86,6	0,67	10,2	11,8	5,37	13,1	10,5	20	35	70	76,760101010101	16,5	0,12	26	80	34,6420204978038	8	104	162,172290021536	1,03	40	208	100,195378151261	4,7	138	0,3	58,4	142,879577464789	71,725
1	45,8	391	421,8	308,63	1,09	13	0,12	11	10	29,8	0,58	1,31	124	2,1	0,02	0,2	32,3	11,4	40,1	35,3	113,7	0,54	9,7	9,8	2,84	13,3	103	95	37,4540854392298	181	76,760101010101	21,6	0,159945945945946	166	136,679387261489	34,6420204978038	8,86834289356278	103,369144981413	162,172290021536	1,14	51	300	100,195378151261	4,5	142	0,53	67,408663507109	142,879577464789	63,445
1	3,02	173	70,8	254,71	1,09	13	0,12	6	10	29,8	1,65	3,98	333	6,4	0,01	0,01	31,7	10,3	28,5	32,5	87,6	0,22	9,6	9,2	3,62	14,4	21,5	21	37,4540854392298	155,143305785124	76,760101010101	19,7548152295633	0,11	20	172	34,6420204978038	8,86834289356278	103,369144981413	162,172290021536	0,88	138	268,810782241015	100,195378151261	4,1	138	0,46	67,408663507109	142,879577464789	90,778
1	27,5	391	389,9	308,63	1,09	13	0,12	11	10	29,8	3,5	6,99	336	11,3	0,0295093333333333	0,108552717747217	46	14,9	27,4	32,4	84,7	0,37	10,6	13,5	5,43	12,9	24	27	35,4	78	76,760101010101	19,7548152295633	0,2	39	362	34,6420204978038	8,6	99	162,172290021536	1,39	99	268,810782241015	100,195378151261	5,1	135	0,87	69,5	142,879577464789	49,922
1	4,07	391	49,15	308,63	1,09	13	0,12	11	12	29,8	1,14	4,57	253	6,1	0,03	0,01	32	10,1	29,6	31,6	93,8	0,22	9,5	9	3,41	15,7	34	29	37,4540854392298	48	76,760101010101	11,8	0,159945945945946	15	136,679387261489	34,6420204978038	8,86834289356278	103,369144981413	162,172290021536	0,76	29	257	100,195378151261	4	144	0,55	67,408663507109	142,879577464789	83,779
1	16,8	391	293,1	486,28	1,09	13	0,12	56	10	29,8	1,12	6,83	400	8,5	0,02	0,05	44,6	14,9	28	33,4	83,7	0,53	10,3	12	5,33	12,1	25	20	46	155,143305785124	76,760101010101	19,7548152295633	0,159945945945946	50,1984491671453	72	34,6420204978038	8,86834289356278	105	162,172290021536	0,94	110,430284857571	261	100,195378151261	4,3	140	0,565091724419079	77,8	142,879577464789	102,437
1	40,1	391	49,15	308,63	1,09	13	0,12	11	10	29,8	1,16	8,22	324	10	0,03	0,108552717747217	44,7	15	27,6	33,6	82,2	0,67	8,6	8,4	5,44	12,8	16	26	44,9	155,143305785124	76,760101010101	19,7548152295633	0,17	27	108	26	9,2	103	140	1,16	79	278	100,195378151261	4,9	141	0,565091724419079	79,2	151	85,822
1	79,9	391	366,1	331,26	1,03	12,3	0,26	11	10	41,8	1,57	6,4	215	8,2	0,03	0,15	38,2	12,8	29,4	33,5	87,6	1,23	9,1	9,4	4,36	12,5	55	41	45,05	5,9	61	24,7	0,1	31	87	34,6420204978038	9,47	104	162,172290021536	0,74	93	268,810782241015	100,195378151261	4,13	136	0,56	72,98	142,879577464789	117,012
1	3,02	198	221,4	267,4	1,09	13	0,12	4	10	29,8	1,63	1,29	124	3,3	0,0295093333333333	0,108552717747217	41,3	14,7	28,5	35,6	80	0,26	10,9	13,1	5,16	12,3	26	31	37,8	155,143305785124	76,760101010101	19,7548152295633	0,12	36	101	17	8,7	99	159	1,05	153	323	100,195378151261	4,4	140	0,565091724419079	70,9	136	74,128
1	5,11	391	42	308,63	1,09	13	0,12	11	10	29,8	0,92	4,1	129	5,6	0,01	0,108552717747217	42,6	15	28,1	35,2	79,8	0,16	11,1	14,3	5,34	12,4	29,2	28	40,8	66	76,760101010101	19,7548152295633	0,1	55	83	34,6420204978038	9	108	162,172290021536	0,93	110,430284857571	268,810782241015	100,195378151261	4,3	145	0,565091724419079	67,5	142,879577464789	109,001
1	3,02	328	8,3	286,39	1,09	13	0,12	4	10	29,8	1,58	2,29	405	4,5	0,0295093333333333	0,01	41	13,4	28,7	32,7	87,8	0,52	11,4	14	4,67	13,1	48	188	33	155,143305785124	76,760101010101	106,3	0,17	71	72	34,6420204978038	8	98	162,172290021536	0,87	110,430284857571	742	100,195378151261	4,1	138	0,51	63,8	142,879577464789	80,0841378955493
1	5,55	391	92,9	308,63	1,09	13	0,12	3	10	29,8	2,77	4,37	376	7,9	0,02	0,07	40,3	13	25	32,3	77,5	0,78	10,3	11,5	5,2	14,6	82	53	36,4	155,143305785124	76,760101010101	19,7548152295633	0,19	51	109	20	8,4	104	102	1,07	105	169	100,195378151261	4	140	0,565091724419079	61,2	115	71,445
1	3,02	122	104,2	308,63	1,09	13	0,12	2	10	29,8	2,11	2,57	196	5,2	0,01	0,108552717747217	43,7	14,6	28,7	33,4	85,9	0,38	9,2	9,6	5,09	12,7	34	40	28,2	107	76,760101010101	19,7548152295633	0,14	49	122	34,6420204978038	8,1	101	162,172290021536	0,73	36	268,810782241015	100,195378151261	4,7	143	0,64	53,4	142,879577464789	91,376
1	3,02	267	15,8	264,12	1,09	13	0,12	6	10	29,8	1,22	4,03	309	5,8	0,01	0,108552717747217	39,3	12,9	29,6	32,8	90,1	0,42	10,7	12,3	4,36	12,9	52	49	41,15	5,8	94	34,6	0,16	49	81	34,6420204978038	8,6	98	162,172290021536	0,92	174	268,810782241015	100,195378151261	4,55	133	0,64	66,91	142,879577464789	91,356
1	3,62	391	21,3	308,63	1,09	13	0,12	11	10	29,8	2,89	4,37	219	8,2	0,02	0,108552717747217	45,6	15	26,1	32,9	79,3	0,37	10,9	14	5,75	14,3	63,3	70	30,1	155,143305785124	76,760101010101	19,7548152295633	0,33	181	161	21	8,5	104	151	1,09	330	496	100,195378151261	5,1	140	0,565091724419079	71,6	230	78,725
1	3,02	481	35	251,71	1,09	13	0,18	6	10	29,8	2,38	3,97	310	7,3	0,02	0,07	40,7	13,4	28,3	32,9	86	0,54	9,2	9,7	4,73	11,6	18	25	37,3	155,143305785124	76,760101010101	12,7	0,18	17	128	34,6420204978038	8,9	96	162,172290021536	1,09	140	354	100,195378151261	4,2	136	0,78	68,2	142,879577464789	80,0841378955493
1	3,02	391	49,15	308,63	1,09	13	0,12	11	10	29,8	1,08	3,6	14	4,8	0,01	0,108552717747217	43,6	14,8	29,4	33,9	86,7	0,57	9,1	9,9	5,03	12,6	9	14	38,8	155,143305785124	76,760101010101	10,6	0,08	9	108	34,6420204978038	9,2	109	162,172290021536	1,44	20	154	100,195378151261	4,5	145	0,29	57,5	142,879577464789	80,0841378955493
1	39,1	391	1176,4	321,1	1,07	12,8	0,14	11	10	33,6	1,31	7,01	228	9,1	0,01	0,108552717747217	43,7	14,2	30,4	32,5	93,6	0,35	10,4	11,6	4,67	12,9	34,6	24	39,6	155,143305785124	76,760101010101	14,1	0,19	70	104	34,6420204978038	9,1	101	162,172290021536	0,97	103	295	100,195378151261	4	139	0,79	70,1	142,879577464789	80,0841378955493
1	67	391	334,1	308,63	1,09	13	0,12	11	10	29,8	1,47	5,09	347	7,6	0,01	0,01	35,2	11,3	24,7	32,1	76,9	0,28	9,9	11,4	4,58	16,8	22	17	44,88	13,1	71	23,3	0,15	56	81	34,6420204978038	9,74	105	162,172290021536	0,79	44	144	100,195378151261	4,23	138	0,89	67,408663507109	142,879577464789	107,685
1	29,8	391	49,15	308,63	1,09	13	0,2	11	10	29,8	3,49	4,71	238	9,5	0,01	0,1	44,1	14,2	28,9	32,2	89,6	0,32	11,4	16,9	4,92	12,8	23	42	33,4	53	76,760101010101	9,5	0,19	26	213	27	8,4	103,369144981413	138	1,1	237	367	84	3,5	143	0,565091724419079	67,408663507109	136	66,245
1	10,2	252	23,2	295,23	1,09	13	0,12	2	10	29,8	2,48	4,17	221	8	0,06	0,12	49,1	16,4	28,9	33,4	86,4	0,42	9,9	11,5	5,68	12,9	58	67	36,1	155,143305785124	76,760101010101	19,7548152295633	0,18	58	78	24	8	99	119	0,98	225	468	100,195378151261	4,5	137	0,565091724419079	59,9	116	91,437
1	51,1	893	269,3	354,74	1,09	13	0,12	33	10	29,8	0,7	12,4	265	13,7	0,03	0,17	43,7	14,8	31,9	33,9	94,2	0,56	9,7	10,8	4,64	12,2	71	41	43,74	7,1	65	19,6	0,159945945945946	57	93	34,6420204978038	9,23	103	162,172290021536	0,75	209	268,810782241015	100,195378151261	4,35	139	0,565091724419079	74,22	142,879577464789	114,745
1	132	391	609,9	352,34	1,06	12,7	0,76	11	10	35,9	1,9	3,34	297	5,8	0,02	0,12	42,4	13,8	28,2	32,5	86,7	0,45	9,1	8,5	4,89	14,9	39	52	31,7	75	76,760101010101	18,5	0,15	15	96	34,6420204978038	7,6	99	162,172290021536	0,9	123	331	100,195378151261	4	136	0,54	67,408663507109	142,879577464789	85,029
1	3,02	391	61,9	308,63	1,09	13	0,12	8	10	29,8	0,96	2	107	3,2	0,01	0,02	46,9	16,6	29,6	35,4	83,8	0,53	9,1	9,4	5,6	12,3	21,4	37	36,7	155,143305785124	76,760101010101	19,7548152295633	0,17	63	190	30	8,6	101	169	1,02	248	355	100,195378151261	4,3	137	0,565091724419079	68,8	105	73,603
1	3,02	391	99	308,63	1,09	13	0,12	2	10	29,8	1,99	5,06	238	7,6	0,01	0,108552717747217	42,3	13,5	23,2	31,9	72,7	0,33	9,6	9,9	5,82	13,9	97	39	37	58	76,760101010101	23,1	0,2	148	83	25	8,5	103,369144981413	134	0,96	401	439	73	3,6	143	0,565091724419079	67,408663507109	181	104,162
1	3,02	391	176,3	308,63	1,09	13	0,12	11	10	29,8	3,91	5,32	232	10,1	0,01	0,03	44,8	14,8	29,4	33	89,1	0,45	9,8	9,6	5,03	12,7	35,7598436736688	37,034373476353	43,28	7	78	15,8	0,09	50,1984491671453	93	34,6420204978038	9,49	103	162,172290021536	0,78	113	268,810782241015	100,195378151261	3,94	139	0,33	67,408663507109	142,879577464789	116,127
1	13,2	391	54,9	295,23	1,09	13	0,12	11	10	29,8	2,34	3,29	262	6,6	0,03	0,04	44,9	14,8	27,6	33	83,8	0,47	10,3	11,3	5,36	14,2	24	17	37,9	155,143305785124	76,760101010101	4,8	0,16	35	95	34,6420204978038	9	105	162,172290021536	0,91	47	206	100,195378151261	4,6	141	0,72	62,2	142,879577464789	80,0841378955493
1	5,56	404	55	292,18	1,09	13	0,12	12	10	29,8	0,74	9,82	115	11,1	0,07	0,15	47	15,1	25	32,1	77,7	0,55	10,5	12,6	6,05	13,3	14	26	45,4	155,143305785124	76,760101010101	19,7548152295633	0,159945945945946	50,1984491671453	176	34,6420204978038	8,86834289356278	98	162,172290021536	1,22	110,430284857571	372	100,195378151261	3,9	136	0,565091724419079	67,1	142,879577464789	55,645
1	6,5	398	66,7	486,28	1,09	13	0,12	11	10	29,8	1,97	3,33	141	5,9	0,01	0,01	39,8	12,9	31,1	32,4	95,9	0,43	11,4	14,4	4,15	13,1	51	57	37,8	71	76,760101010101	18,1	0,16	117	98	31	8,8	103,369144981413	129	1,14	111	312	75	4,1	140	0,565091724419079	67,408663507109	114	68,542
1	10,1	759	48,8	324,41	1,09	13	0,12	17	10	29,8	0,95	17,86	169	20,1	0,01	0,19	39,9	13,3	29,4	33,3	88,3	0,44	10,7	12,8	4,52	12,3	40	33	23,1	94	76,760101010101	19,7548152295633	0,11	43	119	34,6420204978038	7,4	98	162,172290021536	0,56	44	268,810782241015	100,195378151261	3,8	134	0,69	54,1	142,879577464789	117,265
1	18,3	1330	15,4	308,63	1,09	13	0,12	11	10	29,8	2,58	4,32	193	7,9	0,01	0,03	33,2	11,7	28,5	35,2	80,8	0,39	10,4	10,8	4,11	12,5	25	29	40,4	124	76,760101010101	19,7548152295633	0,12	42	89	34,6420204978038	9,3	104	162,172290021536	0,96	34	268,810782241015	100,195378151261	5	141	0,51	72,5	142,879577464789	104,896
1	10,2	434	92,6	270,8	1,09	13	0,12	5	10	29,8	0,65	12,54	327	13,5	0,01	0,08	39,8	13,2	29,5	33,2	88,8	0,52	10,1	10,7	4,48	12,9	47	25	30,3	79	76,760101010101	19,7548152295633	0,07	32	101	34,6420204978038	9	103	162,172290021536	0,86	21	268,810782241015	100,195378151261	4,9	142	0,36	68,8	142,879577464789	90,999
1	43,8	391	49,15	308,63	1,09	13	0,16	11	10	29,8	1,29	1,93	122	3,6	0,01	0,108552717747217	36,6	11,7	25,7	32	80,3	0,34	10,4	13,2	4,56	15,2	50	31	36,3	70	76,760101010101	19,7548152295633	0,159945945945946	180	198	34,6420204978038	9	101	162,172290021536	1,12	110,430284857571	268,810782241015	100,195378151261	4,9	137	0,565091724419079	67,408663507109	142,879577464789	75,649
1	3,02	391	52	308,63	1,09	13	0,12	17	220	29,8	1,23	2,73	123	4,8	0,03	0,07	45,3	14,6	28,6	32,2	88,8	0,8	8,5	8,6	5,1	13,1	18	20	37,4540854392298	155,143305785124	76,760101010101	19,7548152295633	0,21	14	102	34,6420204978038	8,86834289356278	103,369144981413	162,172290021536	0,9	52	268,810782241015	100,195378151261	4,8	143	0,82	67,408663507109	142,879577464789	89,314
1	8,98	391	49,15	314,72	1,1	13,1	0,12	12	10	33,2	1,2	4,35	100	6,1	0,02	0,03	38,1	12,5	26,9	32,8	81,9	0,48	9,9	10,2	4,65	13,3	17	22	32,39	11,2	65	15	0,12	23	251	34,6420204978038	8,05	103	162,172290021536	0,6	26	268,810782241015	100,195378151261	4,15	138	0,64	59,64	142,879577464789	103,31
1	3,02	315	98,5	308,63	1,09	13	0,12	10	42	29,8	0,11	0,85	97	1	0,01	0,03	46,4	14,7	24,5	31,7	77,3	0,34	11,4	15,4	6	14,5	85	54	37,4	155,143305785124	76,760101010101	10,3	0,12	48	183	34,6420204978038	8,8	104	162,172290021536	0,85	61	336	100,195378151261	4,5	142	0,55	72,4	142,879577464789	80,0841378955493
1	3,02	1730	42,2	243,09	1,09	13	0,12	4	10	29,8	1,74	5,36	235	8,3	0,01	0,14	35,1	11	24,2	31,3	77,3	0,68	10,2	11	4,54	15,6	23	63	39,5	155,143305785124	76,760101010101	19,7548152295633	0,159945945945946	50,1984491671453	234	34,6420204978038	8,86834289356278	98	162,172290021536	1,09	110,430284857571	456	100,195378151261	5,2	136	0,565091724419079	76,1	142,879577464789	66,046
1	3	391	49,15	308,63	1,09	13	0,12	11	10	29,8	3,28	2,87	276	7,1	0,05	0,05	44,2	14,7	30,2	33,3	90,9	0,66	10,2	11,8	4,86	12,5	23	28	33,8	155,143305785124	76,760101010101	23,1	0,15	27	140	34,6420204978038	8,6	104	162,172290021536	0,91	40	331	100,195378151261	4,7	143	0,44	67,1	142,879577464789	80,0841378955493
1	60,1	598	511,6	324,41	1	12	0,15	17	10	29,3	1,21	2,52	149	4,2	0,04	0,06	42,7	14,2	28,1	33,3	84,6	0,52	11,6	15,2	5,05	12	25	30	37,7	155,143305785124	76,760101010101	19,7548152295633	0,12	49	143	26	8,1	102	201	1	50	288	100,195378151261	3,6	138	0,565091724419079	63,1	387	84,354
1	3,02	391	555,1	314,72	0,96	11,5	0,12	71	10	33,9	0,73	9,29	157	10,4	0,06	0,01	41,7	12,6	23,8	30,2	78,8	0,83	11,3	14,5	5,29	14,6	50	68	32,8	62	76,760101010101	26,6	0,13	33	150	29	8,3	103,369144981413	154	1,13	106	636	99	4,5	146	0,565091724419079	67,408663507109	130	65,031
1	3,02	391	16,9	289,24	1,04	12,5	0,12	30	10	36,7	1,4	20,29	229	23,4	0,05	0,11	36,7	11,6	25,3	31,6	80,1	0,55	11,2	14,7	4,58	14,8	10	16	25,7	155,143305785124	76,760101010101	19,7548152295633	0,3	8	505	29	7,7	97	110	1,07	50	421	100,195378151261	3,6	136	0,565091724419079	52,3	108	70,449
1	3,02	391	34,6	308,63	1,09	13	0,12	30	10	29,8	0,51	11,23	197	12,1	0,09	0,11	36,9	11,3	28,4	30,6	92,7	0,63	10,3	10,5	3,98	15,9	13	16	44,5	155,143305785124	76,760101010101	19,7548152295633	0,159945945945946	50,1984491671453	77	34,6420204978038	8,86834289356278	105	162,172290021536	1,12	110,430284857571	204	100,195378151261	4,2	142	0,565091724419079	72,5	142,879577464789	71,015
1	4,08	391	11,9	308,63	1,09	13	0,12	11	10	29,8	3,24	3,12	310	7,1	0,07	0,18	42,5	13,7	26,9	32,2	83,5	1,39	9,8	11,4	5,09	13,2	30	42	31,4	155,143305785124	76,760101010101	19,7548152295633	0,15	128	95	25	8,4	104	153	0,99	60	316	100,195378151261	4,5	138	0,565091724419079	61,5	131	74,717
1	12,5	391	81,7	321,1	1,2	14,3	0,12	63	10	34,6	2,92	2,89	285	6,3	0,03	0,13	42,6	13,8	30,4	32,4	93,8	0,41	10,2	11,6	4,54	14,8	23	25	41,7	85	76,760101010101	19,7548152295633	0,16	23	97	34,6420204978038	9,1	105	162,172290021536	1	122	268,810782241015	100,195378151261	4,3	144	0,7	72,2	142,879577464789	91,773
1	68,1	391	398,7	286,39	1,14	13,6	0,17	59	10	33,3	2,4	4,38	327	7,6	0,03	0,07	44,3	14,3	29,9	32,3	92,5	0,48	10,9	12,4	4,79	14,6	22	25	36,3	155,143305785124	76,760101010101	21,9	0,21	14	101	34,6420204978038	8	106	162,172290021536	1,01	157	284	100,195378151261	4,4	139	0,88	63,9	142,879577464789	80,0841378955493
1	10,2	391	860,8	479,27	1,52	17,8	0,12	11	10	56,9	1,78	4,79	270	7,4	0,07	0,13	42,2	14,4	29,9	34,1	87,7	0,6	10,3	12,2	4,81	12,7	17	20	33,8	155,143305785124	76,760101010101	13,8	0,11	30	73	34,6420204978038	8,8	103	162,172290021536	1,14	56	197	100,195378151261	3,8	136	0,39	59,4	142,879577464789	80,0841378955493
1	7,73	391	966,2	281,31	1,09	13	0,12	40	10	33,9	2,22	4,66	267	7,4	0,04	0,22	41,4	13,3	26,2	32,1	81,7	0,45	10,1	11,5	5,07	14,2	13	20	39,4	155,143305785124	76,760101010101	19,7548152295633	0,26	8	87	26	8,7	105	106	1,03	97	161	100,195378151261	4,3	139	0,565091724419079	72	102	72,74
1	40,1	391	595,1	493,64	1,02	12,2	0,18	11	10	42,1	0,46	16,33	429	17,3	0,04	0,24	40,3	13,1	29,9	32,5	92	0,67	11	13,4	4,38	12,6	11,8	25	34,4	155,143305785124	76,760101010101	19,7548152295633	0,159945945945946	33	92	24	7,7	103,369144981413	134	6,7	283	268,810782241015	80	4,5	140	0,565091724419079	67,408663507109	149	7,249
1	18,9	391	389,7	354,74	1,09	13	0,12	82	10	31,6	1,71	4,58	143	6,9	0,01	0,05	38	11,9	26,8	31,3	85,6	0,39	12	15,2	4,44	14,9	14	18	37,4540854392298	76	76,760101010101	8,1	0,159945945945946	24	136,679387261489	34,6420204978038	8,86834289356278	103,369144981413	162,172290021536	1,82	73	283	100,195378151261	4,3	143	0,31	67,408663507109	142,879577464789	35,536
1	87,1	391	49,15	308,63	1,09	13	0,12	11	10	29,8	1,56	2,33	171	4,4	0,03	0,15	39,7	13,3	30,6	33,5	91,3	0,76	11,6	15,4	4,35	11,9	19	14	35,8	155,143305785124	76,760101010101	19,7548152295633	0,15	40	288	25	9,1	100	118	0,96	31	259	100,195378151261	5,1	138	0,565091724419079	67,3	178	83,779
1	9,34	391	168,3	364,89	1,09	13	0,12	11	10	29,8	0,62	9,07	333	10	0,07	0,62	42,7	13	25,7	30,4	84,4	0,42	9,1	9,4	5,06	15,3	25,9	66	33,9	71	76,760101010101	44,2	0,11	59	107	34,6420204978038	8,2	101	162,172290021536	1,08	1424	572	100,195378151261	3,8	139	0,46	67,408663507109	142,879577464789	86,002
1	37,8	391	368,4	352,34	1,09	13	0,12	11	10	29,8	2,18	1,9	237	4,5	0,03	0,15	36,1	13,4	33,2	37,1	89,4	0,24	9,9	11,2	4,04	13	20,6	29	46,5	96	76,760101010101	19,7548152295633	0,17	53	81	36	9,7	103,369144981413	189	0,99	119	268,810782241015	85	4,6	144	1,11	67,408663507109	339	80,719
1	4,79	391	1005,1	251,71	1,13	13,5	0,12	12	10	27,2	0,53	17,71	424	18,7	0,02	0,108552717747217	49,6	15,7	28,6	31,7	90,3	0,81	10,8	12,2	5,49	16,6	53,5	15	37,4540854392298	155,143305785124	76,760101010101	19,7548152295633	0,09	15	158	34,6420204978038	8,86834289356278	103,369144981413	162,172290021536	0,78	23	268,810782241015	100,195378151261	3,9	142	0,42	67,408663507109	142,879577464789	98,111
1	4,07	391	49,15	308,63	1,03	12,3	0,12	11	10	28,8	1,17	2,8	262	4,6	0,03	0,1	40,1	12,2	20,3	30,4	66,8	0,52	10,2	11,8	6	15	66,7	40	40,7	131	71	9,3	0,16	90	108	34,6420204978038	9,1	106	162,172290021536	1,09	108	199	100,195378151261	4,8	142	0,68	72	142,879577464789	86,861
1	5,89	531	68,8	327,79	1,09	13	0,12	8	10	29,8	1,38	11,83	208	14,3	0,05	0,18	41,4	13,8	29,7	33,3	89	0,45	10,6	11,6	4,65	13,2	45	22	46,2	67	76,760101010101	19,7548152295633	0,18	24	104	37	10	103,369144981413	228	1,15	190	268,810782241015	156	3,6	145	0,96	67,408663507109	177	80,276
1	49	391	134,9	350	1,09	13	0,13	11	35	29,8	0,49	5,45	186	6,8	0,06	0,12	31,7	8,7	22,5	27,4	82,1	0,84	12,8	12,7	3,86	22,3	18,8	33	39,6	59	76,760101010101	30,8	0,1	38	103	34,6420204978038	8,5	105	162,172290021536	1	42	353	100,195378151261	5,8	141	0,3	67,408663507109	142,879577464789	91,773
1	18,1	391	295,1	305,69	1,09	13	0,12	11	10	29,8	0,92	3,77	199	5	0,05	0,28	43,7	14,8	29,8	33,9	87,9	0,79	11,5	15,1	4,97	12,5	11,5	15	38,6	119	76,760101010101	19,7548152295633	0,16	14	109	34,6420204978038	9	103	162,172290021536	1,04	70	197	100,195378151261	4,3	140	0,95	68,2	142,879577464789	74,466
1	5,56	391	49,15	308,63	1,09	13	0,12	11	10	29,8	0,77	3,39	169	4,4	0,05	0,15	34,4	10,2	24,5	29,7	82,5	0,64	8,9	9	4,17	16,9	12,1	43	32,2	75	114	15,5	0,14	36	114	34,6420204978038	8,3	106	162,172290021536	1,24	81	427	100,195378151261	4,1	143	0,48	67,4	142,879577464789	56,513
1	26,6	391	448,5	338,47	1,09	13	0,12	11	10	29,8	1,33	4,59	330	6,8	0,07	0,15	42,6	14,1	29,1	33,1	87,8	0,55	10,6	12,7	4,85	12,2	60,1	36	37,4540854392298	155,143305785124	76,760101010101	19,7548152295633	0,14	141	103	34,6420204978038	8,86834289356278	103,369144981413	162,172290021536	0,92	31	268,810782241015	100,195378151261	4,8	147	0,51	67,408663507109	142,879577464789	100,091
1	18,6	391	133,9	331,26	1,04	12,4	0,12	15	10	31,1	0,53	29	110	31,4	0,05	0,46	35,6	11,3	27,5	31,7	86,6	1,34	11	12,5	4,11	13,1	31,5	23	39	69	76,760101010101	19,7548152295633	0,12	52	94	34,6420204978038	8,7	108	162,172290021536	0,79	22	167	100,195378151261	4,5	147	0,48	67,6	142,879577464789	104,701
1	10,4	1140	131,8	305,69	1,09	13	0,12	63	10	29,8	0,91	1,95	159	3,1	0,05	0,19	41,4	13,2	27,3	31,9	85,7	0,51	10,2	11,3	4,83	13	38	34	37,09	8,8	52	19,1	0,13	40	302	34,6420204978038	8,5	91	162,172290021536	0,66	26	268,810782241015	100,195378151261	4,07	130	0,57	67,408663507109	142,879577464789	112,731
1	118	391	545,1	364,89	1,09	13	0,12	75	10	29,8	0,68	2,85	211	4,2	0,03	0,13	37,1	12,5	28	33,7	83	0,46	9,7	10,4	4,47	13,2	34,3	24	43,7	72	76,760101010101	19,7548152295633	0,09	34	143	34,6420204978038	9,2	106	162,172290021536	0,99	124	268,810782241015	100,195378151261	4,3	142	0,57	71,5	142,879577464789	86,594
1	3,02	235	80,9	308,63	1,09	13	0,12	2	10	29,8	1,13	6,54	239	8,2	0,02	0,14	43,7	13,7	25,8	31,4	82,5	1,07	11,2	13,5	5,3	16,3	38,5	31	37,4540854392298	155,143305785124	76,760101010101	19,7548152295633	0,15	38	104	34,6420204978038	8,86834289356278	103,369144981413	162,172290021536	0,95	66	268,810782241015	100,195378151261	4,7	148	0,86	67,408663507109	142,879577464789	101,848
1	3,02	512	25,5	296,79	1,09	13	0,12	4	10	29,8	3,31	8,17	308	12,2	0,05	0,2	38,9	12,6	26,6	32,4	82,1	0,64	10,5	11,5	4,74	13,1	116	48	35,9	137	76,760101010101	15,4	0,07	114	105	34,6420204978038	9,3	106	162,172290021536	0,85	47	225	100,195378151261	4,2	143	0,36	67,408663507109	142,879577464789	105,23
1	5,61	306	131,6	289,24	1,09	13	0,12	3	10	29,8	1,12	6,03	430	7,4	0,06	0,09	44,2	14,4	33,9	32,6	104	0,69	11,4	13	4,25	15,2	20,5	26	37,4540854392298	155,143305785124	76,760101010101	19,7548152295633	0,14	36	95	34,6420204978038	8,86834289356278	103,369144981413	162,172290021536	0,96	93	268,810782241015	100,195378151261	3,8	145	0,55	67,408663507109	142,879577464789	84,964
1	28,4	391	116,7	308,63	1,09	13	0,12	11	10	29,8	1,66	4,47	196	6,7	0,03	0,15	38,6	13,1	27,4	33,9	80,8	0,63	11,2	13,4	4,78	13,9	53,5	35	37,4540854392298	155,143305785124	76,760101010101	19,7548152295633	0,14	52	134	34,6420204978038	8,86834289356278	103,369144981413	162,172290021536	0,95	43	268,810782241015	100,195378151261	4,4	144	0,55	67,408663507109	142,879577464789	83,077
1	3,02	391	21,1	188,11	1,13	13,5	0,12	4	10	30,2	2,37	3,47	225	6,4	0,07	0,42	43,4	14,6	28,6	33,6	85,1	0,41	11,3	14,1	5,1	12,8	15	22	37,62	6,9	86	17,3	0,1	10	102	34,6420204978038	8,74	103	162,172290021536	0,85	150	254	100,195378151261	4,1	137	0,46	67,408663507109	142,879577464789	88,904
1	3,02	1080	46,5	270,8	1,09	13	0,12	16	10	29,8	0,65	22,95	241	24,9	0,01	0,09	39,6	12,3	24,6	31,1	79	0,43	10,1	11,2	5,01	14,2	31	28	44,36	8,9	51	17,4	0,17	46	113	34,6420204978038	9,6	103	162,172290021536	0,87	158	268,810782241015	100,195378151261	4,59	141	0,89	77,31	142,879577464789	94,466
1	3,02	841	549,9	186,54	1,09	13	0,12	4	10	29,8	2,18	3,76	318	6,7	0,05	0,52	39,8	13,6	29,4	34,2	86,1	0,58	9,8	11,2	4,62	11,9	7,2	10	37,4540854392298	155,143305785124	76,760101010101	19,7548152295633	0,59	20	76	34,6420204978038	8,86834289356278	103,369144981413	162,172290021536	5,49	72	268,810782241015	100,195378151261	4,1	142	0,57	67,408663507109	142,879577464789	11,547
1	128	391	308,8	308,63	1,09	13	0,12	43	10	29,8	10,1	20,25	227	31,2	0,03	0,17	38,9	12,8	30,7	32,9	93,3	0,39	11,6	14,1	4,17	11,9	30	36	33,2	153	120	38	0,14	111	103	34,6420204978038	8,8	109	162,172290021536	1,35	61	304	100,195378151261	4,4	141	0,27	70,3	142,879577464789	54,705
1	3,02	171	91,1	248,77	1,09	13	0,12	3	10	29,8	1,11	7,35	471	9	0,04	0,12	34	11,5	28,7	33,8	84,8	0,57	10,4	11,6	4,01	13,1	50	51	35,3	101	128	12,6	0,12	100	119	34,6420204978038	8,5	113	162,172290021536	1,15	59	206	100,195378151261	4,9	145	0,53	60,8	142,879577464789	71,742
1	3,02	391	306,9	308,63	1,04	12,4	0,12	25	10	36	2,27	16,97	66	20,9	0,02	0,02	52,8	16,8	32	31,8	100,6	0,78	11,7	14,9	5,25	15	26,4	16	37,4540854392298	155,143305785124	76,760101010101	19,7548152295633	0,07	25	105	34,6420204978038	8,86834289356278	103,369144981413	162,172290021536	0,96	98	268,810782241015	100,195378151261	4,3	143	0,39	67,408663507109	142,879577464789	91,147
1	9,29	391	49,7	308,63	1,09	13	0,12	11	10	29,8	1,96	1,64	180	4,1	0,08	0,05	43,6	14,5	31	33,3	93,2	0,43	10	11	4,68	12,9	30,5	40	33,8	53	76,760101010101	19,7548152295633	0,14	21	180	34,6420204978038	8,4	101	162,172290021536	1,28	67	487	100,195378151261	4,2	136	0,48	67,9	142,879577464789	58,342
1	5,22	391	49,15	308,63	1,09	13	0,12	11	10	29,8	0,75	5,55	215	7	0,03	0,31	32,9	10,6	28,6	32,2	88,9	0,63	10,1	11,6	3,7	14,5	11,5	29	35,3	56	82	38,6	0,53	19	73	26	8,2	106	139	1,2	98	500	97	5,6	137	0,565091724419079	64,5	79	55,585
1	3,02	430	57,9	251,71	1,09	13	0,12	8	10	29,8	2,21	3,04	405	5,8	0,04	0,18	38,4	12,8	28,8	33,3	86,5	0,65	10,5	12,4	4,44	12,2	18,6	26	26,3	174	76,760101010101	19,7548152295633	0,26	193	131	34,6420204978038	8	105	162,172290021536	1,47	25	211	100,195378151261	4,1	139	0,565091724419079	67,408663507109	142,879577464789	45,046
1	76	391	49,15	308,63	1,09	13	0,27	11	10	29,8	1,17	13,01	468	14,8	0,04	0,07	31,9	9,7	25,6	30,4	84,2	0,54	10,2	11,5	3,79	17	37,6	44	30,3	155,143305785124	76,760101010101	19,7548152295633	0,159945945945946	102	102	33	8,6	103,369144981413	177	0,91	69	268,810782241015	127	3,8	142	0,565091724419079	67,408663507109	83	91,279
1	3,02	391	3,7	175,3	1,11	13,2	0,12	3	10	29,8	2,35	2,3	194	5,2	0,05	0,15	38,9	13,4	30,9	34,4	89,8	0,5	10,4	12,9	4,33	11,5	17,7	34	37,9	87	76,760101010101	32,4	0,159945945945946	50,1984491671453	73	33	8,4	103,369144981413	156	1,23181467181467	103	308	112	4,2	143	0,565091724419079	72,9	55	80,0841378955493
1	3,02	391	25,2	308,63	1,09	13	0,12	11	10	29,8	2,62	4,87	291	8,2	0,04	0,08	43,7	13,7	27,4	31,4	87,4	0,56	10,2	11,3	5	13,6	20,4	34	36,9	85	76,760101010101	23,4	0,159945945945946	50,1984491671453	78	33	8,3	103,369144981413	135	1,23181467181467	42	228	89	4,8	139	0,565091724419079	65,1	63	80,0841378955493
1	3,02	391	121,7	227,96	1	12	0,12	10	10	30,2	1,47	3,37	378	5,6	0,02	0,09	47,5	14,9	29,3	31,4	93,5	0,36	10,6	12,7	5,08	16,1	38,2	24	37,4540854392298	155,143305785124	76,760101010101	19,7548152295633	0,09	43	92	34,6420204978038	8,86834289356278	103,369144981413	162,172290021536	1,15	115	268,810782241015	100,195378151261	4,9	143	0,5	67,408663507109	142,879577464789	81,986
1	14,1	571	113,2	331,26	1,09	13	0,12	15	10	29,8	3,1	4,87	287	9,1	0,06	0,19	38,7	12,2	30,2	31,5	95,8	0,78	10,6	12,3	4,04	14,3	54,7	65	37,4540854392298	56	76,760101010101	19,7548152295633	0,159945945945946	67	136,679387261489	34,6420204978038	8,86834289356278	103,369144981413	162,172290021536	1,56	409	382	100,195378151261	4,7	139	1,21	67,408663507109	142,879577464789	45,61
1	14	852	272,6	308,63	1,09	13	0,12	18	16	29,8	2,59	7,32	264	11	0,04	0,03	36,6	12,5	28,3	34,2	83	0,65	10,2	11,5	4,41	12,7	84,6	49	27,3	95	76,760101010101	19,7548152295633	0,13	74	83	34,6420204978038	8,7	105	162,172290021536	1,43	20	182	100,195378151261	4,6	142	0,55	68,9	142,879577464789	54,357
1	3,02	514	55,3	324,41	1,09	13	0,12	10	10	29,8	0,5	16,58	254	17,6	0,04	0,38	33,3	10,9	24,7	32,7	75,3	0,71	10,1	11	4,42	17,9	12,4	31	33,4	227	76,760101010101	19,7548152295633	0,12	58	131	34,6420204978038	11,3	95	162,172290021536	2,31	281	584	100,195378151261	5,5	130	0,38	66,9	142,879577464789	26,637
1	9,47	391	107,2	324,41	1,19	14,1	0,12	11	10	43,4	1,41	3,29	226	5,2	0,02	0,04	46,3	14,6	26,8	31,5	85	0,52	11,6	15,5	5,45	15,9	36,1	38	37,4540854392298	155,143305785124	76,760101010101	19,7548152295633	0,28	104	380	34,6420204978038	8,86834289356278	103,369144981413	162,172290021536	1,45	295	268,810782241015	100,195378151261	4,3	137	0,99	67,408663507109	142,879577464789	50,531
1	6,05	391	49,15	308,63	1,09	13	0,12	11	10	29,8	2,1	2,01	212	4,7	0,02	0,02	40,8	13	23,7	31,9	74,3	0,65	8,6	8,7	5,49	17,2	13,4	21	34,8	151	76,760101010101	19,7548152295633	0,13	116	77	34,6420204978038	8,6	107	162,172290021536	1,34	36	156	100,195378151261	4,7	141	0,44	67,408663507109	142,879577464789	49,679
1	19,7	391	49,15	308,63	1,09	13	0,21	11	10	29,8	2	5,6	251	8,4	0,02	0,01	39,7	13,2	23,6	33,2	71	0,66	9	9,3	5,59	17,2	20,6	37	37,4540854392298	155,143305785124	76,760101010101	19,7548152295633	0,17	37	79	34,6420204978038	8,86834289356278	103,369144981413	162,172290021536	1,35	106	268,810782241015	100,195378151261	4,8	139	0,36	67,408663507109	142,879577464789	47,202
1	4,6	391	56,3	260,91	1,09	13	0,12	3	10	29,8	0,75	5,82	238	7,2	0,06	0,12	36	11,7	26,4	32,5	81,3	0,37	9,2	9,5	4,43	13,5	50	44	38,6	78	76,760101010101	19,7548152295633	0,08	117	95	34,6420204978038	8,6	101	162,172290021536	0,96	86	220	100,195378151261	4,4	142	0,565091724419079	67,408663507109	142,879577464789	99,164
1	6,45	391	49,15	290,7	1,01	12,1	0,12	17	10	32,8	1,16	5,27	247	6,9	0,04	0,07	35,2	11,4	30,2	32,4	93,1	0,34	10,9	12,9	3,78	12,7	9,5	20	37,4540854392298	155,143305785124	76,760101010101	19,7548152295633	0,1	26	281	34,6420204978038	8,86834289356278	103,369144981413	162,172290021536	0,74	39	268,810782241015	100,195378151261	4,1	139	0,38	67,408663507109	142,879577464789	121,195
1	3	391	49,15	308,63	1,09	13	1,2	11	19	29,8	1,96	3,05	194	5,6	0,1	0,92	42,4	13,3	26,1	31,4	83,1	0,48	9,7	10,8	5,1	13,7	36,7	21	36,4	43	76,760101010101	17,8	0,13	48	111	44	8,4	103,369144981413	152	0,9	99	234	91	3,9	141	0,565091724419079	67,408663507109	85	87,452
1	3,02	391	49,15	308,63	1,09	13	0,12	11	10	29,8	2,13	4,7	241	7,6	0,06	0,31	42,8	13,6	28,3	31,8	89,2	0,44	10,1	11,5	4,8	13,5	29,2	35	35,3	71	76,760101010101	15,9	0,16	44	106	34,6420204978038	8,6	101	162,172290021536	0,96	105	307	100,195378151261	4,7	142	0,51	67,408663507109	142,879577464789	101,276
1	46,5	391	49,15	308,63	1,09	13	0,12	11	10	29,8	2,28	4,31	294	7,3	0,02	0,02	40,9	13,2	28	32,3	86,8	0,3	11,4	12,8	4,71	12,9	41,8	41	37,4540854392298	155,143305785124	76,760101010101	19,7548152295633	0,08	18	97	34,6420204978038	8,86834289356278	103,369144981413	162,172290021536	1,01	46	268,810782241015	100,195378151261	4,6	144	0,41	67,408663507109	142,879577464789	102,177
1	6,15	391	132,3	289,24	1,06	12,7	0,12	8	10	36,2	2,33	2,92	174	5,8	0,05	0,03	34,9	10,5	22,6	30,1	75,1	0,56	10,3	10,9	4,65	16,2	28,8	41	34,6	60	79	8,7	0,28	33	103	34,6420204978038	9,4	101	162,172290021536	1,45	104	272	100,195378151261	4,4	140	0,91	67,6	142,879577464789	45,798
1	72,7	391	710,5	327,79	1,04	12,4	0,12	30	10	41,6	0,93	2,51	161	4,1	0,04	0,13	37,8	12,8	27,4	33,9	80,9	0,54	8,8	8,9	4,67	13,4	19,3	23	37,4540854392298	102	76,760101010101	19,7548152295633	0,159945945945946	39	136,679387261489	34,6420204978038	8,86834289356278	103,369144981413	162,172290021536	1,04	72	141	100,195378151261	3,9	141	0,49	67,408663507109	142,879577464789	550,032
1	3,02	320	12,5	235	1,09	13	0,12	4	10	29,8	1,35	5,03	203	6,7	0,02	0,01	38,1	12,1	28,2	31,8	88,8	0,46	9,6	9,4	4,29	13,9	18,4	23	36	105	76,760101010101	17	0,12	93	119	34,6420204978038	8	102	162,172290021536	0,79	66	257	100,195378151261	3,5	140	0,44	67,408663507109	142,879577464789	92,915
1	10,3	391	548,8	331,26	1,09	13	0,31	11	10	29,8	2,58	4,91	288	8,1	0,02	0,04	31,5	9,1	19,9	28,9	68,9	0,59	10,4570148489503	12,0571428571429	4,57	16,9	20,8	22	49,7	155,143305785124	76,760101010101	19,7548152295633	0,159945945945946	50,1984491671453	91	34,6420204978038	8,86834289356278	104	162,172290021536	1,14	110,430284857571	173	100,195378151261	3,9	142	0,565091724419079	75,3	142,879577464789	82,276
1	4,97	391	49,15	308,63	1,09	13	0,12	11	10	29,8	2,78	5,39	378	9,1	0,03	0,03	33,9	10,6	27,4	31,3	87,6	0,39	10,4	11,7	3,87	13,8	22,6	37	33,4	67	76,760101010101	27,6	0,13	121	131	34,6420204978038	7,6	104	162,172290021536	1,04	147	442	100,195378151261	3,8	140	0,36	67,408663507109	142,879577464789	73,944
1	3	391	49,15	308,63	1,09	13	0,12	11	10	29,8	1,62	5,86	262	8,1	0,01	0,108552717747217	33,6	9,8	19,2	29,2	65,8	0,24	10,2	12	5,11	17,3	8,5	26	24,9	126	43	12,4	0,11	62	93	20	7,4	115	88	0,68	29	229	53	3,8	148	0,565091724419079	58,9	73	85,869
1	3,02	391	124,7	287,8	1,19	14,1	0,12	10	10	35,2	1,45	3,66	64	5,9	0,02	0,05	35	10,8	30,5	30,9	98,9	0,31	11,6	14,8	3,54	14,3	22,3	21	37,4540854392298	155,143305785124	76,760101010101	19,7548152295633	0,12	14	111	34,6420204978038	8,86834289356278	103,369144981413	162,172290021536	0,97	176	268,810782241015	100,195378151261	4,1	142	0,66	67,408663507109	142,879577464789	86,298
1	3,02	193	97,6	264,12	1,09	13	0,12	2	10	29,8	0,61	6,44	290	7,6	0,05	0,1	42	14	29	33,3	87	0,44	8,9	8,7	4,83	13,5	24,1	23	37,4540854392298	155,143305785124	76,760101010101	19,7548152295633	0,11	22	88	34,6420204978038	8,86834289356278	103,369144981413	162,172290021536	0,89	85	268,810782241015	100,195378151261	4,3	144	0,58	67,408663507109	142,879577464789	117,177
1	4,07	391	777,9	350	1,09	13	0,12	11	10	29,8	1,21	8,62	326	10,8	0,04	0,39	30,2	8,9	23,5	29,5	79,9	0,91	10	10,7	3,78	16,5	28,4	24	37,4540854392298	155,143305785124	76,760101010101	19,7548152295633	0,08	32	196	34,6420204978038	8,86834289356278	103,369144981413	162,172290021536	1,01	67	268,810782241015	100,195378151261	4,6	145	0,52	67,408663507109	142,879577464789	78,791
1	3,02	181	71,4	285	1,09	13	0,12	2	10	29,8	0,48	10,18	193	11,1	0,06	0,16	43,9	14,2	27,5	32,3	84,9	0,6	9,9	10,6	5,17	13,5	40,5	26	33,4	64	57	22,4	0,25	30	154	34,6420204978038	8,7	108	162,172290021536	1,08	20	167	100,195378151261	4,5	145	1,11	56,3	142,879577464789	70,152
1	14,9	391	49,15	308,63	1,09	13	0,12	11	10	29,8	1,68	5,34	339	7,7	0,05	0,25	40,5	13,2	25,5	32,6	78,2	0,26	9,7	10,6	5,18	13,7	67,6	42	39,6	79	76,760101010101	19,7548152295633	0,16	25	91	34,6420204978038	8,7	103	162,172290021536	1,21	62	154	100,195378151261	4,3	142	0,73	63	142,879577464789	63,777
1	4,77	1280	215,7	308,63	1,09	13	0,12	51	10	29,8	1,63	5,08	278	7,4	0,01	0,01	36,1	11,5	24,3	31,9	76,3	0,2	10,6	13,9	4,73	15,4	53,8	64	34	44	37	19,3	0,28	30	92	34,6420204978038	8,3	98	162,172290021536	0,87	427	285	100,195378151261	3,6	139	1,18	65,5	142,879577464789	104,229
1	3,02	391	60,3	308,63	1,09	13	0,12	18	10	29,8	0,91	7,79	474	9,4	0,09	0,02	27,3	8,7	28,1	31,9	88,1	0,06	13,5	22,1	3,1	17	32,4	21	47,4	128	107	15,1	0,09	28	103	34,6420204978038	9,9	106	162,172290021536	1,01	62	268,810782241015	100,195378151261	3,66	139	0,48	85	142,879577464789	98,651
1	3,02	391	100,1	270,76	1,09	13	0,12	2	10	29,8	1,16	2,06	168	3,5	0,01	0,108552717747217	38,1	12,3	28,1	32,3	87,2	0,21	12,1	17,7	4,37	12,8	17,2	22	34	98	76,760101010101	15,4	0,11	26	100	34,6420204978038	9,3	106	162,172290021536	1,44	61	183	100,195378151261	5,1	144	0,43	67,408663507109	142,879577464789	43,967
1	39,2	391	724,5	308,63	1,09	13	0,14	11	10	29,8	1,89	1,53	242	3,8	0,02	0,03	37,6	12,5	28,1	33,2	84,5	0,18	11,4	13,4	4,45	12,5	48	45	33,07	9,6	95	22,1	0,11	67	123	34,6420204978038	8,64	105	162,172290021536	0,96	80	268,810782241015	100,195378151261	4,19	139	0,4	65,84	142,879577464789	77,549
1	47,2	391	158,3	308,63	1,09	13	0,12	68	10	29,8	0,55	3,86	151	5	0,01	0,108552717747217	35,9	12	27,6	33,4	82,7	0,24	10,7	12,8	4,34	13	21,4	27	34,6	155,143305785124	76,760101010101	19,7548152295633	0,21	70	135	26	8,2	107	143	0,95	51	233	100,195378151261	4,3	143	0,565091724419079	62	89	100,427
1	18,2	391	657,9	466,15	1,1	13,1	0,12	4	10	28,6	1,09	1,3	159	2,9	0,02	0,108552717747217	40,4	13,4	27,2	33,2	82,1	0,6	10	10,3	4,92	15	15,6	18	35,2	78	76,760101010101	19,7548152295633	0,08	32	136,679387261489	34,6420204978038	8,5	103,369144981413	162,172290021536	1,12	67	273	100,195378151261	5,5	135	0,565091724419079	66,8	142,879577464789	67,607
1	5,59	391	422,8	308,63	1,09	13	0,12	11	10	29,8	1,17	3,97	279	5,3	0,04	0,06	39	12,9	28,6	33,1	86,5	0,45	9,2	9	4,51	13,5	24,8	29	37,4540854392298	155,143305785124	76,760101010101	19,7548152295633	0,09	40	104	34,6420204978038	8,86834289356278	103,369144981413	162,172290021536	1,02	49	268,810782241015	100,195378151261	4	142	0,4	67,408663507109	142,879577464789	85,303
1	3,02	362	33,8	264,12	1,09	13	0,12	2	10	29,8	2,79	8,8	310	12,6	0,01	0,01	35,8	10,7	24,7	29,9	82,7	0,35	11	12,4	4,33	15,3	50	34	36,43	15,2	99	38,8	0,159945945945946	50,1984491671453	136,679387261489	34,6420204978038	9,04	103	162,172290021536	0,91	43	268,810782241015	100,195378151261	5,53	140,630044843049	0,48	67,408663507109	142,879577464789	91,279
1	18,7	391	49,15	308,63	1,09	13	0,12	11	10	29,8	1,35	9,09	261	11,2	0,01	0,04	38,5	12,2	28,7	31,7	90,6	0,29	9,9	10,3	4,25	14,1	46,7	28	37,4540854392298	155,143305785124	76,760101010101	19,7548152295633	0,15	54	262	34,6420204978038	8,86834289356278	103,369144981413	162,172290021536	0,9	41	268,810782241015	100,195378151261	4,6	137	0,55	67,408663507109	142,879577464789	88,689
1	3,02	170	130,1	281,31	1,09	13	0,12	3	10	29,8	0,54	6,55	406	7,8	0,05	0,23	39,9	12,8	28,1	32,1	87,7	0,99	11,5	14,2	4,55	13,8	10,9	19	33,9	59	76,760101010101	18	0,15	10	127	34,6420204978038	8,4	107	162,172290021536	0,96	72	255	100,195378151261	3,8	144	0,43	67,408663507109	142,879577464789	75,4
1	5,51	391	515	298,38	1,17	13,9	0,12	11	10	40,7	2,96	3,73	221	7,2	0,06	0,29	27,5	8,7	30,3	31,6	95,8	1,13	11,1	12,6	2,87	14,2	54,8	45	27,1	166	66	30,6	0,2	226	154	19	8,3	103	136	1,23	37	435	90	5,3	140	0,565091724419079	62,4	133	61,222
1	8,68	391	254,6	308,63	1,09	13	0,12	11	10	29,8	1,15	2,51	259	4,2	0,03	0,03	43,3	14	28,1	32,3	86,8	0,4	9,7	10,9	4,99	13,6	35,7598436736688	37,034373476353	27,7	132	76,760101010101	23,6	0,159945945945946	142	136,679387261489	20	8,9	103,369144981413	162,172290021536	0,8	110,430284857571	268,810782241015	100,195378151261	3,6	140,630044843049	0,565091724419079	67,408663507109	142,879577464789	83,778
1	3,02	137	67	237,64	1,09	13	0,12	3	10	29,8	1,85	5,81	269	8,6	0,0295093333333333	0,02	34,6	11,2	26,4	32,4	81,6	0,39	9,5	9,7	4,24	14,1	18,4	22	37,4540854392298	155,143305785124	76,760101010101	19,7548152295633	0,16	14	103	34,6420204978038	8,86834289356278	103,369144981413	162,172290021536	0,98	132	268,810782241015	100,195378151261	4,2	143	0,72	67,408663507109	142,879577464789	107,47
1	18,1	391	115,6	324,41	1,09	13	0,12	38	10	29,8	2,57	4,36	301	8,5	0,06	0,28	39,9	12	24	30,1	80	0,71	9,6	10,4	4,99	15,5	110	64	46,75	11,2	66	20,3	0,159945945945946	114	84	34,6420204978038	9,21	104	162,172290021536	0,61	84	268,810782241015	100,195378151261	4,09	138	0,565091724419079	73,71	142,879577464789	128,474
1	3,02	391	16	308,63	1,09	13	0,12	11	10	29,8	0,48	3,37	246	4,3	0,01	0,01	38,8	13,1	29,2	33,8	86,6	0,51	10	10,8	4,48	11,6	44,3	34	37,4540854392298	155,143305785124	76,760101010101	19,7548152295633	0,13	46	66	34,6420204978038	8,86834289356278	103,369144981413	162,172290021536	1,14	87	268,810782241015	100,195378151261	4,5	147	0,44	67,408663507109	142,879577464789	67,585
1	108	391	230	364,89	1,09	13	0,23	11	10	29,8	2,29	4,66	251	7,7	0,05	0,37	44,6	14,3	27,8	32,1	86,6	0,45	10,6	13	5,15	12,1	38,8	32	45,2	49	76,760101010101	19,7548152295633	0,24	47	110	27	9	103,369144981413	100	1,01	133	268,810782241015	51	3,9	143	1,04	67,408663507109	112	96,594
1	46,3	1750	144	338,47	1,09	13	0,12	59	10	29,8	1,36	5,76	237	7,8	0,03	0,03	42,2	14	30,9	33,2	93,2	0,41	10	11,3	4,53	11,7	47,6	44	44,1	70	76,760101010101	58,4	0,159945945945946	50,1984491671453	238	28	9,2	103,369144981413	203	1,23181467181467	89	582	156	4,5	141	0,565091724419079	85,8	94	80,0841378955493
1	3,02	391	128,4	264,12	1,05	12,6	0,12	3	10	34,1	1,44	2,88	296	4,9	0,04	0,16	40,1	13,9	29,1	34,7	83,9	0,74	9,3	10	4,78	13,2	22,2	26	36	71	76,760101010101	19,7548152295633	0,24	45	101	34,6420204978038	8,5	105	162,172290021536	1,11	213	204	100,195378151261	5,1	144	0,88	57,9	142,879577464789	65,986
1	14,3	6220	15,9	251,71	1,06	12,7	0,12	11	10	25,9	2,25	2,48	204	5,4	0,03	0,16	36,1	12,2	29,8	33,8	88,3	0,37	11,1	13,5	4,09	13	18	27	31,7	76	76,760101010101	19,7548152295633	0,22	25	201	34,6420204978038	8,3	97	162,172290021536	1,1	36	260	100,195378151261	4,1	136	0,52	66,5	142,879577464789	67,655
1	3,02	391	169	245,9	1,13	13,5	0,12	3	10	42,1	1,31	6,99	465	9,1	0,03	0,02	30,7	8,9	18,9	29	65	0,3	9,6	11,2	4,72	17,8	22,7	36	28,5	59	76,760101010101	18,8	0,159945945945946	50,1984491671453	130	31	8	103,369144981413	164	1,23181467181467	84	364	112	4	146	0,565091724419079	67	106	80,0841378955493
1	15,2	391	292,5	289,24	1,09	13	0,12	30	10	29,8	1,36	7,66	369	10	0,0295093333333333	0,01	32,5	10,8	30,9	33,2	93,1	0,16	9,9	8,6	3,49	13,9	26,9	33	37,4540854392298	155,143305785124	76,760101010101	19,7548152295633	0,1	130	88	34,6420204978038	9,1	105	162,172290021536	1,17	39	268,810782241015	100,195378151261	4,9	144	0,36	67,408663507109	142,879577464789	80,0841378955493
1	3,02	391	121,3	308,63	1,09	13	0,12	11	10	29,8	1,52	4,23	479	6,5	0,01	0,01	43,9	14,5	28,2	33	85,2	0,24	10,2	12	5,15	13,1	27,5	25	38,8	52	76,760101010101	19,7548152295633	0,17	35	345	34,6420204978038	8,4	99	162,172290021536	0,94	74	268,810782241015	100,195378151261	4	136	0,59	66,9	142,879577464789	85,939
1	3,02	217	3,5	243,09	1,09	13	0,12	8	10	29,8	0,65	5,6	323	6,5	0,05	0,14	41,4	12,6	26,5	30,4	87,2	0,54	9,5	10,2	4,75	13,2	40,6	58	34,4	155,143305785124	76,760101010101	19,7548152295633	0,1	36	231	28	8,5	108	152	1,09	37	262	100,195378151261	4,8	143	0,565091724419079	67	179	72,871
1	4,68	391	49,15	308,63	1,09	13	0,12	11	10	29,8	1,63	2,14	136	4,5	0,03	0,09	35,8	11,8	30,2	33	91,6	0,53	9,7	10,1	3,91	13	32,8	40	37,4540854392298	103	76,760101010101	15,5	0,17	69	97	34,6420204978038	8,86834289356278	103,369144981413	162,172290021536	0,9	53	229	100,195378151261	3,9	139	0,54	67,408663507109	142,879577464789	84,433
1	3,02	391	49,15	308,63	1,09	13	0,12	11	10	29,8	2,69	5,95	340	9,9	0,04	0,22	37,1	12,5	28,6	33,7	84,9	0,5	10,9	13,3	4,37	13,2	9,3	24	33	155,143305785124	76,760101010101	19,7548152295633	0,14	44	105	28	8,5	103	121	1,17	79	346	100,195378151261	4,1	139	0,565091724419079	64,9	71	60,201
1	5,99	391	171,7	277,71	1,09	13	0,12	11	10	29,8	1,91	2,86	213	5,9	0,02	0,06	33,4	10,1	30,1	30,2	99,4	0,25	10,3	12,2	3,36	13,5	16,5	22	40,3	80	76,760101010101	12,6	0,11	23	100	34,6420204978038	9,1	112	162,172290021536	1,18	92	185	100,195378151261	4,3	148	0,48	67,408663507109	142,879577464789	68,573
1	3,02	169	243,9	227,96	1,09	13	0,12	2	10	29,8	0,62	10,93	192	12,2	0,01	0,07	38,8	12,6	27,4	32,5	84,3	0,41	12,1	17,6	4,6	13,3	13,4	14	34,3	54	73	8,3	0,11	8	127	34,6420204978038	9,1	97	162,172290021536	1,38	21	143	100,195378151261	4,1	133	0,43	63,2	142,879577464789	48,621
1	8,95	391	34,1	270,76	1,14	13,6	0,12	6	10	32,8	2,24	4,13	212	8	0,02	0,06	34	10,5	22,3	30,9	72,2	0,51	11	14,6	4,71	16,9	20	14	37,4540854392298	155,143305785124	76,760101010101	11,6	0,159945945945946	50,1984491671453	136,679387261489	34,6420204978038	8,86834289356278	103,369144981413	162,172290021536	0,86	45	145	100,195378151261	4,5	141	0,565091724419079	67,408663507109	142,879577464789	91,64
1	12,6	391	49,15	308,63	1,09	13	0,16	11	17	29,8	1,82	3,5	184	5,9	0,01	0,01	42,1	14	29,4	33,3	88,3	0,16	11,5	12,3	4,77	12,5	110,9	50	37,4540854392298	155,143305785124	76,760101010101	19,7548152295633	0,22	48	98	34,6420204978038	8,86834289356278	103,369144981413	162,172290021536	1,12	65	268,810782241015	100,195378151261	4	147	0,96	67,408663507109	142,879577464789	88,292
1	3,02	391	112,5	308,63	1,09	13	0,12	17	10	29,8	1,68	4,06	251	6,3	0,04	0,08	40,6	13,4	29,5	33	89,2	0,29	9,7	10,7	4,55	11,8	15,2	30	45,8	155,143305785124	76,760101010101	19,7548152295633	0,15	18	93	35	9,5	101	186	1,25	176	201	100,195378151261	4,5	145	0,565091724419079	76,2	118	80,643
1	3,38	391	155,5	281,31	1,09	13	0,12	11	20	29,8	1,54	3,14	174	5,3	0,03	0,01	31,2	9,9	24	31,7	75,7	0,37	12,8	20,4	4,12	15	67,8	48	37,4540854392298	155,143305785124	76,760101010101	19,7548152295633	0,12	35	99	34,6420204978038	8,86834289356278	103,369144981413	162,172290021536	0,97	162	268,810782241015	100,195378151261	4,3	143	0,46	67,408663507109	142,879577464789	110,351
1	3,02	247	139,5	285	1,09	13	0,12	3	10	29,8	1,26	1,61	100	3,4	0,02	0,06	37,5	12,2	31	32,5	95,2	0,18	11,3	14	3,94	13,2	26,1	26	44,3	100	76,760101010101	19,7548152295633	0,09	84	139	34,6420204978038	9,3	99	162,172290021536	1,29	144	268,810782241015	100,195378151261	4,1	139	0,37	73,1	142,879577464789	65,127
1	103	391	49,15	308,63	1,09	13	0,12	11	10	29,8	0,85	4,68	297	5,9	0,02	0,17	38,4	12,9	29,5	33,6	87,7	0,63	10,7	11,7	4,38	12,5	11,1	19	33,4	63	39	14,8	0,11	38	95	34,6420204978038	8,3	105	162,172290021536	0,85	77	197	100,195378151261	3,9	139	0,47	60,2	142,879577464789	96,046
1	11,2	391	49,15	308,63	1,09	13	0,12	11	10	29,8	3,19	4,7	450	8,7	0,04	0,2	39,3	12,8	25,7	32,6	78,8	0,27	9,7	10,7	4,99	14,3	18,1	13	24,4	64	76,760101010101	19,7548152295633	0,2	25	307	34,6420204978038	8,4	103,369144981413	162,172290021536	1,23181467181467	12	194	100,195378151261	4,3	135	0,86	52,4	142,879577464789	80,0841378955493
1	7,34	391	49,15	308,63	1,09	13	0,12	11	10	29,8	1,62	10,45	479	12,7	0,01	0,01	38,1	12,6	28,5	33,1	86,2	0,52	11,2	13,5	4,42	12	15,2	18	37,4540854392298	155,143305785124	76,760101010101	19,7548152295633	0,159945945945946	50,1984491671453	136,679387261489	34,6420204978038	8,86834289356278	103,369144981413	162,172290021536	0,96	110,430284857571	268,810782241015	100,195378151261	4,2	144	0,565091724419079	67,408663507109	142,879577464789	101,276
1	42,6	391	507,7	327,79	1,2	14,2	0,41	85	10	40,2	0,94	3,89	301	5,3	0,01	0,108552717747217	41,1	12,9	28,5	31,4	90,9	0,23	10,8	12,7	4,52	14,6	12,5	24	37,4540854392298	155,143305785124	76,760101010101	13,4	0,159945945945946	50,1984491671453	136,679387261489	34,6420204978038	8,86834289356278	103,369144981413	162,172290021536	1,14	43	172	100,195378151261	3,5	142	0,565091724419079	67,408663507109	142,879577464789	67,585
1	179	391	854,4	308,63	1,09	13	0,12	11	10	29,8	0,45	9,78	220	10,9	0,0295093333333333	0,06	45,3	14,8	27,3	32,7	83,6	0,42	10,8	13	5,42	12,7	15	23	35,8	106	76,760101010101	19,7548152295633	0,16	47	195	34,6420204978038	8,8	101	162,172290021536	1,05	48	201	100,195378151261	3,6	139	0,54	62,2	142,879577464789	68,135
1	5,16	391	406	281,31	1,09	13	2,5	11	10	29,8	0,94	2,96	189	4,8	0,03	0,27	37,6	12,1	29,3	32,2	91	1,16	10,5	12,1	4,13	13,2	35,7598436736688	37,034373476353	21,7	155,143305785124	76,760101010101	19,7548152295633	0,159945945945946	50,1984491671453	174	34,6420204978038	8,86834289356278	103,369144981413	162,172290021536	1,23181467181467	110,430284857571	138	100,195378151261	4,28213461066077	140,630044843049	0,565091724419079	36,9	142,879577464789	80,0841378955493
1	3,02	391	49,15	308,63	1,09	13	0,12	11	10	29,8	2,23	3,54	252	6,3	0,02	0,03	47,4	15,7	30,2	33,1	91,2	0,47	9,8	11,6	5,2	12	22,7	28	36,5	155,143305785124	76,760101010101	19,7548152295633	0,11	40	127	35	9,1	107	181	1,23	137	261	100,195378151261	4,3	147	0,565091724419079	70,2	139	59,945
1	3,77	391	29,6	290,7	0,96	11,5	0,16	11	10	33,2	0,42	9,94	309	10,5	0,02	0,14	42,2	13,6	25	32,2	77,4	0,69	11,3	14,9	5,45	15	49,4	34	34,3	56	76,760101010101	19,7548152295633	0,09	60	266	34,6420204978038	8,4	101	162,172290021536	1	65	242	100,195378151261	4,4	136	0,35	57,4	142,879577464789	82,595
1	64,1	391	634,5	331,26	1,27	15	0,12	11	10	46,4	0,92	7,63	282	9,7	0,03	0,08	37,4	12,2	26,6	32,6	81,5	0,3	11,5	13,2	4,59	12,5	20,6	30	33,5	89	76,760101010101	12,3	0,26	56	154	34,6420204978038	8,4	105	162,172290021536	1,07	101	369	100,195378151261	4,2	144	1,15	67,408663507109	142,879577464789	68,979
1	4,79	384	40,1	327,79	1,09	13	0,12	4	10	29,8	1,46	6,76	305	9	0,02	0,18	35,4	12,1	30,9	34,2	90,5	0,71	11,7	14,6	3,91	12,3	12,7	19	34,4	155,143305785124	76,760101010101	19,7548152295633	0,09	18	164	30	8,5	107	135	0,9	30	297	100,195378151261	4,7	141	0,565091724419079	62,4	62	88,068
1	36,1	391	56,9	342,21	1,09	13	0,12	11	10	29,8	2,43	4,91	238	7,9	0,02	0,04	45,6	15	29,1	32,9	88,5	0,41	11,3	15,2	5,15	11,9	66,5	41	38,2	112	271	24,7	0,3	277	80	34,6420204978038	9	101	162,172290021536	1,3	41	389	100,195378151261	5,1	142	1,14	70,6	142,879577464789	67,774
1	6,2	391	741,8	308,63	1,09	13	0,12	40	10	29,8	2,21	3,86	297	6,7	0,01	0,07	32,3	9,9	22,6	30,7	73,7	0,32	9,2	9,7	4,38	19,4	65,1	21	30,7	90	76,760101010101	19,7548152295633	0,13	180	254	34,6420204978038	8,6	103	162,172290021536	1,04	56	193	100,195378151261	5,3	140	0,55	61,6	142,879577464789	83,324
1	3,02	262	33,9	235	1,09	13	0,12	3	10	29,8	7,22	14,81	346	25	0,02	0,1	38,3	12,1	27,6	31,6	87,4	0,29	10,5	11,2	4,38	13,1	10	20	37,35	8	76,760101010101	23,3	0,159945945945946	16	207	34,6420204978038	8,13	100	162,172290021536	0,59	116	268,810782241015	100,195378151261	3,87	137	0,565091724419079	66,95	142,879577464789	104,759
1	68,5	391	1346,4	308,63	1,09	13	1	14	48	29,8	1,33	2,36	212	4,5	0,01	0,18	34,5	11,3	26,4	32,8	80,6	0,31	9,9	9,9	4,28	13,6	18,7	21	37,4540854392298	155,143305785124	76,760101010101	19,7548152295633	0,12	69	90	34,6420204978038	8,86834289356278	103,369144981413	162,172290021536	0,89	77	353	100,195378151261	4,8	142	0,28	67,408663507109	142,879577464789	102,537
1	43,4	391	166,7	308,63	1	12	0,12	34	10	31,8	1,49	15,42	591	17,9	0,0295093333333333	0,108552717747217	37,7	12,5	27,5	33,2	83	0,18	11	12,7	4,54	12,9	29,9	9	32,2	61	76,760101010101	19,7548152295633	0,13	39	201	34,6420204978038	9,8	99	162,172290021536	1,09	40	198	100,195378151261	5	139	0,58	56,7	142,879577464789	66,98
1	3,08	391	49,15	308,63	1,09	13	0,12	11	10	29,8	0,68	4,61	144	5,6	0,02	0,15	39,7	12,6	29	31,7	91,5	0,5	15	22,4	4,34	12,9	11,4	24	37,2	155,143305785124	76,760101010101	19,7548152295633	0,159945945945946	29	110	18	8,9	103,369144981413	95	0,97	53	268,810782241015	56	4,6	140	0,565091724419079	67,408663507109	104	86,906
1	40,3	391	844,7	308,63	1,09	13	0,12	21	10	29,8	2,92	4,01	306	7,7	0,02	0,07	43,7	14,1	26,3	32,3	81,4	0,24	10,2	11,2	5,37	13,5	29,3	19	37,4540854392298	155,143305785124	76,760101010101	19,7548152295633	0,08	68	95	34,6420204978038	8,86834289356278	103,369144981413	162,172290021536	1,07	176	268,810782241015	100,195378151261	4	141	0,36	67,408663507109	142,879577464789	92,003
1	3,65	391	49,15	308,63	1,09	13	0,12	11	10	29,8	2,25	3,7	218	6,5	0,01	0,02	38,8	12,4	29,5	32	92,4	0,29	9,6	9,9	4,2	12,7	9,8	9	33,7	98	82	10,9	0,1	18	121	34,6420204978038	9	103	162,172290021536	0,87	91	110	100,195378151261	3,4	141	0,46	63	142,879577464789	88,058
1	4,07	391	49,15	308,63	1,13	181	0,12	11	10	29,8	1,78	7,41	162	10,3	0,01	0,07	43,4	13,6	23,8	31,3	76	0,51	11,2	14,3	5,71	14,4	24,3	16	37,4540854392298	155,143305785124	76,760101010101	19,7548152295633	0,1	56	381	34,6420204978038	8,86834289356278	103,369144981413	162,172290021536	2,66	26	268,810782241015	100,195378151261	5,7	136	0,39	67,408663507109	142,879577464789	22,938
1	11,7	391	49,15	308,63	1,09	13	0,12	11	10	29,8	0,97	6,69	185	7,8	0,02	0,02	42,2	14,5	30,3	34,4	88,3	0,53	10,3	11,5	4,78	12,1	101,7	65	37,4540854392298	155,143305785124	76,760101010101	19,7548152295633	0,159945945945946	22	88	34,6420204978038	8,86834289356278	103,369144981413	162,172290021536	0,92	62	268,810782241015	100,195378151261	4,4	145	0,565091724419079	67,408663507109	142,879577464789	82,799
1	3,02	391	49,15	308,63	1,09	13	0,12	11	10	29,8	1,77	1,34	226	3,5	0,01	0,01	39,8	12,7	27,1	31,9	85	0,27	9,9	10,1	4,68	15,1	32,2	33	37,4540854392298	155,143305785124	76,760101010101	19,7548152295633	0,15	51	107	34,6420204978038	8,86834289356278	103,369144981413	162,172290021536	1,05	104	268,810782241015	100,195378151261	5,4	148	0,75	67,408663507109	142,879577464789	77,864
1	3,02	391	49,15	308,63	1,09	13	0,12	11	10	29,8	2,32	2,29	194	5	0,04	0,07	38,6	12,5	28,6	32,4	88,3	0,47	9,4	10,1	4,37	13,1	24	19	36	86	76,760101010101	15,1	0,13	39	98	24	8,6	103,369144981413	133	1,09	37	175	94	4,7	143	0,565091724419079	67,408663507109	73	74,423
1	9,95	391	789,7	308,63	1,09	13	0,12	16	10	29,8	2,24	2,83	374	5,8	0,02	0,01	42,4	14	29,4	33	89,1	0,52	10,5	11,5	4,76	12,3	20	37,034373476353	37,4540854392298	155,143305785124	76,760101010101	17,6	0,159945945945946	50,1984491671453	136,679387261489	34,6420204978038	8,86834289356278	103,369144981413	162,172290021536	1,23181467181467	68	268,810782241015	100,195378151261	4,28213461066077	140,630044843049	0,32	67,408663507109	142,879577464789	80,0841378955493
1	56,4	391	49,15	308,63	1,09	13	0,12	11	10	29,8	0,32	13,78	185	14,5	0,01	0,09	40,6	12,4	25,8	30,5	84,4	0,39	10,1	11	4,81	14,8	59,5	18	37,4540854392298	155,143305785124	76,760101010101	19,7548152295633	0,33	86	157	34,6420204978038	8,86834289356278	103,369144981413	162,172290021536	0,95	64	268,810782241015	100,195378151261	4,8	141	1,35	67,408663507109	142,879577464789	5,744
1	5,21	391	49,15	308,63	1,09	13	0,12	11	10	29,8	0,75	2,27	151	3,4	0,01	0,06	35,1	11,1	29,1	31,6	91,9	0,24	11,8	14,2	3,82	13,3	59,7	37	30,5	78	76,760101010101	14,1	0,12	53	103	34,6420204978038	8,7	110	162,172290021536	1,14	28	227	100,195378151261	4,3	145	0,53	67,408663507109	142,879577464789	71,996
1	45,3	391	49,15	308,63	1,09	13	0,12	11	10	29,8	0,89	1,43	193	2,7	0,02	0,04	40,3	12,9	27,4	32	85,7	0,24	9,6	10	4,7	14,6	42,8	64	37,4540854392298	155,143305785124	76,760101010101	19,7548152295633	0,11	54	150	34,6420204978038	8,86834289356278	103,369144981413	162,172290021536	1,19	1032	268,810782241015	100,195378151261	4,2	145	0,49	67,408663507109	142,879577464789	72,306
1	73,7	391	49,15	308,63	1,09	13	0,12	11	10	29,8	1,31	8,21	352	10,2	0,0295093333333333	0,01	43,2	14,7	30,1	34	88,3	0,56	9,7	10,6	4,89	12,7	49,7	60	34,9	155,143305785124	76,760101010101	19,7548152295633	0,17	76	105	30	8,2	101	125	1,11	249	372	100,195378151261	3,9	137	0,565091724419079	60,1	126	78,103
1	34,3	391	49,15	308,63	1,09	13	0,12	11	10	29,8	1,42	2,75	247	5	0,01	0,08	40	12,4	23,9	31	77,2	0,47	12,2	17,6	5,18	13,4	19	25	41,4	8,4	65	19,1	0,15	82	101	34,6420204978038	8,19	99	162,172290021536	0,76	201	268,810782241015	100,195378151261	4,27	134	0,53	70,21	142,879577464789	102,709
1	55,2	391	49,15	308,63	1,09	13	0,12	11	10	29,8	1,67	2,46	147	4,8	0,03	0,09	46,6	16,1	29,6	34,5	85,7	0,54	11,1	14,1	5,44	13,6	11	19	0,17	14,1	63	11,7	0,12	13	97	34,6420204978038	8,88	107	162,172290021536	0,99	65	268,810782241015	100,195378151261	4,57	139	0,63	70,55	142,879577464789	67,245
1	3,44	391	60,9	308,63	1,09	13	0,12	11	10	29,8	0,82	6,23	201	8	0,02	0,07	40,5	12,7	27	31,4	86,2	0,45	11	13,6	4,7	13,8	15,1	26	41,2	72	76,760101010101	19,7548152295633	0,13	20	87	34,6420204978038	9	105	162,172290021536	0,95	58	211	100,195378151261	4,7	142	0,45	61,6	142,879577464789	84,252
1	4,51	247	64,4	260,91	1,09	13	0,12	54	10	29,8	1,03	3,67	415	5,6	0,01	0,03	36,3	10,7	21	29,5	71,2	0,35	11	14,7	5,1	18,6	39,4	26	39,2	36	76,760101010101	19,7548152295633	0,11	43	134	34,6420204978038	8,7	104	162,172290021536	0,88	100	258	100,195378151261	4,4	139	0,47	73	142,879577464789	103,014
1	3,02	341	19	300	1,09	13	0,26	2	10	29,8	0,87	9,28	422	11,1	0,0295093333333333	0,05	38,5	12,5	27,7	32,5	85,4	0,69	11	13,4	4,51	13,2	38	36	43,19	9,2	49	25,4	0,14	21	129	34,6420204978038	9,03	103,369144981413	162,172290021536	0,81	530	268,810782241015	100,195378151261	4,25	140	0,61	67,408663507109	142,879577464789	115,146
1	14,5	2170	8,3	362,26	1,09	13	0,12	44	10	29,8	2,74	6,09	273	9,6	0,03	0,19	44,2	14,3	27,6	32,4	85,2	0,72	11,1	12,4	5,19	12,3	14,8	18	37,4540854392298	155,143305785124	76,760101010101	19,7548152295633	0,19	16	85	34,6420204978038	8,86834289356278	103,369144981413	162,172290021536	1	72	268,810782241015	100,195378151261	4,1	145	0,78	67,408663507109	142,879577464789	96,399
1	3,02	391	28,1	308,63	1,09	13	0,12	5	10	29,8	2,05	2,69	247	5,2	0,01	0,05	36,6	11,8	26,2	32,2	81,2	0,36	9,6	9,8	4,51	13,6	19,9	16	37,4540854392298	155,143305785124	76,760101010101	19,7548152295633	0,15	18	220	34,6420204978038	8,86834289356278	103,369144981413	162,172290021536	0,66	21	268,810782241015	100,195378151261	3,7	140	0,62	67,408663507109	142,879577464789	99,341
1	10,7	391	49,15	308,63	1,09	13	0,12	11	10	29,8	2,14	4,29	217	7,4	0,01	0,01	44,3	15,6	29,5	35,2	83,7	0,65	9,7	10,6	5,29	11,9	13,4	28	32	106	89	20,2	0,14	29	210	34,6420204978038	8,5	101	162,172290021536	0,95	50	226	100,195378151261	3,4	138	0,4	69,5	142,879577464789	75,827
1	5,04	391	49,15	267,4	1,13	13,5	0,12	7	10	39,1	2,73	2,76	278	6,1	0,01	0,04	41,9	13,7	30,6	32,7	93,5	0,33	13,1	18,5	4,48	13	12,6	26	31,9	53	76,760101010101	19,7548152295633	0,25	49	87	34,6420204978038	8,2	101	162,172290021536	0,91	71	311	100,195378151261	4	139	0,565091724419079	67,408663507109	142,879577464789	90,64
1	3,02	81	49,15	134,08	1,09	13	0,12	5	10	29,8	2,49	4,79	316	7,8	0,01	0,06	40,6	13,5	30,5	33,3	91,6	0,31	13,5	18,5	4,43	12,8	55,3	40	39,9	94	76,760101010101	19,7548152295633	0,17	62	148	34,6420204978038	8,8	101	162,172290021536	1,22	45	258	100,195378151261	4,1	139	0,66	77,5	142,879577464789	67,741
1	3,02	391	49,15	308,63	1,09	13	0,12	11	10	29,8	0,74	8	384	9,3	0,0295093333333333	0,09	42	14,2	29,2	33,8	86,4	0,62	10,3	11,8	4,86	12,8	24,2	44	39,2	155,143305785124	76,760101010101	19,7548152295633	0,159945945945946	114	95	34,6420204978038	8,4	103,369144981413	85	0,95	97	268,810782241015	100,195378151261	4,2	139	0,565091724419079	67,408663507109	138	96,961
1	3,02	391	49,15	308,63	1,09	13	0,12	11	10	29,8	2,12	4,7	181	7,4	0,0295093333333333	0,02	34,6	10,4	23	30,1	76,5	0,49	10,1	11,2	4,52	19,2	38,1	50	44,3	56	76,760101010101	19,7548152295633	0,21	43	100	34,6420204978038	9,1	96	162,172290021536	1,35	73	268,810782241015	100,195378151261	3,9	136	0,75	75,9	142,879577464789	52,817
1	6,41	391	49,15	346,06	0,96	11,5	0,12	14	10	33,9	2,85	6,41	226	9,9	0,01	0,04	43	13,9	29,1	32,3	90	0,38	10,8	11,1	4,78	17,2	52,5	40	31,7	155,143305785124	76,760101010101	19,7548152295633	0,1	169	198	34,6420204978038	9,5	97	162,172290021536	0,86	25	312	100,195378151261	3,9	139	0,565091724419079	67,408663507109	142,879577464789	84,826
1	218	391	1650	382,13	1,09	13	0,59	11	10	29,8	2,21	3,79	579	6,7	0,02	0,02	33,8	11	27,9	32,5	85,8	0,46	10,3	10,8	3,94	13,9	51,1	28	35,1	69	76,760101010101	19,7548152295633	0,1	49	407	34,6420204978038	8,3	101	162,172290021536	0,98	53	250	100,195378151261	4,2	137	0,5	56,7	142,879577464789	86,44
1	11,2	391	49,15	308,63	1,09	13	0,12	11	10	29,8	2,97	3,86	287	7,6	0,01	0,08	28,2	9,9	30,2	35,1	86	0,35	11,4	14,5	3,28	13	20,1	29	37,4540854392298	155,143305785124	76,760101010101	19,7548152295633	0,25	383	118	34,6420204978038	8,86834289356278	103,369144981413	162,172290021536	1,41	45	268,810782241015	100,195378151261	5	143	0,72	67,408663507109	142,879577464789	56,468
1	75,7	391	221,6	308,63	1,09	13	0,54	48	10	29,8	1,32	6,08	199	7,7	0,02	0,03	43,4	13,2	29,3	30,4	96,4	0,38	11,2	13,2	4,5	13,2	16,3	31	36,3	54	76,760101010101	19,7548152295633	0,17	20	180	34,6420204978038	8,8	100	162,172290021536	0,85	44	360	100,195378151261	4,3	139	0,33	70,5	142,879577464789	90,797
1	26,5	594	236,9	311,64	1,08	12,9	0,12	11	10	31,3	2,46	5,18	421	8,5	0,01	0,17	41,1	13,7	29,1	33,3	87,4	0,52	10,8	13,4	4,7	12,7	47,6	20	46,6	67	76,760101010101	19,7548152295633	0,1	27	112	34,6420204978038	10,2	106	162,172290021536	0,98	70	268,810782241015	100,195378151261	4,4	147	0,66	83,5	142,879577464789	88,903
1	5,74	289	177,4	493,64	1,09	13	0,12	14	10	29,8	1,48	16,73	410	19,5	0,0295093333333333	0,06	42	14,3	29,9	34	87,7	0,27	9,2	9,5	4,79	12,7	17	31	42,21	6	41	10	0,15	118	151	34,6420204978038	8,73	104	162,172290021536	1,04	111	268,810782241015	100,195378151261	3,96	136	0,58	67,408663507109	142,879577464789	74,466
1	3,02	391	49,15	308,63	1,09	13	0,12	11	10	29,8	2,02	1,83	212	4,4	0,0295093333333333	0,108552717747217	32,1	10,8	29,6	33,6	87,9	0,84	13,8	22,6	3,65	13,9	28,4	24	37,4540854392298	155,143305785124	76,760101010101	19,7548152295633	0,15	51	152	34,6420204978038	8,86834289356278	103,369144981413	162,172290021536	0,94	245	268,810782241015	100,195378151261	3,7	141	0,74	67,408663507109	142,879577464789	100,301
1	67,2	391	49,15	308,63	1,09	13	0,12	11	10	29,8	1,06	5,01	193	7,1	0,06	0,46	39,9	13,4	28,1	33,6	83,6	0,44	10,6	11,7	4,77	11,7	7,3	39	29,4	155,143305785124	76,760101010101	19,7548152295633	0,09	53	97	24	7,5	108	127	1,11	35	364	100,195378151261	5,5	143	0,565091724419079	59,4	52	65,065
1	6,32	318	118,2	331,26	1,09	13	0,12	4	10	29,8	0,52	3,83	412	4,5	0,01	0,108552717747217	33	10,5	26,9	31,8	84,4	0,33	10	10,3	3,91	15,2	41	24	37,4540854392298	155,143305785124	76,760101010101	19,7548152295633	0,08	53	113	34,6420204978038	8,86834289356278	103,369144981413	162,172290021536	0,94	52	268,810782241015	100,195378151261	3,9	143	0,44	67,408663507109	142,879577464789	101,008
1	3,02	391	49,15	308,63	1,09	13	0,12	11	10	29,8	1,02	9,53	382	11,6	0,01	0,01	37,5	12,5	27,2	33,3	81,5	0,34	10,2	11,9	4,6	13	10,4	31	37,4540854392298	155,143305785124	76,760101010101	14,4	0,159945945945946	50,1984491671453	136,679387261489	34,6420204978038	8,86834289356278	103,369144981413	162,172290021536	1,26	226	272	100,195378151261	4,2	144	0,565091724419079	67,408663507109	142,879577464789	56,214
1	5,08	391	31,7	308,63	1,09	13	0,12	19	10	29,8	3,22	3,46	283	7,5	0,01	0,01	34,9	12	31,2	34,4	90,6	0,43	10,2	11,2	3,85	11,7	38,3	65	37,4540854392298	155,143305785124	76,760101010101	19,7548152295633	0,12	40	137	34,6420204978038	8,86834289356278	103,369144981413	162,172290021536	1,23181467181467	103	302	100,195378151261	3,8	142	0,44	67,408663507109	142,879577464789	80,0841378955493
1	3,79	391	49,15	308,63	1,09	13	0,12	11	10	29,8	1,11	3,22	243	4,8	0,0295093333333333	0,01	35,1	11,4	26,3	32,5	81,1	0,1	10,5	12,1	4,33	13	34,8	35	37,5	32	76,760101010101	14,1	0,12	23	86	34,6420204978038	8,5	106	162,172290021536	1,09	55	211	100,195378151261	4,3	142	0,49	67,408663507109	142,879577464789	75,476
1	49,4	391	156,4	308,63	1,09	13	0,26	92	10	29,8	1,55	5,98	262	8,3	0,01	0,07	42,2	13,4	29	31,8	91,3	0,87	10,8	11,7	4,62	13,3	32,7	19	47,3	108	76,760101010101	19,7548152295633	0,13	36	97	44	9,7	103,369144981413	239	1,05	78	268,810782241015	140	4,2	144	0,86	67,408663507109	273	90,241
1	3,02	391	49,15	308,63	1,09	13	0,12	11	10	29,8	1,1	3,96	257	5,3	0,02	0,108552717747217	45,4	14,9	29,7	32,8	90,6	0,66	8,9	9,1	5,01	13,9	21,9	22	45,1	155,143305785124	76,760101010101	13,4	0,16	22	104	34,6420204978038	9,6	104	162,172290021536	0,78	72	169	100,195378151261	3,9	143	0,94	73,2	142,879577464789	80,0841378955493
1	3,02	391	49,15	308,63	1,09	13	0,12	11	10	29,8	1,16	4,53	192	6,3	0,02	0,04	36,6	12	28	32,8	85,3	0,3	10,4	11,6	4,29	13,1	74,2	45	31,8	53	99	18,8	0,13	34	143	34,6420204978038	8,8	106	162,172290021536	0,9	28	317	100,195378151261	5	144	0,5	53	142,879577464789	93,159
1	8,01	391	49,15	308,63	1,09	13	0,12	11	10	29,8	1,89	4,9	321	7,6	0,04	0,08	37,1	12,5	31,1	33,7	92,3	0,64	10,6	12,1	4,02	12,2	28,9	28	37,4540854392298	155,143305785124	76,760101010101	26,1	0,159945945945946	50,1984491671453	136,679387261489	34,6420204978038	8,86834289356278	103,369144981413	162,172290021536	0,93	106	236	100,195378151261	4,6	142	0,565091724419079	67,408663507109	142,879577464789	103,771
1	87,2	391	346,8	308,63	1,09	13	0,48	64	10	29,8	0,69	2,21	128	3,4	0,01	0,03	42,3	14,4	29,2	34	85,8	0,36	9,7	10,9	4,93	12,3	13,2	19	43,3	104	76,760101010101	19,7548152295633	0,22	17	79	34,6420204978038	9,3	107	162,172290021536	0,91	92	160	100,195378151261	4,7	141	1,34	72,1	142,879577464789	116,721
1	3,02	391	49,15	308,63	1,09	13	0,12	11	10	29,8	0,94	2,11	74	3,6	0,02	0,06	31,1	10,3	26,4	33,1	79,7	0,87	9,4	9,7	3,9	14	30,9	26	46	77	76,760101010101	19,7548152295633	0,06	37	157	34,6420204978038	8,9	106	162,172290021536	0,87	54	268,810782241015	100,195378151261	4,1	146	0,3	74,5	142,879577464789	111,031
1	3,02	391	49,15	308,63	1,09	13	0,12	11	10	29,8	2,4	4,2	271	7,6	0,02	0,02	40,9	14,1	28,6	34,5	83	0,41	9,4	10,1	4,93	12,1	68,8	45	37,4540854392298	155,143305785124	76,760101010101	19,7548152295633	0,09	45	91	34,6420204978038	8,86834289356278	103,369144981413	162,172290021536	1,05	95	268,810782241015	100,195378151261	4,6	145	0,42	67,408663507109	142,879577464789	85,309
1	3,02	391	562,4	308,63	1,09	13	0,12	11	10	29,8	2,35	7,94	349	11	0,03	0,25	38,8	12,5	29,2	32,2	90,7	0,29	9,9	10,6	4,28	13	52,1	56	37,4540854392298	155,143305785124	76,760101010101	12	0,159945945945946	50,1984491671453	136,679387261489	34,6420204978038	8,86834289356278	103,369144981413	162,172290021536	1	67	292	100,195378151261	3,3	140	0,565091724419079	67,408663507109	142,879577464789	90,493
1	15,9	391	937,4	308,63	1,09	13	0,46	22	10	29,8	1,28	6,09	230	8,5	0,0295093333333333	0,02	38,1	12,5	27,4	32,8	83,6	0,46	10,9	12,4	4,56	12,9	29	39	43,19	5,2	83	18,4	0,08	25	91	34,6420204978038	8,73	104	162,172290021536	0,9	283	268,810782241015	100,195378151261	3,96	142	0,32	66,8	142,879577464789	106,461
1	3,02	391	49,15	308,63	1,09	13	0,12	11	10	29,8	2,14	3,98	280	6,7	0,02	0,05	44,3	14,1	26	31,8	81,7	0,35	10,7	11,9	5,42	12	31,5	36	40,7	132	76,760101010101	13,2	0,14	89	102	34,6420204978038	9	101	162,172290021536	0,96	34	246	100,195378151261	4,4	144	0,69	67,408663507109	142,879577464789	95,741
1	12,9	391	323,3	295,23	1,02	12,2	0,12	11	10	29,8	2,48	4	236	7,7	0,01	0,108552717747217	38,6	12,4	26,8	32,1	83,4	0,1	9,4	9,5	4,63	14	41,8	29	46,1	72	76,760101010101	19,7548152295633	0,11	51	126	34,6420204978038	9,9	104	162,172290021536	1,01	113	268,810782241015	100,195378151261	4,1	143	0,46	76,8	142,879577464789	103,623
1	67,3	391	104,2	308,63	1,09	13	0,16	41	10	29,8	1,2	3,17	163	4,9	0,01	0,01	37,2	11,1	22,9	29,8	76,7	0,49	12,2	16,3	4,85	16,7	33,2	43	43	55	57	24,9	0,14	55	104	34,6420204978038	9,6	106	162,172290021536	1	142	268,810782241015	100,195378151261	4,7	143	0,48	80,4	142,879577464789	82,595
1	3,82	174	115,2	277,71	1,09	13	0,12	2	10	29,8	1,38	9,5	369	11,5	0,01	0,01	31,7	11	31,6	34,7	91,1	0,21	9,6	8,4	3,48	14,3	26,5	49	37,4540854392298	56	76,760101010101	15,1	0,159945945945946	110	136,679387261489	34,6420204978038	8,86834289356278	103,369144981413	162,172290021536	0,99	81	180	100,195378151261	4,6	139	0,5	67,408663507109	142,879577464789	84,194
1	3,02	391	49,15	308,63	1,09	13	0,12	11	10	29,8	1,09	1,55	174	2,9	0,04	0,05	44,1	14,1	28,2	32	88,2	0,55	10,5	12,1	5	13,6	46,3	27	37,4540854392298	155,143305785124	76,760101010101	19,7548152295633	0,09	32	93	34,6420204978038	8,86834289356278	103,369144981413	162,172290021536	0,83	51	268,810782241015	100,195378151261	3,7	145	0,45	67,408663507109	142,879577464789	101,879
1	3,02	237	87	285	1,09	13	0,12	8	10	29,8	1,64	3,91	161	6	0,01	0,06	38,5	12,9	32,3	33,5	96,5	0,2	9,3	9,3	3,99	12,3	80,7	33	35,7	61	76,760101010101	16,4	0,13	85	117	34,6420204978038	8,2	105	162,172290021536	0,98	38	275	100,195378151261	4,1	140	0,48	67,408663507109	142,879577464789	85,835
1	3,02	166	50,6	274,19	1,09	13	0,12	5	10	29,8	2,16	4,01	191	6,8	0,02	0,03	40,9	13,7	28,1	33,5	83,8	0,43	9,4	9,4	4,88	13,9	12,6	26	28,9	43	76,760101010101	18,9	0,12	8	223	18	8,4	103,369144981413	129	1,58	31	271	72	4,3	136	0,565091724419079	67,408663507109	195	42,161
1	5,14	391	526,3	302,81	1,09	13	0,12	38	10	29,8	1,82	4,03	276	6,4	0,01	0,108552717747217	41,2	13,5	27,8	32,8	84,9	0,16	10	10,8	4,85	12,9	64	123	35,79	4,2	76,760101010101	39,9	0,159945945945946	42	113	34,6420204978038	8,91	100	162,172290021536	1,05	569	268,810782241015	100,195378151261	4,2	136	0,565091724419079	67,02	142,879577464789	67,658
1	10,7	391	49,15	308,63	1,09	13	0,12	11	10	29,8	1,12	5	242	6,6	0,02	0,01	35,2	11,9	28,5	33,8	84,2	0,6	9,8	10,2	4,18	13,2	13,7	39	32,1	155,143305785124	76,760101010101	19,7548152295633	0,159945945945946	39	87	26	8,1	103,369144981413	134	8,12	382	268,810782241015	76	4,6	142	0,565091724419079	67,408663507109	159	5,746
1	3,02	391	49,15	254,71	1,08	12,9	0,12	3	10	31,5	0,82	4,21	147	5,3	0,02	0,1	42,4	13,5	27,1	31,8	85,1	0,48	11,9	14,5	4,98	14,9	5,3	19	35,8	72	76,760101010101	22,1	0,16	67	96	34,6420204978038	8,3	109	162,172290021536	0,96	50	287	100,195378151261	3,9	143	0,65	67,408663507109	142,879577464789	84,964
1	3,02	391	49,15	308,63	1,09	13	0,12	11	10	29,8	1,88	3,15	252	5,7	0,04	0,21	38,6	12,5	29,8	32,4	92,1	0,67	9,9	10,6	4,19	12,9	27,6	21	37,4540854392298	155,143305785124	76,760101010101	16,7	0,159945945945946	50,1984491671453	136,679387261489	34,6420204978038	8,86834289356278	103,369144981413	162,172290021536	0,93	55	206	100,195378151261	4,1	141	0,565091724419079	67,408663507109	142,879577464789	88,289
1	4,42	391	49,15	308,63	1,09	13	0,12	11	10	29,8	1,74	2,9	195	5,2	0,04	0,28	40,3	13,4	27,9	33,3	83,8	0,59	11,8	16	4,81	13	237	218	35,9	73	76,760101010101	18,9	0,24	108	105	34,6420204978038	8,9	96	162,172290021536	0,88	101	222	100,195378151261	3,6	136	1,01	67,408663507109	142,879577464789	92,063
1	8,18	391	160,7	264,12	1,07	12,8	0,12	31	10	32,9	0,37	17,03	180	17,7	0,01	0,01	37,5	12,5	28,2	33,3	84,7	0,16	9,5	10,2	4,43	13	24,5	28	33,2	90	76,760101010101	19,7548152295633	0,14	15	175	34,6420204978038	8,7	98	162,172290021536	0,97	100	347	100,195378151261	5	136	0,565091724419079	67,408663507109	142,879577464789	78,766
1	37	391	608,8	308,63	1,09	13	0,12	48	10	29,8	0,65	16,86	241	17,9	0,0295093333333333	0,02	38,1	12,4	27,8	32,5	85,4	0,25	9,7	10,4	4,46	13,6	25	22	44,1	80	74	22,9	0,12	40	189	27	9,3	102	167	0,94	60	296	100,195378151261	4,8	143	0,52	75,8	119	97,522
1	3,02	391	26,1	308,63	1,09	13	0,12	11	10	29,8	2,17	8,5	279	11,1	0,02	0,09	38,1	13,5	31	35,4	87,6	0,38	10	11,9	4,35	11,6	51,1	31	40,9	136	76,760101010101	13,7	0,08	88	121	34,6420204978038	8,9	103,369144981413	162,172290021536	1,03	61	198	100,195378151261	4,1	143	0,565091724419079	67,408663507109	142,879577464789	93,015
1	22,8	391	127,2	357,19	1,09	13	0,12	41	10	29,8	1,67	4,1	304	6,2	0,0295093333333333	0,01	29,5	8	18,1	27,1	66,9	0,36	10,4570148489503	12,0571428571429	4,41	17,1	28,1	30	36,1	175	76,760101010101	12,9	0,14	131	130	34,6420204978038	8,6	103,369144981413	162,172290021536	1,22	43	262	100,195378151261	4,3	144	0,565091724419079	67,408663507109	142,879577464789	65,403
1	3,49	213	84,6	302,81	1,09	13	0,12	14	10	29,8	2,74	7,9	221	11,3	0,03	0,11	37,2	12,2	24,3	32,8	74,1	0,37	8,9	9,6	5,02	13,6005296343001	115	50	29,9	155,143305785124	76,760101010101	19,7548152295633	0,159945945945946	49	172	34,6420204978038	8,7	103,369144981413	219	1,02	37	268,810782241015	100,195378151261	5,1	136	0,565091724419079	67,408663507109	121	70,566
1	3,02	391	49,15	308,63	1,09	13	0,12	11	10	29,8	1,52	3,35	196	5,3	0,03	0,3	35,7	11,4	26,5	31,9	82,8	0,57	9,4	9,5	4,31	14,3	13,6	15	38,8	155,143305785124	76,760101010101	19,7548152295633	0,21	15	93	28	9	107	159	1,13	63	200	100,195378151261	4,4	143	0,565091724419079	72,8	185	67,356
1	3,02	391	49,15	308,63	1,09	13	0,12	11	10	29,8	1,06	5,55	343	8,1	0,02	0,02	36,5	12,9	30	35,3	84,9	0,42	9,9	10,7	4,3	11,6	95,9	142	29,8	75	76,760101010101	14	0,09	55	191	34,6420204978038	7,9	103,369144981413	162,172290021536	1,11	56	401	100,195378151261	3,8	144	0,565091724419079	67,408663507109	142,879577464789	64,61
1	3,02	391	49,15	308,63	1,09	13	0,12	11	10	29,8	2,36	5,19	307	8,4	0,02	0,02	38,5	12,8	29,8	33,2	89,7	0,5	9,6	9,7	4,29	12,9	22,8	38	37,4540854392298	155,143305785124	76,760101010101	19,7548152295633	0,17	61	143	34,6420204978038	8,86834289356278	103,369144981413	162,172290021536	1,34	105	268,810782241015	100,195378151261	4,9	141	0,65	67,408663507109	142,879577464789	61,765
1	14	391	248,7	308,63	1,09	13	0,12	12	10	29,8	1,72	2,64	232	5	0,01	0,02	42,8	13,6	27,4	31,8	86,1	0,38	11,2	13,2	4,97	13,5	58	28	37,4540854392298	65	76,760101010101	19,7548152295633	0,159945945945946	35	136,679387261489	34,6420204978038	8,86834289356278	103,369144981413	162,172290021536	1,2	27	170	100,195378151261	4,7	142	0,37	67,408663507109	142,879577464789	59,63
1	7,11	391	395,6	308,63	1,09	13	0,12	48	10	29,8	2,85	4,16	299	7,9	0,02	0,16	40,4	13,1	29,7	32,4	91,6	0,45	9,6	9,6	4,41	12,7	14	12	37,4540854392298	71	76,760101010101	19,7548152295633	0,159945945945946	19	136,679387261489	34,6420204978038	8,86834289356278	103,369144981413	162,172290021536	0,96	110,430284857571	138	100,195378151261	4,2	141	0,47	67,408663507109	142,879577464789	91,79
1	3,02	221	320,7	270,76	1,09	13	0,12	2	10	29,8	2,03	4,76	227	7,6	0,01	0,04	36,4	11,3	23,6	31	76,2	0,38	11,1	14,1	4,78	15,8	17	40	37,8	155,143305785124	76,760101010101	19,7548152295633	0,159945945945946	123	123	29	8,3	103,369144981413	192	4,09	110,430284857571	268,810782241015	112	5	145	0,565091724419079	67,408663507109	257	12,89
1	4,86	205	116,4	287,8	1,09	13	0,12	2	10	29,8	1,07	3,64	257	5,5	0,01	0,04	47,2	16	31	33,9	91,5	0,58	10	11	5,16	13,1	85	64	30,3	155,143305785124	76,760101010101	19,7548152295633	0,159945945945946	125	94	34,6420204978038	8,1	103,369144981413	107	1,04	146	268,810782241015	100,195378151261	4,1	145	0,565091724419079	67,408663507109	69	79,325
1	84,1	391	1608,7	308,63	1,09	13	0,12	39	10	29,8	1,76	3,38	251	5,9	0,02	0,07	29,3	9,5	23,9	32,4	73,8	0,33	11,9	17	3,97	15,3	68	59	38,6	82	76,760101010101	3,7	0,22	105	88	34,6420204978038	8,7	103	162,172290021536	0,94	326	299	100,195378151261	4,1	142	0,87	67,408663507109	142,879577464789	83,558
1	42,4	391	502	308,63	1,09	13	0,12	16	10	29,8	0,65	14,15	304	16,1	0,02	0,06	36	11,2	26,2	31,1	84,1	0,33	12,5	15,4	4,28	12,9	14	18	43,1	7,1	92	9,7	0,159945945945946	21	106	34,6420204978038	9,47	98	162,172290021536	0,69	62	131	100,195378151261	3,71	135	0,77	66,2	142,879577464789	80,0841378955493
1	29,8	391	302,4	308,63	1,09	13	0,12	51	10	29,8	2,61	2,93	293	6,2	0,05	0,05	48	16	29,5	33,3	88,4	0,73	9,8	10,9	5,43	13,2	44	37	39,1	64	76,760101010101	19,7548152295633	0,11	36	98	34,6420204978038	9,2	105	162,172290021536	1,05	205	216	100,195378151261	4,7	140	0,565091724419079	67,408663507109	142,879577464789	77,319
1	3,02	391	49,15	281,31	1,09	13	0,12	9	10	29,8	2,56	4,03	305	7,4	0,03	0,06	44,7	14,1	29,9	31,5	94,9	0,25	9,1	9,4	4,71	12,5	68,4	44	37,4540854392298	155,143305785124	76,760101010101	19,7548152295633	0,14	73	91	34,6420204978038	8,86834289356278	103,369144981413	162,172290021536	0,93	293	268,810782241015	100,195378151261	4,2	144	0,63	67,408663507109	142,879577464789	114,494
1	3,02	391	37	289,24	1,09	13	0,12	11	10	29,8	1,93	4,6	185	7,5	0,02	0,1	37,9	13,3	29,9	35,1	85,2	0,52	11,1	12,9	4,45	11,9	51	44	35,5	155,143305785124	76,760101010101	19,7548152295633	0,15	29	192	32	8,7	102	154	1,33	134	425	100,195378151261	4,8	140	0,565091724419079	73,8	79	55,701
1	3,02	391	49,15	308,63	1,09	13	0,12	11	10	29,8	1,97	6,07	201	9	0,0295093333333333	0,01	30,1	8,7	23,4	28,9	80,9	0,26	11,1	12,1	3,72	16,3	35,7598436736688	37,034373476353	37,4540854392298	155,143305785124	76,760101010101	19,7548152295633	0,159945945945946	50,1984491671453	136,679387261489	34,6420204978038	8,86834289356278	101	162,172290021536	1,1	110,430284857571	268,810782241015	100,195378151261	3,4	143	0,565091724419079	67,408663507109	142,879577464789	82,942
1	7,17	391	522,8	308,63	1,09	13	0,12	11	31	29,8	2,38	1,82	218	4,7	0,02	0,43	44,2	14,5	28,2	32,8	86	0,42	9,9	10,4	5,14	13,4	53,2	58	33,4	75	76,760101010101	7,7	0,159945945945946	50,1984491671453	205	34,6420204978038	8,86834289356278	103,369144981413	162,172290021536	1,73	110,430284857571	268,810782241015	100,195378151261	4,28213461066077	140,630044843049	0,565091724419079	67,408663507109	142,879577464789	37,256
1	14,5	391	49,15	270,76	1,11	13,2	0,12	9	10	29,2	1,56	3,71	251,954476003918	5,8	0,03	0,11	47,1	15,1	29,1	32,1	90,8	0,47	11,2	13,7	5,19	12,5	29	58	31,8	57	76,760101010101	19,7548152295633	0,1	58	142	34,6420204978038	8	102	162,172290021536	1,27	110,430284857571	605	100,195378151261	5,4	140	0,565091724419079	67,408663507109	142,879577464789	51,902
1	6,34	522	17,6	314,72	1,09	13	0,12	17	10	29,8	1,28	4,23	307	6,5	0,02	0,01	42,1	14,2	28,9	33,7	85,6	0,56	9,6	10,5	4,92	13,7	116,5	107	32,8	92	76,760101010101	26,1	0,159945945945946	50,1984491671453	127	27	8,2	103,369144981413	145	1,23181467181467	52	311	102	5,2	141	0,565091724419079	65,2	78	80,0841378955493
1	3,02	391	43,8	308,63	1,09	13	0,12	6	10	29,8	2,22	4,74	365	8,1	0,02	0,07	39,7	12,7	28,2	32	88,2	0,39	9,6	10,1	4,5	11,8	18	20	37,4540854392298	104	76,760101010101	19,7548152295633	0,159945945945946	19	136,679387261489	34,6420204978038	8,86834289356278	103,369144981413	162,172290021536	1,04	110,430284857571	142	100,195378151261	4,5	143	1,31	67,408663507109	142,879577464789	101,435
1	3,02	391	49,15	308,63	1,09	13	0,12	11	10	29,8	2,08	4,04	247	6,6	0,01	0,108552717747217	40,1	13,3	28,6	33,2	86,2	0,13	10,1	11,4	4,65	13,5	21	14	37,4540854392298	90	76,760101010101	19,7548152295633	0,159945945945946	26	136,679387261489	34,6420204978038	8,86834289356278	103,369144981413	162,172290021536	0,96	110,430284857571	216	100,195378151261	3,9	143	0,67	67,408663507109	142,879577464789	99,863
1	17,6	391	167,2	308,63	1,09	13	0,17	59	10	29,8	1,77	2,43	284	4,6	0,01	0,02	37,6	12,7	29,1	33,8	86,2	0,6	11,3	12,5	4,36	13,2	61,1	40	33,7	155,143305785124	76,760101010101	19,7548152295633	0,17	55	252	30	8,4	108	128	1,71	914	346	100,195378151261	4,8	140	0,565091724419079	69,4	191	40,818
1	59	391	180,8	308,63	1,09	13	0,27	2	10	29,8	1,83	6,46	310	9,3	0,01	0,01	28,1	7,9	17,9	28,1	63,6	0,62	9,4	9,7	4,42	19,6	94,7	33	29,8	155,143305785124	76,760101010101	19,7548152295633	0,09	66	81	30	8,8	107	182	1,26	26	110	100,195378151261	4,3	147	0,565091724419079	61,9	128	63,344
1	5,23	391	68,9	257,78	1,09	13	0,14	2	10	29,8	0,49	6,5	155	7,4	0,01	0,02	42,6	15,1	30,1	35,4	85	0,35	10,6	12,3	5,01	11,9	9,2	15	44,9	155,143305785124	76,760101010101	19,7548152295633	0,11	26	160	50	9,1	100	171	0,99	28	154	100,195378151261	4,1	144	0,565091724419079	74,9	167	90,321
1	3,02	217	39,2	454,1	1,09	13	0,12	4	10	29,8	1,89	2,89	197	5,2	0,01	0,108552717747217	40,8	14	29,3	34,3	85,4	0,28	9,7	9,9	4,78	12	17	14	37,4540854392298	69	76,760101010101	19,7548152295633	0,159945945945946	41	136,679387261489	34,6420204978038	8,86834289356278	103,369144981413	162,172290021536	1,15	110,430284857571	217	100,195378151261	4,2	144	0,31	67,408663507109	142,879577464789	68,3
1	146	391	611,4	308,63	1,09	13	0,12	74	10	29,8	1,53	8,91	460	11,3	0,01	0,02	39,6	13,3	29	33,6	86,3	0,31	10,9	12,9	4,59	12,8	16,1	18	37,4540854392298	155,143305785124	76,760101010101	19,7548152295633	0,17	20	318	34,6420204978038	8,86834289356278	103,369144981413	162,172290021536	1,24	55	268,810782241015	100,195378151261	4,5	138	0,95	67,408663507109	142,879577464789	60,201
1	21,9	391	220,8	308,63	1,09	13	0,12	105	10	29,8	0,61	7,74	133	8,7	0,01	0,108552717747217	36,7	12,4	27,2	33,8	80,5	0,17	10,3	11,3	4,56	13,5	16,7	34	37,5	182	76,760101010101	44,6	0,07	74	84	45	10,6	94	232	2,64	196	743	100,195378151261	5,1	131	0,565091724419079	75,5	203	22,666
1	4,17	391	49,15	308,63	1,09	13	0,12	11	10	29,8	1,48	1,08	146	3,2	0,02	0,19	40	12,9	24,4	32,3	75,8	0,58	10,2	12,4	5,28	15,4	11,5	22	35,9	155,143305785124	76,760101010101	19,7548152295633	0,15	158	36	32	8,3	108	98	1,47	37	172	100,195378151261	4,7	143	0,565091724419079	64,8	49	51,532
1	9,59	391	338	308,63	1,09	13	0,12	29	11	29,8	0,54	8,05	160	8,8	0,01	0,03	37,4	12,4	28,1	33,2	84,8	0,44	9,5	10	4,41	13	13	13	37,4540854392298	155,143305785124	76,760101010101	19,7548152295633	0,159945945945946	50,1984491671453	518	34,6420204978038	8,6	99	162,172290021536	1,19	110,430284857571	268,810782241015	100,195378151261	4,7	133	0,565091724419079	67,408663507109	142,879577464789	80,0841378955493
1	46,8	391	125,5	342,21	1,09	13	0,12	51	10	29,8	3,02	5,6	293	9,4	0,03	0,11	39,1	12,6	28,1	32,2	87,3	0,3	10,6	12,1	4,48	12,8	69	53	37,4540854392298	94	76,760101010101	19,7548152295633	0,159945945945946	115	136,679387261489	34,6420204978038	8,86834289356278	103,369144981413	162,172290021536	1,3	110,430284857571	220	100,195378151261	4,6	143	0,86	67,408663507109	142,879577464789	61,859
1	79,4	391	1650	364,89	1,09	13	0,16	11	10	29,8	2,81	2,42	201	6,1	0,01	0,03	35,1	11,9	28,4	33,9	83,8	0,27	10,3	11,9	4,19	13,1	14	22	32	90	76,760101010101	24,6	0,06	14	306	34,6420204978038	8,3	97	162,172290021536	1,21	165	188	100,195378151261	4,6	135	0,23	67,408663507109	142,879577464789	57,803
1	3,02	391	175,3	308,63	1,09	13	0,12	16	10	29,8	2,18	2,59	217	5,7	0,03	0,18	36,7	11,8	26,6	32,2	82,8	0,51	11,6	13,9	4,43	13,2	50	29	31,4	155,143305785124	76,760101010101	19,7548152295633	0,15	72	95	28	9,2	105	194	1,03	110,430284857571	185	100,195378151261	5,3	143	0,565091724419079	67,1	146	76,945
1	3,02	391	59	287,8	1,09	13	0,12	38	10	29,8	0,61	7,34	241	8,4	0,03	0,18	34,7	10,9	22,4	31,4	71,4	0,3	9,6	10,3	4,86	15,3	22	24	35,6	42	76,760101010101	19,7548152295633	0,34	14	105	34,6420204978038	8,1	97	162,172290021536	1,18	110,430284857571	344	100,195378151261	4,1	134	0,565091724419079	67,408663507109	142,879577464789	64,825
1	3,02	388	8,1	486,28	1,09	13	0,12	32	10	29,8	1,63	1,73	164	3,7	0,01	0,07	36,4	12,1	28,9	33,2	87,1	0,29	10,6	10,5	4,18	13,8	22	16	37,4540854392298	155,143305785124	76,760101010101	14,5	0,08	29	108	34,6420204978038	8,86834289356278	103,369144981413	162,172290021536	1,17	65	209	100,195378151261	4,2	142	0,37	67,408663507109	142,879577464789	76,981
1	3,02	391	49,15	308,63	1,09	13	0,12	11	10	29,8	1,67	11,8	460	14,3	0,02	0,04	39,7	13,8	29,6	34,8	85	0,49	10,3	11,4	4,67	12,2	15	18	37,4540854392298	63	76,760101010101	19,7548152295633	0,159945945945946	11	136,679387261489	34,6420204978038	8,86834289356278	103,369144981413	162,172290021536	0,89	110,430284857571	149	100,195378151261	4,6	142	0,37	67,408663507109	142,879577464789	114,734
1	3,02	391	8,5	308,63	1,09	13	0,12	11	10	29,8	0,66	9,23	323	10,4	0,06	0,108552717747217	37,1	12,2	29,2	32,9	88,8	0,51	9,6	9,7	4,18	12,1	19	58	37,4540854392298	155,143305785124	76,760101010101	25,5	0,159945945945946	58	111	34,6420204978038	8,86834289356278	103,369144981413	162,172290021536	2	110,430284857571	268,810782241015	100,195378151261	4,4	164	0,565091724419079	67,408663507109	142,879577464789	30,612
1	6,9	391	7,9	308,63	1,09	13	0,12	68	10	29,8	1,45	5,64	181	8,3	0,07	0,29	40,2	13,4	31	33,3	93,1	0,7	10,9	12,5	4,32	13,5	26,4	38	29,6	52	76,760101010101	21,7	0,19	29	181	34,6420204978038	8,8	103,369144981413	162,172290021536	1,38	56	274	100,195378151261	5,2	142	0,565091724419079	67,408663507109	142,879577464789	48,621
1	3,02	391	49,15	308,63	1,09	13	0,12	11	10	29,8	1,35	3,69	153	5,4	0,04	0,21	39,8	13,1	28,3	32,9	86	0,52	9,7	10,7	4,63	14,1	60	28	45,8	155,143305785124	76,760101010101	19,7548152295633	0,159945945945946	50,1984491671453	99	34,6420204978038	8,86834289356278	104	162,172290021536	1,19	110,430284857571	230	100,195378151261	3,9	144	0,565091724419079	76,3	142,879577464789	82,052
1	9,79	391	49,15	308,63	1,09	13	0,12	11	10	29,8	1,11	1,61	194	3,1	0,01	0,108552717747217	35,4	12,5	30,9	35,3	87,6	0,35	11,5	14,9	4,04	12,2	30	30	47,2	155,143305785124	76,760101010101	19,7548152295633	0,159945945945946	50,1984491671453	91	34,6420204978038	8,86834289356278	100	162,172290021536	1,06	110,430284857571	207	100,195378151261	4	140	0,565091724419079	71,8	142,879577464789	97,743
1	3,02	391	189,2	191,31	1,1	13,1	0,12	2	10	27,6	0,75	3,93	187	5	0,02	0,44	35,8	11,8	29,4	33	89,3	0,35	10,3	11	4,01	13,5	19,6	29	34,6	91	76,760101010101	17,9	0,16	85	136	34,6420204978038	8,2	103,369144981413	162,172290021536	0,84	57	282	100,195378151261	3,3	141	0,565091724419079	67,408663507109	142,879577464789	90,601
1	4,62	391	49,15	308,63	1,09	13	0,12	11	10	29,8	1,01	2,32	200	3,7	0,01	0,02	38	12,3	26,4	32,4	81,5	0,61	11,3	13,1	4,66	15,4	7	15	33,4	155,143305785124	76,760101010101	19,7548152295633	0,04	13	124	19	8,4	109	118	0,99	110,430284857571	150	100,195378151261	4,5	144	0,565091724419079	63,6	138	73,159
1	14,9	391	49,15	308,63	1,09	13	0,13	11	10	29,8	1,88	1,7	157	4	0,01	0,02	45,8	15,5	29,9	33,8	88,2	0,26	10,2	10,9	5,19	11,6	23	11	37,4540854392298	155,143305785124	76,760101010101	19,7548152295633	0,12	62	233	34,6420204978038	8,86834289356278	103,369144981413	162,172290021536	1,25	110,430284857571	268,810782241015	100,195378151261	4,3	140	0,6	67,408663507109	142,879577464789	62,186
1	6,08	391	49,15	308,63	1,09	13	0,12	11	10	29,8	1,12	3,73	230	5,4	0,01	0,04	33,7	11	27,6	32,6	84,7	0,18	11,6	14,2	3,98	14,5	24	26	45,1	155,143305785124	76,760101010101	19,7548152295633	0,09	30	133	30	8,9	98	229	0,9	56	156	100,195378151261	4,1	140	0,565091724419079	76,1	124	102,786
1	4,94	391	29,8	308,63	1,09	13	0,12	18	10	29,8	2,17	5,08	290	7,9	0,02	0,03	45,9	14,8	28,9	32,2	89,6	0,46	12,2	15,5	5,12	11,9	24	35	40,63	4,8	66	8,4	0,12	17	118	34,6420204978038	8,21	97	162,172290021536	0,77	33	231	100,195378151261	3,87	133	0,54	67,74	142,879577464789	105,07
1	20,3	455	153,3	317,88	1,09	13	0,12	28	10	29,8	0,66	1,59	125	2,3	0,0295093333333333	0,02	40,2	13,3	29	33,1	87,6	0,23	12	15,2	4,59	12,6	42,3	40	30,6	73	76,760101010101	9	0,13	96	114	34,6420204978038	7,6	103,369144981413	162,172290021536	0,87	44	252	100,195378151261	3,7	143	0,565091724419079	67,408663507109	142,879577464789	89,304
1	250	3700	202,9	342,21	1,32	15,6	0,12	11	10	35,2	0,13	8,71	164	9,2	0,01	0,05	34,7	10,2	21,9	29,4	74,5	0,26	9,3	9,7	4,66	19,6	40	19	37,4540854392298	155,143305785124	76,760101010101	19,7548152295633	0,11	30	172	34,6420204978038	8,86834289356278	103,369144981413	162,172290021536	0,98	110,430284857571	268,810782241015	100,195378151261	4,9	140	0,4	67,408663507109	142,879577464789	85,234
1	13	391	336,2	308,63	1,09	13	0,12	11	10	29,8	1,7	2	133	4	0,01	0,01	35,3	11,7	27,4	33,1	82,7	0,44	10,7	12,1	4,27	13,6	130	31	48,1	155,143305785124	76,760101010101	19,7548152295633	0,159945945945946	50,1984491671453	91	34,6420204978038	8,86834289356278	104	162,172290021536	0,9	110,430284857571	202	100,195378151261	4	142	0,565091724419079	79	142,879577464789	111,044
1	34,7	391	49,15	308,63	1,09	13	0,12	11	10	29,8	1,96	5,15	290	8,2	0,03	0,22	42,4	13,7	29,2	32,3	90,4	0,45	11,1	13,5	4,69	12,5	50	66	32,6	155,143305785124	76,760101010101	19,7548152295633	0,1	18	215	37	8,5	103	124	0,81	852	453	100,195378151261	4,5	140	0,565091724419079	62,3	131	88,792
1	31,1	391	248,1	194,63	1,09	13	0,12	4	10	29,8	1,75	10,73	573	13,6	0,01	0,01	34	11,4	29,2	33,5	87,2	0,23	11,3	13,3	3,9	14,6	22	25	33,5	109	76,760101010101	19,7548152295633	0,22	73	89	34,6420204978038	8,2	99	162,172290021536	1,2	47	195	100,195378151261	3,9	136	0,78	67,408663507109	142,879577464789	58,386
1	8,13	391	131,1	308,63	1,09	13	0,12	33	10	29,8	1,12	2,92	239	4,5	0,02	0,25	39,9	13	28,9	32,6	88,7	0,38	14,4	23,2	4,5	12,7	22	22	37,4540854392298	106	76,760101010101	19,7548152295633	0,159945945945946	30	136,679387261489	34,6420204978038	8,86834289356278	103,369144981413	162,172290021536	1	70	147	100,195378151261	4,6	140	0,48	67,408663507109	142,879577464789	91,131
1	80,1	391	49,15	308,63	1,09	13	0,15	11	10	29,8	1,61	4,23	363	6,3	0,03	0,16	41,4	13,7	29,8	33,1	90	0,44	10,7	12,7	4,6	11,9	14,2	24	37,4540854392298	155,143305785124	76,760101010101	19,7548152295633	0,17	15	92	34,6420204978038	8,86834289356278	103,369144981413	162,172290021536	0,91	128	268,810782241015	100,195378151261	4,2	143	0,72	67,408663507109	142,879577464789	115,093
1	5,38	192	154,1	311,64	1,09	13	0,12	28	10	29,8	2,43	10,15	662	13,3	0,04	0,04	42,4	14,5	28,9	34,2	84,5	0,43	10	10,8	5,02	12,5	43	22	37,4540854392298	85	76,760101010101	19,7548152295633	0,159945945945946	31	136,679387261489	34,6420204978038	8,86834289356278	103,369144981413	162,172290021536	0,95	110,430284857571	155	100,195378151261	4,8	144	0,97	67,408663507109	142,879577464789	112,373
1	3,66	391	49,15	308,63	1,09	13	0,12	11	10	29,8	2,06	2,81	100	5,1	0,02	0,09	33,9	10,7	28,9	31,6	91,6	0,25	11,8	15,7	3,7	13,2	47	27	36,36	7,2	52	23,2	0,23	32	121	34,6420204978038	8,61	104	162,172290021536	0,84	32	268,810782241015	100,195378151261	3,88	135	1,37	63,24	142,879577464789	89,967
1	3,02	391	140,4	308,63	1,09	13	0,12	17	10	29,8	1,98	3,81	210	6,5	0,0295093333333333	0,108552717747217	39,6	12,7	23,8	32,1	74,3	0,26	11,3	13,9	5,33	13,5	20	20	43,35	9,6	53	13,5	13	34	115	34,6420204978038	9,11	104	162,172290021536	0,66	86	268,810782241015	100,195378151261	3,89	139	0,42	72,52	142,879577464789	80,0841378955493
1	3,02	391	49,15	308,63	1,09	13	0,12	11	10	29,8	2,2	4,97	372	7,8	0,01	0,01	40,4	14,1	29,1	34,9	83,5	0,41	8,4	8,6	4,84	12,1	33	26	37,4540854392298	51	76,760101010101	19,7548152295633	0,159945945945946	45	136,679387261489	34,6420204978038	8,86834289356278	103,369144981413	162,172290021536	1,11	110,430284857571	219	100,195378151261	4,2	142	0,39	67,408663507109	142,879577464789	77,013
1	3,02	321	97,1	295,23	1,09	13	0,12	10	10	29,8	0,46	3,28	195	3,8	0,01	0,07	43	14,8	29,7	34,4	86,3	0,56	10,5	12,9	4,98	11,5	115	134	32	155,143305785124	76,760101010101	19,7548152295633	0,2	31	132	34	8,2	102	151	0,8	163	268,810782241015	101	4,2	139	0,9	62,9	79	107,885
1	5,57	391	49,15	308,63	1,09	13	0,14	11	10	29,8	0,78	3,69	145	5,3	0,01	0,14	40	12,8	26,3	32	82,3	0,52	10,8	12,7	4,86	13	23	25	33,5	155,143305785124	76,760101010101	19,7548152295633	0,13	37	91	17	8	108	116	0,82	110,430284857571	453	100,195378151261	5,4	143	0,565091724419079	62,2	151	108,306
1	231	391	482,3	308,63	1,09	13	1	11	20	29,8	0,69	7,07	202	8,3	0,02	0,01	45,4	15	29,5	33	89,2	0,5	9,9	10,4	5,09	13,3	51	33	46,6	155,143305785124	76,760101010101	13,8	0,08	43	90	34,6420204978038	9,8	105	162,172290021536	1,05	143	280	100,195378151261	4,1	145	0,25	73,9	142,879577464789	80,0841378955493
1	77,3	391	382,2	308,63	1,09	13	0,15	39	10	29,8	0,97	2,53	159	4	0,02	0,18	35,9	11,5	26,4	32	82,5	0,65	9,3	9,1	4,35	13,8	32,5	32	34	92	76,760101010101	17,5	0,06	40	215	34,6420204978038	8,6	103,369144981413	162,172290021536	1,74	44	203	100,195378151261	5,6	141	0,565091724419079	67,408663507109	142,879577464789	34,975
1	3,02	391	142,9	308,63	1,09	13	0,12	11	87	29,8	1,54	1,74	179	3,7	0,01	0,01	41,1	14,2	29	34,5	84	0,37	10,2	11,3	4,89	11,8	32	34	38,6	155,143305785124	76,760101010101	19,7548152295633	0,17	71	79	28	8,7	105	109	1,03	110,430284857571	304	100,195378151261	3,7	144	0,565091724419079	69,6	77	98,391
1	12	391	49,15	308,63	1,09	13	0,12	11	10	29,8	0,94	2,48	230	3,9	0,02	0,08	38,1	12,4	26	32,5	79,9	0,54	10,3	11,9	4,77	16,3	49	38	35,2	155,143305785124	76,760101010101	19,7548152295633	0,11	59	170	26	9,6	107	153	1,16	37	314	100,195378151261	4,5	141	0,565091724419079	74,3	159	64,345
1	59,6	391	49,15	308,63	1,09	13	0,12	11	10	29,8	1,44	4,58	183	6,4	0,01	0,108552717747217	45	14,9	27,8	33,1	84	0,36	9,9	10,7	5,36	12,3	32	35	39,92	155,143305785124	64	15,7	0,159945945945946	30	136,679387261489	34,6420204978038	7,76	103,369144981413	162,172290021536	0,92	357	268,810782241015	100,195378151261	3,56	138	0,58	68,66	142,879577464789	98,695
1	3,02	391	49,15	308,63	1,09	13	0,12	11	10	29,8	1,84	3,46	248	5,7	0,01	0,108552717747217	30,1	10,2	28,3	33,9	83,4	0,34	10,2	10,4	3,61	14,8	52	20	42,8	155,143305785124	76,760101010101	19,7548152295633	0,159945945945946	32	102	34,6420204978038	8,86834289356278	103,369144981413	162,172290021536	0,93	54	268,810782241015	100,195378151261	3,8	141	0,2	70,2	142,879577464789	97,413
1	3,02	391	49,15	308,63	1,09	13	0,12	11	10	29,8	1,25	3,01	92	4,7	0,01	0,06	42,9	14,2	29,5	33,1	89	0,5	10,7	11,7	4,82	12,3	36	24	37,4540854392298	72	76,760101010101	19,7548152295633	0,159945945945946	14	136,679387261489	34,6420204978038	8,86834289356278	103,369144981413	162,172290021536	1	110,430284857571	146	100,195378151261	4,1	141	0,65	67,408663507109	142,879577464789	84,949
1	3,02	391	49,15	308,63	1,09	13	0,12	11	10	29,8	1,33	2,88	240	4,6	0,01	0,108552717747217	34,4	10,7	26,9	31,1	86,4	0,21	10,6	12,5	3,98	14,1	17,4	13	28,3	155,143305785124	76,760101010101	19,7548152295633	0,08	22	440	33	8,3	104	211	1,11	136	223	100,195378151261	4,6	138	0,565091724419079	58,8	128	559,774
1	3,02	391	49,8	281,31	1,09	13	0,12	11	10	29,8	1,39	2,37	103	4,2	0,02	0,01	35,3	12	27,5	34	80,8	0,28	10,2	11,1	4,37	13,1	17	22	36,4	54	76,760101010101	7	0,13	30	96	34,6420204978038	8,2	100	162,172290021536	1,14	122	240	100,195378151261	3,9	137	0,45	67,408663507109	142,879577464789	70,001
1	3,02	391	528,8	308,63	1,09	13	0,12	4	10	29,8	0,55	6,45	331	7,5	0,02	0,12	27,8	9,7	30,7	34,9	88	0,47	10,9	12,9	3,16	13	13	18	37,4540854392298	137	76,760101010101	19,7548152295633	0,159945945945946	30	136,679387261489	34,6420204978038	8,86834289356278	103,369144981413	162,172290021536	1,06	110,430284857571	170	100,195378151261	4,3	143	0,98	67,408663507109	142,879577464789	101,951
1	56,4	391	112,6	308,63	1,09	13	0,12	80	16	29,8	3,15	5,68	403	9,4	0,02	0,01	39,7	13,3	30,1	33,5	89,8	0,45	12,1	15,7	4,42	12	65,7	50	44,2	155,143305785124	76,760101010101	19,7548152295633	0,1	48	137	27	8,8	102	202	0,94	55	199	100,195378151261	4,1	144	0,565091724419079	74,8	966	81,815
1	3,02	391	82,1	308,63	1,09	13	0,12	9	10	29,8	1,44	3,52	231	5,5	0,04	0,07	46,3	15,6	29,3	33,7	87	0,65	10,1	10,9	5,32	12,9	42	37	37,4540854392298	43	76,760101010101	19,7548152295633	0,159945945945946	37	136,679387261489	34,6420204978038	8,86834289356278	103,369144981413	162,172290021536	0,95	110,430284857571	250	100,195378151261	4,3	143	0,64	67,408663507109	142,879577464789	93,615
1	6,16	391	13,3	286,39	1,09	13	0,12	19	10	29,8	2,58	5,76	436	8,9	0,02	0,01	33,6	11,5	28,8	34,2	84	0,64	10,5	12,4	4	13,1	35,7598436736688	37,034373476353	33,3	155,143305785124	76,760101010101	19,7548152295633	0,159945945945946	96	214	34,6420204978038	8,3	87	162,172290021536	1,14	110,430284857571	268,810782241015	100,195378151261	3,2	136	0,565091724419079	67,408663507109	142,879577464789	70,001
1	3,02	391	49,15	308,63	1,09	13	0,12	11	10	29,8	1,79	2,89	134	5,2	0,01	0,04	40,7	13,3	26,8	32,7	81,9	0,36	10,9	13,8	4,97	14,5	18	19	36,1	56	76,760101010101	4,5	0,18	44	128	34,6420204978038	8,8	99	162,172290021536	1	58	220	100,195378151261	4,5	137	0,63	67,408663507109	142,879577464789	76,992
1	3,02	391	49,15	308,63	1,09	13	0,12	11	10	29,8	2,38	4,11	358	7	0,01	0,02	40,5	13,7	30,9	33,8	91,2	0,46	10,3	11,3	4,44	12,5	34	24	43,79	155,143305785124	68	14,7	0,159945945945946	40	136,679387261489	34,6420204978038	9,48	103,369144981413	162,172290021536	0,72	64	268,810782241015	100,195378151261	4,16	135	0,61	77,28	142,879577464789	105,757
1	9,49	391	49,15	308,63	1,09	13	0,12	11	10	29,8	1,81	3,18	223	5,6	0,03	0,09	44,3	14,4	26,8	32,5	82,5	0,51	9,8	10,6	5,37	13,2	45	35	32,6	155,143305785124	76,760101010101	19,7548152295633	0,159945945945946	27	114	34,6420204978038	7,9	103,369144981413	141	1,17	122	268,810782241015	100,195378151261	3,3	137	0,565091724419079	67,408663507109	96	58,533
1	3,02	391	16,3	293,69	1,09	13	0,12	9	10	29,8	1,06	7,72	300	9,3	0,02	0,01	37	11,7	28,2	31,6	89,2	0,21	10,3	10,7	4,15	13	57	28	37,4540854392298	84	76,760101010101	19,7548152295633	0,159945945945946	122	136,679387261489	34,6420204978038	8,86834289356278	103,369144981413	162,172290021536	0,9	125	172	100,195378151261	5,7	144	0,47	67,408663507109	142,879577464789	122,519
1	3,02	391	49,15	308,63	1,09	13	0,12	11	10	29,8	0,9	1,86	167	3,1	0,01	0,03	39,8	13	26,6	32,7	81,4	0,41	10,8	12,9	4,89	13,9	27	16	37,4540854392298	66	76,760101010101	19,7548152295633	0,159945945945946	10	136,679387261489	34,6420204978038	8,86834289356278	103,369144981413	162,172290021536	0,96	110,430284857571	183	100,195378151261	4,3	142	0,84	67,408663507109	142,879577464789	103,433
1	5,14	391	49,15	308,63	1,09	13	0,12	11	10	29,8	1,02	7,88	149	9,4	0,01	0,108552717747217	35,2	11,2	27,9	31,8	87,6	0,14	11,9	14,5	4,02	12,3	85,7	43	35,4	60	76,760101010101	34,9	0,159945945945946	50,1984491671453	42	19	8,3	103,369144981413	148	1,23181467181467	33	418	80	4,7	139	0,565091724419079	64,5	246	80,0841378955493
1	4,07	625	36,3	302,81	1,09	13	0,12	11	10	29,8	2,14	2,3	264	5	0,04	0,18	45,1	14,6	27,9	32,4	86,1	0,68	10,4	11,6	5,24	12,3	15,8	24	29,4	110	76,760101010101	19,7548152295633	0,14	37	158	34,6420204978038	8,3	99	162,172290021536	1,15	14	305	100,195378151261	4	140	0,49	67,408663507109	142,879577464789	64,115
1	3,02	384	70,9	277,71	1,09	13	0,12	11	10	29,8	2,91	3,89	62	7,7	0,01	0,12	30	9,9	28,2	33	85,5	0,43	10,5	10,3	3,51	13,5	25	29	37,4540854392298	75	76,760101010101	19,7548152295633	0,159945945945946	36	136,679387261489	34,6420204978038	8,86834289356278	103,369144981413	162,172290021536	1,23	331	261	100,195378151261	4,1	140	1,38	67,408663507109	142,879577464789	77,193
1	39,5	391	213,1	308,63	1,09	13	0,12	37	520	29,8	0,38	6,27	233	7	0,01	0,108552717747217	34,6	10,8	26,2	31,2	84	0,26	10,3	11,2	4,12	15,4	9	21	31	87	76,760101010101	18,9	0,12	80	97	34,6420204978038	8,4	109	162,172290021536	1,23	110,430284857571	226	100,195378151261	5,3	139	0,44	67,408663507109	142,879577464789	51,723
1	65,9	391	49,15	308,63	1,09	13	0,12	11	10	29,8	0,53	5,53	263	6,3	0,01	0,02	44	14,4	29,3	32,7	89,4	0,33	10,1	11,1	4,92	12	22	86	29	155,143305785124	76,760101010101	19,7548152295633	0,16	196	220	17	8,2	110	106	1,71	110,430284857571	570	100,195378151261	6,5	142	0,565091724419079	64,1	194	36,479
1	7,41	391	12,4	308,63	1,09	13	0,12	72	10	29,8	0,78	11,16	656	12,2	0,01	0,108552717747217	33,9	11,5	29,8	33,9	87,8	0,29	10,1	10,8	3,86	13,1	30	25	37,4540854392298	75	76,760101010101	19,7548152295633	0,159945945945946	20	136,679387261489	34,6420204978038	8,86834289356278	103,369144981413	162,172290021536	1,21	110,430284857571	170	100,195378151261	4,8	139	0,48	67,408663507109	142,879577464789	66,057
1	3,02	391	49,15	308,63	1,09	13	0,12	11	10	29,8	1,09	10,75	745	13,4	0,02	0,06	39,4	12,9	27	32,7	82,4	0,32	10,2	12,2	4,78	12,7	122	66	37,4540854392298	130	76,760101010101	19,7548152295633	0,159945945945946	94	136,679387261489	34,6420204978038	8,86834289356278	103,369144981413	162,172290021536	0,96	110,430284857571	179	100,195378151261	4	139	0,74	67,408663507109	142,879577464789	107,885
1	84,5	391	768,1	352,34	1,09	13	0,14	11	10	29,8	0,26	8,01	139	8,4	0,01	0,02	37,1	12,1	24,3	32,6	74,6	0,36	10,6	12,6	4,97	15,5	85,3	85	31,2	155,143305785124	76,760101010101	19,7548152295633	0,12	80	293	21	8,4	106	146	1,02	204	339	100,195378151261	4,8	138	0,565091724419079	64,7	151	78,96
1	55,3	391	49,15	308,63	1,09	13	0,12	11	10	29,8	1,63	2,89	291	5,1	0,01	0,01	43,4	14	30,2	32,3	93,7	0,09	12,3	16,2	4,63	14,6	21,2	25	37,8	67	76,760101010101	15,4	0,07	54	165	34,6420204978038	8,5	103,369144981413	162,172290021536	0,97	166	234	100,195378151261	3,8	141	0,565091724419079	67,408663507109	142,879577464789	98,62
1	41,1	391	356	331,26	1,04	12,4	0,13	76	10	39,4	1,38	5,67	277	7,6	0,02	0,18	39,6	12,8	26,3	32,3	81,3	0,33	10	11,4	4,87	12,9	41,7	28	26,8	155,143305785124	76,760101010101	19,7548152295633	0,13	91	187	28	8,2	109	129	1,02	95	305	100,195378151261	3,7	143	0,565091724419079	59,7	67	71,063
1	42,9	678	198,8	342,21	1,09	13	0,12	32	10	29,8	0,94	6,57	103	8,2	0,07	0,12	42,8	13,9	28,7	32,5	88,4	0,53	9,4	9,6	4,84	13,3	81	77	35	80	76,760101010101	19,7548152295633	0,2	120	100	34,6420204978038	8,8	102	162,172290021536	1,02	139	359	100,195378151261	3,9	141	0,565091724419079	67,408663507109	142,879577464789	77,313
1	10,1	391	111	308,63	1,09	13	0,12	35	10	29,8	2,17	2,75	318	5,9	0,01	0,108552717747217	26,6	8,3	32,3	31,2	103,5	0,13	13	13,9	2,57	19,5	16,6	34	37,4540854392298	155,143305785124	76,760101010101	72,2	0,159945945945946	27	90	34,6420204978038	8,86834289356278	103,369144981413	162,172290021536	1,09	256	268,810782241015	100,195378151261	4,28213461066077	141	0,565091724419079	67,408663507109	142,879577464789	65,583
1	75,3	391	123,1	308,63	1,09	13	0,12	79	10	29,8	1,91	3,52	169	6,9	0,05	0,03	27,1	7,9	21,3	29,2	73	0,77	10,8	14,1	3,71	21,4	40,3	25	37,4540854392298	155,143305785124	76,760101010101	19,7548152295633	0,2	18	97	34,6420204978038	8,86834289356278	103,369144981413	162,172290021536	1,01	62	268,810782241015	100,195378151261	4,5	145	0,95	67,408663507109	142,879577464789	102,898
1	3,02	391	13,6	308,63	1,09	13	0,12	15	10	29,8	0,77	2,63	195	3,9	0,03	0,03	49,3	16,3	28,5	33,1	86,3	0,74	10,8	12,1	5,71	12,3	28	22	37,4540854392298	54	76,760101010101	19,7548152295633	0,159945945945946	18	136,679387261489	34,6420204978038	8,86834289356278	103,369144981413	162,172290021536	1,09	110,430284857571	163	100,195378151261	4,6	141	0,61	67,408663507109	142,879577464789	92,529
1	8,39	391	620,8	308,63	1,09	13	0,12	22	10	29,8	0,58	4,13	284	5,5	0,01	0,108552717747217	35,9	11,7	25,3	32,6	77,5	0,15	11,1	14,3	4,63	15,9	36	22	37,4540854392298	74	76,760101010101	19,7548152295633	0,159945945945946	37	136,679387261489	34,6420204978038	8,86834289356278	103,369144981413	162,172290021536	1,13	110	191	100,195378151261	4,1	142	0,5	67,408663507109	142,879577464789	87,348
1	3,02	391	49,15	308,63	1,09	13	0,12	11	10	29,8	2,26	4,09	113	7,1	0,02	0,03	39,3	12,7	28,8	32,3	89,1	0,55	10	10,8	4,41	13,2	71	27	37,4540854392298	87	76,760101010101	19,7548152295633	0,159945945945946	37	136,679387261489	34,6420204978038	8,86834289356278	103,369144981413	162,172290021536	1,02	93	168	100,195378151261	4,5	144	0,65	67,408663507109	142,879577464789	87,12
1	12,9	391	49,15	308,63	1,09	13	0,12	33	10	29,8	1,27	3,07	153	4,9	0,02	0,06	42,4	14,5	29,4	34,2	86	0,56	10,3	12	4,93	11,9	15	13	37,4540854392298	71	76,760101010101	19,7548152295633	0,159945945945946	15	136,679387261489	34,6420204978038	8,86834289356278	103,369144981413	162,172290021536	1,02	100	162	100,195378151261	3,9	142	0,39	67,408663507109	142,879577464789	85,303
1	40,2	391	259,5	308,63	1,09	13	0,12	37	10	29,8	2,07	5,91	202	9,1	0,01	0,01	46,6	14,3	28,5	30,7	93	0,37	10,1	11,5	5,01	12,2	23,2	34	34	76	76,760101010101	7,5	0,159945945945946	50,1984491671453	127	23	7,8	103,369144981413	163	1,23181467181467	138	296	114	4,5	136	0,565091724419079	60	130	80,0841378955493
1	3,02	391	34,9	308,63	1,09	13	0,12	5	10	29,8	0,35	3,73	124	4,5	0,02	0,15	36,8	11,9	27,3	32,3	84,4	0,36	10,3	12,2	4,36	12,8	27	28	37,4540854392298	85	76,760101010101	19,7548152295633	0,159945945945946	28	136,679387261489	34,6420204978038	8,86834289356278	103,369144981413	162,172290021536	0,95	110,430284857571	245	100,195378151261	4,5	143	0,48	67,408663507109	142,879577464789	115,576
1	4,07	488	49,15	308,63	1,09	13	0,12	11	10	29,8	0,45	3,81	241	4,6	0,02	0,108552717747217	38,4	13,1	29,2	34,1	85,7	0,57	11,4	13,8	4,48	12,6	13	17	37,4540854392298	68	76,760101010101	19,7548152295633	0,159945945945946	26	136,679387261489	34,6420204978038	8,86834289356278	103,369144981413	162,172290021536	1	110,430284857571	199	100,195378151261	4	141	0,49	67,408663507109	142,879577464789	82,017
1	35,8	391	256,9	308,63	1,09	13	0,12	20	10	29,8	0,52	9,26	262	10,1	0,01	0,01	44,9	14,6	29,6	32,5	91,1	0,76	11,2	13,7	4,93	13,5	22	27	36,2	155,143305785124	76,760101010101	19,7548152295633	0,159945945945946	50,1984491671453	137	34,6420204978038	8,86834289356278	105	162,172290021536	1	110,430284857571	265	100,195378151261	4,1	143	0,565091724419079	67,7	142,879577464789	78,082
1	3,02	280	132,6	186,54	1,09	13	0,12	19	10	29,8	1,27	1,72	207	3,6	0,02	0,02	37,6	13,1	30,4	34,8	87,2	0,3	10,5	11,9	4,31	13,1	11,6	38	31,3	75	76,760101010101	19,7548152295633	0,14	46	92	27	7,7	103,369144981413	100	0,97	178	268,810782241015	61	4,3	140	0,14	67,408663507109	60	74,987
1	3,02	391	49,15	308,63	1,09	13	0,12	11	10	29,8	1,71	3,79	406	6,2	0,05	0,12	44,3	14,6	28	33	85	0,39	10,6	12,8	5,21	12,6	44,4	72	33,5	155,143305785124	76,760101010101	19,7548152295633	0,05	11	178	21	7,8	103	88	1,07	68	268,810782241015	45	4,5	142	0,565091724419079	59,9	108	72,967
1	6,15	391	49,15	308,63	1,09	13	0,12	11	10	29,8	2,46	3,92	248	7,1	0,04	0,1	41,1	14	27,9	34,1	81,9	0,43	10,5	12,6	5,02	12,9	35,9	30	47	155,143305785124	76,760101010101	19,7548152295633	0,1	48	81	29	9,4	106	216	1,01	94	167	100,195378151261	4	147	0,565091724419079	76,6	309	100,047
1	74,4	391	811,8	308,63	1,09	13	1,4	76	10	29,8	2,72	2,7	215	6	0,02	0,05	36,5	11,8	28,7	32,3	88,8	0,37	9,6	10	4,11	12,5	11,8	41	35,3	155,143305785124	76,760101010101	19,7548152295633	0,24	66	163	28	8,9	104	144	0,96	229	629	100,195378151261	5,8	139	0,565091724419079	66,8	156	75,932
1	5,48	391	49,15	308,63	1,09	13	0,12	11	10	29,8	1,33	2,68	112	4,5	0,03	0,32	41	13,2	28,9	32,2	89,9	0,34	9,9	10,7	4,56	12,9	17	8	32,6	155,143305785124	76,760101010101	19,7548152295633	0,07	21	511	20	8,9	95	139	1,66	110,430284857571	162	100,195378151261	3,9	132	0,565091724419079	61,7	241	38,889
1	131	391	438,7	370,35	1,09	13	0,14	112	10	29,8	1,02	1,37	119	2,8	0,02	0,07	39,1	12,6	27,2	32,2	84,4	0,41	11,4	13,8	4,63	12,7	17	27	30,2	155,143305785124	76,760101010101	19,7548152295633	0,159945945945946	23	124	34,6420204978038	8,3	103,369144981413	151	1,05	111	268,810782241015	100,195378151261	4,3	140	0,565091724419079	67,408663507109	110	70,077
1	3,02	391	327,9	308,63	1,09	13	0,12	19	10	29,8	2,05	4,69	243	7,5	0,06	0,21	36,9	12,2	27,4	33,1	82,7	0,64	11,7	14,5	4,46	12,2	45	36	37,4540854392298	61	76,760101010101	19,7548152295633	0,159945945945946	24	136,679387261489	34,6420204978038	8,86834289356278	103,369144981413	162,172290021536	1,12	110,430284857571	155	100,195378151261	4,2	138	0,49	67,408663507109	142,879577464789	63,913
1	3,02	391	49,15	308,63	1,09	13	0,12	11	10	29,8	1,5	2,83	256	4,8	0,09	0,17	37,3	11,9	26,6	31,9	83,3	0,62	8,4	8,4	4,48	12,8	18	18	39,1	155,143305785124	76,760101010101	19,7548152295633	0,159945945945946	50,1984491671453	128	34,6420204978038	8,86834289356278	106	162,172290021536	1,36	110,430284857571	157	100,195378151261	3,9	142	0,565091724419079	66,5	142,879577464789	52,717
1	40,6	391	339,8	308,63	1,09	13	0,12	113	10	29,8	1,43	2,16	229	4,4	0,02	0,02	38,8	13,1	31,6	33,8	93,7	0,5	9,7	10,3	4,14	11,6	31,7	34	33	79	76,760101010101	28,5	0,17	38	109	34,6420204978038	8,4	103,369144981413	162,172290021536	1,36	45	295	100,195378151261	5,3	138	0,565091724419079	67,408663507109	142,879577464789	56,553
1	123	391	326,5	308,63	1,09	13	0,24	116	10	29,8	0,93	6,49	344	7,7	0,01	0,03	41,1	13,7	29,1	33,3	87,4	0,37	9,2	9,8	4,7	12,8	31	17	37,4540854392298	59	76,760101010101	19,7548152295633	0,159945945945946	47	136,679387261489	34,6420204978038	8,86834289356278	103,369144981413	162,172290021536	1,06	110,430284857571	148	100,195378151261	4	145	0,74	67,408663507109	142,879577464789	80,857
1	16,4	391	49,15	308,63	1,09	13	0,12	11	10	29,8	2,56	3,65	256	7,6	0,07	0,33	37,8	12,2	28,8	32,3	89,4	0,61	11,7	14,6	4,23	13,6	19,6	12	36,2	63	76,760101010101	21,4	0,08	21	135	34,6420204978038	8	103,369144981413	162,172290021536	1,05	34	154	100,195378151261	3,9	145	0,565091724419079	67,408663507109	142,879577464789	84,119
1	3,02	391	174,5	308,63	1,09	13	0,12	12	10	29,8	1,61	3,4	221	5,6	0,01	0,108552717747217	38,4	12,3	26,9	32	83,8	0,11	9,6	10,3	4,58	13,9	25,3	29	33,7	155,143305785124	76,760101010101	19,7548152295633	0,15	29	139	32	8,3	103	140	1,87	124	210	100,195378151261	4,2	141	0,565091724419079	75,1	112	36,378
1	4,52	391	49,15	308,63	1,09	13	0,12	11	10	29,8	0,52	6,19	85	6,9	0,01	0,08	37,9	12,6	28,1	33,2	84,6	0,31	9,7	10,5	4,48	14	21,6	31	27,8	155,143305785124	76,760101010101	19,7548152295633	0,17	33	159	32	8	105	145	0,97	117	653	100,195378151261	4,28213461066077	141	0,565091724419079	59,7	48	80,444
1	3,02	391	49,15	308,63	1,09	13	0,12	11	10	29,8	0,94	3,32	319	4,8	0,01	0,108552717747217	36,9	12	29,3	32,5	90	0,34	9,4	9,3	4,1	12,2	56	41	37,4540854392298	75	76,760101010101	19,7548152295633	0,159945945945946	58	136,679387261489	34,6420204978038	8,86834289356278	103,369144981413	162,172290021536	1	110,430284857571	207	100,195378151261	4,1	142	0,45	67,408663507109	142,879577464789	85,548
1	3,83	391	49,15	308,63	1,09	13	0,12	4	10	29,8	2,13	2,77	297	5,5	0,02	0,08	38,9	12,9	29,6	33,2	89,2	0,31	9,8	10,1	4,36	12,9	45	21	47,3	155,143305785124	76,760101010101	19,7548152295633	0,159945945945946	50,1984491671453	124	34,6420204978038	8,86834289356278	105	162,172290021536	0,99	110,430284857571	138	100,195378151261	4,4	143	0,565091724419079	74,4	142,879577464789	97,577
1	23,4	391	316,9	308,63	1,09	13	0,12	36	10	29,8	1,63	2,32	185	4,6	0,01	0,108552717747217	46,2	15,2	29,9	32,9	90,8	0,22	11,3	14,1	5,09	13,1	44	38	43,7	155,143305785124	47	27,1	0,159945945945946	64	136,679387261489	34,6420204978038	9,43	103,369144981413	162,172290021536	0,65	139	268,810782241015	100,195378151261	4,12	139	0,95	70,93	142,879577464789	109,525
1	28,7	391	135,8	308,63	1,09	13	0,15	17	10	29,8	0,48	4,95	213	5,7	0,04	0,09	33	11,2	28,1	33,9	82,7	0,87	9,4	9,6	3,99	12,6	31	30	37,4540854392298	89	76,760101010101	19,7548152295633	0,159945945945946	53	136,679387261489	34,6420204978038	8,86834289356278	103,369144981413	162,172290021536	1,04	75	262	100,195378151261	4,5	140	0,91	67,408663507109	142,879577464789	70,396
1	3,02	391	49,15	308,63	1,09	13	0,12	11	10	29,8	1,41	4	236	6	0,01	0,01	39,6	12,6	28,2	31,8	88,6	0,47	10	11,4	4,47	13,6	69	70	37,9	155,143305785124	76,760101010101	19,7548152295633	0,13	44	162	35	8,6	102	160	1,13	110,430284857571	389	100,195378151261	4,4	138	0,565091724419079	65,1	88	68,309
1	3,02	391	49,15	308,63	1,09	13	0,12	11	10	29,8	3,06	3,44	217	7,2	0,03	0,07	38	12,5	28,6	32,9	87	0,43	9,7	9,9	4,37	12,9	30,4	23	37,4540854392298	67	76,760101010101	19,7548152295633	0,11	36	94	34,6420204978038	8,86834289356278	103,369144981413	162,172290021536	1,23181467181467	79	183	100,195378151261	4,5	143	0,5	67,408663507109	142,879577464789	80,0841378955493
1	176	391	1650	370,35	1,09	13	0,21	11	56	29,8	0,96	5,84	190	7,4	0,01	0,05	38,9	12,4	28,4	31,9	89,2	0,2	9,8	10,1	4,36	13,6	24	23	45,59	9,4	93	13,9	0,12	39	115	34,6420204978038	9,98	101	162,172290021536	0,94	49	268,810782241015	100,195378151261	4,76	138	0,46	74,67	142,879577464789	80,0841378955493
1	38,3	391	172,7	308,63	1,09	13	0,12	75	10	29,8	1,19	1,16	135	2,7	0,01	0,13	28,3	8	17,7	28,3	62,6	0,32	9,9	12,6	4,52	19,8	61,8	25	27,2	155,143305785124	76,760101010101	19,7548152295633	0,1	19	99	47	8	104	180	0,75	82	240	100,195378151261	4,6	144	0,565091724419079	57,9	177	91,645
1	8,86	391	512,4	230,26	1,43	16,8	0,12	38	10	65,6	1,56	2,78	210	5,1	0,02	0,19	34,2	11,4	28,4	33,3	85,1	0,47	10,6	11,6	4,02	12,9	16	28	33,2	155,143305785124	76,760101010101	19,7548152295633	0,159945945945946	16	219	17	9,7	103,369144981413	123	0,93	110,430284857571	268,810782241015	76	3,6	141	0,565091724419079	67,408663507109	150	76,717
1	13,7	391	153,9	308,63	1,09	13	0,12	22	10	29,8	1,04	10,91	385	12,4	0,01	0,01	34,5	11,5	30,1	33,3	90,3	0,18	10,9	12,3	3,82	13,2	21	25	37,4540854392298	90	76,760101010101	19,7548152295633	0,159945945945946	27	136,679387261489	34,6420204978038	8,86834289356278	103,369144981413	162,172290021536	0,96	110,430284857571	156	100,195378151261	4,2	135	0,46	67,408663507109	142,879577464789	83,193
1	15,5	391	49,15	308,63	1,09	13	0,12	11	10	29,8	2,26	4,59	175	7,6	0,01	0,04	37,7	12	26,1	31,8	82,1	0,33	11	13,4	4,59	12,5	23,4	38	37,5	155,143305785124	76,760101010101	19,7548152295633	0,159945945945946	29	126	23	8,3	103,369144981413	98	1	608	268,810782241015	58	4,2	140	0,565091724419079	67,408663507109	85	79,186
1	26,5	391	42,7	308,63	1,09	13	0,14	61	10	29,8	1,77	10,29	383	13,2	0,02	0,08	33,6	11,1	29,5	33	89,4	0,49	10,2	12	3,76	11,9	17,6	30	32,4	81	128	22,6	0,08	55	118	24	7,4	104	135	0,99	63	457	100,195378151261	4,1	140	0,37	63,5	112	77,388
1	3,9	391	433,6	308,63	1,09	13	0,12	15	10	29,8	2,51	4,28	179	7,4	0,01	0,108552717747217	40,5	13,5	32,1	33,3	96,2	0,13	10,6	11,4	4,21	13,2	36	21	37,4540854392298	100	76,760101010101	19,7548152295633	0,159945945945946	55	136,679387261489	34,6420204978038	8,86834289356278	103,369144981413	162,172290021536	1,04	40	228	100,195378151261	4,9	144	1,01	67,408663507109	142,879577464789	71,896
1	40,3	391	49,15	308,63	1,09	13	0,12	11	10	29,8	2,7	4,49	243	7,9	0,03	0,06	42	14,3	30,4	34	89,2	0,51	9,7	10,1	4,71	11,9	25,8	31	34,2	70	76,760101010101	15,1	0,2	56	260	34,6420204978038	8,4	103,369144981413	162,172290021536	1,12	20	248	100,195378151261	4,8	130	0,565091724419079	67,408663507109	142,879577464789	69,534
1	41,2	391	49,15	308,63	1,09	13	0,12	11	10	29,8	2,41	2,98	277	6	0,02	0,04	39,6	13,1	30,7	33,1	92,7	0,47	10,3	11,8	4,27	11,6	76	67	32,3	122	76,760101010101	87,4	0,13	139	151	34,6420204978038	8,7	102	162,172290021536	0,97	98	935	100,195378151261	6,1	135	0,03	67,408663507109	142,879577464789	91,93
1	3,02	391	49,15	308,63	1,09	13	0,12	11	10	29,8	2,03	3,17	251	5,8	0,02	0,23	41,8	13,2	27,6	31,6	87,3	0,56	10,3	11,9	4,79	13,3	21	46	37,4540854392298	155,143305785124	76,760101010101	12	0,12	47	89	34,6420204978038	8,86834289356278	103,369144981413	162,172290021536	0,97	4665	338	100,195378151261	4,1	141	0,57	67,408663507109	142,879577464789	83,319
1	99,8	391	202	308,63	1,09	13	0,2	40	10	29,8	1,53	4,4	170	6,4	0,04	0,14	39,7	13,5	29,8	34	87,6	0,36	10,9	12,5	4,53	12,5	25	22	37,4540854392298	113	76,760101010101	19,7548152295633	0,159945945945946	33	136,679387261489	34,6420204978038	8,86834289356278	103,369144981413	162,172290021536	0,96	151	190	100,195378151261	4,3	139	0,47	67,408663507109	142,879577464789	77,549
1	3,02	391	49,15	232,61	1,14	13,6	0,12	7	10	43,7	2,91	4,21	415	7,8	0,03	0,1	41	13,8	29	33,7	86,1	0,55	11,1	13,2	4,76	12	51	26	37,4540854392298	72	76,760101010101	19,7548152295633	0,159945945945946	53	136,679387261489	34,6420204978038	8,86834289356278	103,369144981413	162,172290021536	1,33	110,430284857571	179	100,195378151261	4,1	142	1,07	67,408663507109	142,879577464789	61,027
1	3,02	354	6,3	264,12	1,09	13	0,12	10	10	29,8	1,41	4,85	142	6,8	0,02	0,1	37,6	12,6	27	33,5	80,5	0,26	10,9	13,5	4,67	12,7	64	51	40,98	8,5	61	12,2	0,159945945945946	86	127	34,6420204978038	9,12	97	162,172290021536	0,94	76	249	100,195378151261	3,81	134	0,43	73,68	142,879577464789	80,0841378955493
1	65	1610	543,6	314,72	1,19	14,1	0,12	11	10	36,7	2,01	2,62	219	5,3	0,03	0,108552717747217	44,4	14,6	27,1	32,9	82,5	0,35	10	11,9	5,38	12,9	18	25	37,4540854392298	75	76,760101010101	19,7548152295633	0,159945945945946	28	136,679387261489	34,6420204978038	8,86834289356278	103,369144981413	162,172290021536	2,26	110,430284857571	238	100,195378151261	4,9	135	0,92	67,408663507109	142,879577464789	27,351
1	3,02	391	193,9	308,63	1,09	13	0,12	9	10	29,8	1,82	5,84	167	8,8	0,0295093333333333	0,108552717747217	43,4	14,9	29,9	34,3	87	0,37	10,4	11,1	4,99	12,4	67,5	36	29,8	155,143305785124	76,760101010101	19,7548152295633	0,14	55	134	39	8,3	95	164	0,59	101	392	100,195378151261	5,1	139	0,565091724419079	59,1	160	114,776
1	14,2	391	317,5	296,79	0,95	11,4	0,12	64	10	30,4	0,94	5,74	138	7	0,03	0,08	35,9	11,3	24,1	31,5	76,7	0,45	10,5	12,6	4,68	15,6	18	28	38,74	7,7	45	16	0,11	11	100	34,6420204978038	8,62	103	162,172290021536	0,61	312	155	100,195378151261	4,07	138	0,45	67,408663507109	142,879577464789	102,61
1	24,4	498	313,2	314,72	1,16	13,8	0,12	11	10	37,8	0,87	1,63	203	3,1	0,01	0,02	42	14,1	30,9	33,6	92,1	0,33	10,7	12,7	4,56	12,7	41	48	37,4540854392298	109	76,760101010101	19,7548152295633	0,159945945945946	31	136,679387261489	34,6420204978038	8,86834289356278	103,369144981413	162,172290021536	1,28	1182	194	100,195378151261	5	140	0,49	67,408663507109	142,879577464789	59,585
1	33,1	391	49,15	308,63	1,09	13	0,14	11	10	29,8	1,86	5,05	410	8,1	0,01	0,108552717747217	25,4	7,9	24,5	31,1	78,9	0,15	13,8	23,2	3,22	18,6	51	65	30	155,143305785124	76,760101010101	19,7548152295633	0,159945945945946	137	296	34,6420204978038	7,8	103,369144981413	90	1,85	899	268,810782241015	100,195378151261	7	123	0,565091724419079	67,408663507109	109	36,854
1	4,84	428	79,7	300	1,09	13	0,12	13	10	29,8	0,85	5,16	240	6,8	0,01	0,03	44,6	15	29,9	33,6	89	0,53	10,3	12,5	5,01	13,2	18	16	44,6	155,143305785124	76,760101010101	19,7548152295633	0,159945945945946	50,1984491671453	106	34,6420204978038	8,86834289356278	107	162,172290021536	1,33	110,430284857571	137	100,195378151261	3,9	145	0,565091724419079	73,5	142,879577464789	72,234
1	22,5	391	504,5	308,63	1,09	13	0,43	11	10	29,8	1,43	2,17	219	4,4	0,02	0,108552717747217	37	11,7	18,4	31,6	58,2	0,5	10,4	14,5	6,36	18,9	40	32	39,27	8,7	89	18,6	0,08	32	105	34,6420204978038	8,73	103	162,172290021536	1,12	172	191	100,195378151261	4,19	134	0,44	70,46	142,879577464789	81,727
1	7,55	723	156,9	308,63	1,09	13	0,12	11	10	29,8	2,56	4,07	186	7,5	0,03	0,108552717747217	41,2	13,7	28,7	33,3	86,4	0,63	9,7	10,8	4,77	16,1	37	24	36,3	95	76,760101010101	11,5	0,12	60	144	34,6420204978038	8,6	103,369144981413	162,172290021536	1,04	28	245	100,195378151261	4,3	143	0,565091724419079	67,408663507109	142,879577464789	82,161
1	11,7	391	64,6	286,39	1,09	13	0,12	11	10	29,8	2,32	3,61	174	6,7	0,01	0,108552717747217	33,9	11,1	25,8	32,7	78,8	0,15	10,5	11,2	4,3	13,3	21	15	43,7	155,143305785124	76,760101010101	19,7548152295633	0,159945945945946	50,1984491671453	69	34,6420204978038	8,86834289356278	105	162,172290021536	0,93	110,430284857571	174	100,195378151261	4	142	0,565091724419079	75,2	142,879577464789	100,189
1	3,02	391	47,9	308,63	1,09	13	0,12	11	10	29,8	0,57	6,5	412	7,3	0,02	0,108552717747217	36,8	12,4	28,3	33,7	84	0,21	10	10,3	4,38	13,2	14	20	31,5	155,143305785124	76,760101010101	19,7548152295633	0,159945945945946	48	72	34,6420204978038	7,5	103,369144981413	128	1,71	141	268,810782241015	100,195378151261	4,9	133	0,565091724419079	67,408663507109	71	36,736
1	3,02	391	49,15	308,63	1,09	13	0,12	11	10	29,8	0,76	4,23	269	5,8	0,01	0,03	29,8	9,8	27,1	32,9	82,5	0,29	11,5	15,1	3,61	13,2	37,1	53	37	155,143305785124	76,760101010101	19,7548152295633	0,11	41	200	29	8,4	106	144	1,04	172	503	100,195378151261	4,3	139	0,565091724419079	68,4	117	72,402
1	22,3	391	49,15	308,63	1,09	13	0,21	11	10	29,8	1,37	5,04	275	7	0,02	0,06	35	11,7	27,2	33,4	81,4	0,81	8,8	8,4	4,3	13,3	50,7	19	29,8	155,143305785124	76,760101010101	19,7548152295633	0,159945945945946	123	367	34,6420204978038	8,6	103,369144981413	222	1,05	16	268,810782241015	100,195378151261	5,1	137	0,565091724419079	67,408663507109	166	69,099
1	9,63	391	65,7	308,63	1,09	13	0,12	58	10	29,8	0,43	5,61	150	6,5	0,02	0,01	40,6	12,7	25,9	31,3	82,9	0,37	9,5	8,8	4,9	14,9	35,7598436736688	37,034373476353	37,4540854392298	155,143305785124	76,760101010101	19,7548152295633	0,159945945945946	50,1984491671453	136,679387261489	34,6420204978038	8,86834289356278	103,369144981413	162,172290021536	1,66	110,430284857571	268,810782241015	100,195378151261	5,6	130	0,565091724419079	67,408663507109	142,879577464789	40,279
1	119	391	619,3	308,63	1,09	13	0,12	74	10	29,8	2,52	3,09	288	6,5	0,01	0,04	28,5	8,3	20,8	29,1	71,4	0,54	9,4	9,5	3,99	19	32,9	383	36,1	50	76,760101010101	211,4	0,09	137	188	34,6420204978038	7,4	103,369144981413	162,172290021536	1,29	110,430284857571	803	100,195378151261	3,4	138	0,565091724419079	67,408663507109	142,879577464789	57,391
1	14,7	391	49,15	308,63	1,09	13	0,12	11	10	29,8	0,63	2,87	237	3,8	0,02	0,01	35,8	11,6	26,9	32,4	82,9	0,8	10,1	10,6	4,32	16,5	13	24	37,4540854392298	70	76,760101010101	19,7548152295633	0,159945945945946	21	136,679387261489	34,6420204978038	8,86834289356278	103,369144981413	162,172290021536	0,97	110,430284857571	234	100,195378151261	4,1	144	0,51	67,408663507109	142,879577464789	79,321
1	3,02	391	49,15	308,63	1,09	13	0,12	11	10	29,8	1,04	4,73	341	6,3	0,02	0,03	38,4	11,8	25,8	30,7	83,8	0,34	10,6	11,8	4,58	14,7	14,3	45	32,9	67	76,760101010101	22,5	0,19	16	136	34,6420204978038	7,9	103,369144981413	162,172290021536	1,12	372	386	100,195378151261	3,8	138	0,565091724419079	67,408663507109	142,879577464789	64,817
1	3,02	192	32,3	466,15	1,09	13	0,12	20	10	29,8	0,53	3,42	200	4,2	0,02	0,04	36,9	12,2	27,1	33,1	81,8	0,54	10,3	12,2	4,51	13,4	14	23	31,7	167	76,760101010101	19,7548152295633	0,11	143	91	34,6420204978038	8,7	106	162,172290021536	1,02	110,430284857571	252	100,195378151261	4,1	140	0,565091724419079	67,408663507109	142,879577464789	73,088
1	3,02	391	7,8	295,23	1,09	13	0,12	9	10	29,8	0,74	4,04	129	5,1	0,04	0,12	26,8	8,8	28,3	32,8	86,2	0,67	12,1	13,7	3,11	18,3	24	37,034373476353	37,4540854392298	155,143305785124	76,760101010101	19,7548152295633	0,159945945945946	26	136,679387261489	34,6420204978038	8,5	109	162,172290021536	1,03	110,430284857571	268,810782241015	100,195378151261	4,28213461066077	140,630044843049	0,565091724419079	67,408663507109	142,879577464789	75,872
1	3,02	391	49,15	308,63	1,09	13	0,12	11	10	29,8	0,72	6,21	145	7,5	0,01	0,01	34,9	10,8	25,1	30,9	81	0,19	11,5	13,7	4,31	14,2	41	55	32,7	155,143305785124	76,760101010101	19,7548152295633	0,19	68	203	22	9	101	120	1,59	337	473	100,195378151261	4,7	136	0,565091724419079	63,9	96	39,278
1	3,02	391	49,15	192,96	1,19	14,1	0,12	3	10	32,9	1,79	3,85	231	6,6	0,01	0,14	37	11,6	26,7	31,4	85,3	0,37	11,8	14,9	4,34	13,2	62,9	54	44,6	155,143305785124	76,760101010101	19,7548152295633	0,23	20	96	27	9,3	108	152	0,92	163	216	100,195378151261	4,4	143	0,565091724419079	78,2	118	115,189
1	6,97	391	383,7	296,79	1,12	13,4	0,12	2	10	38,4	1,95	2,91	300	5,4	0,02	0,12	46,7	14,4	26,7	30,8	86,6	0,35	11,7	14,9	5,39	13,7	20	28	36,4	155,143305785124	76,760101010101	19,7548152295633	0,23	67	93	28	8,5	103	102	1,2	110,430284857571	284	100,195378151261	4,6	137	0,565091724419079	65	97	75,186
1	3,02	391	49,15	308,63	1,09	13	0,12	11	10	29,8	1,67	5,16	235	7,6	0,01	0,108552717747217	37,9	12,9	28,7	34	84,4	0,29	10,9	12,5	4,49	13	56,6	40	34,5	65	76,760101010101	8,7	0,17	62	180	34,6420204978038	8,4	103,369144981413	162,172290021536	0,93	38	222	100,195378151261	3,9	143	0,565091724419079	67,408663507109	142,879577464789	98,791
1	3,02	391	49,15	308,63	1,09	13	0,12	11	10	29,8	0,91	2,34	122	3,6	0,03	0,01	35,8	11,2	23,1	31,3	74	0,6	9,1	9,7	4,84	16,5	25	16	37,4540854392298	106	76,760101010101	19,7548152295633	0,159945945945946	59	136,679387261489	34,6420204978038	8,86834289356278	103,369144981413	162,172290021536	1,09	110,430284857571	157	100,195378151261	4,2	140	0,71	67,408663507109	142,879577464789	83,863
1	3,02	391	74,1	308,63	1,09	13	0,12	2	10	29,8	2,14	2,76	232	5,4	0,02	0,11	39,1	12,9	28,7	33	87,1	0,33	9,4	9,9	4,49	13	16,9	31	38,2	51	76,760101010101	14,4	0,11	120	86	34,6420204978038	8,7	103,369144981413	162,172290021536	0,92	58	246	100,195378151261	4,3	142	0,565091724419079	67,408663507109	142,879577464789	92
1	6,21	391	357,4	308,63	1,09	13	0,12	15	10	29,8	2,44	2,68	200	6,1	0,01	0,108552717747217	36,2	11,6	25,8	32	80,4	0,14	11,3	12,6	4,5	14,6	41,8	23	45,8	155,143305785124	76,760101010101	19,7548152295633	0,14	72	117	53	9,1	104	141	1,13	75	160	100,195378151261	4,3	146	0,565091724419079	72,7	117	78,613
1	3,02	391	49,15	308,63	1,09	13	0,12	11	10	29,8	0,43	10,09	290	11,3	0,02	0,02	41,3	13,8	29,1	33,4	87,1	0,38	9,6	10,1	4,74	12,5	20,8	26	40,5	155,143305785124	76,760101010101	19,7548152295633	0,17	12	150	25	8	106	136	1,12	58	149	100,195378151261	4,3	145	0,565091724419079	66,1	80	63,465
1	12,8	391	984,1	308,63	1,09	13	0,12	34	10	29,8	0,4	8,73	285	9,6	0,03	0,03	33,8	11,5	28,3	34	83	0,41	9,4	9,6	4,07	14,7	104,5	42	37,4540854392298	155,143305785124	76,760101010101	19,7548152295633	0,2	30	89	34,6420204978038	8,86834289356278	103,369144981413	162,172290021536	1,1	177	268,810782241015	100,195378151261	4,6	144	1,09	67,408663507109	142,879577464789	81,785
1	3,02	391	49,15	308,63	1,09	13	0,12	11	10	29,8	1,42	4,89	300	7,3	0,04	0,14	41,6	13,4	30,6	32,2	95	0,66	10,2	11,6	4,38	12,3	28	27	39,49	7	90	15,1	0,08	33	105	34,6420204978038	8,75	103	162,172290021536	0,96	464	268,810782241015	100,195378151261	4,69	139	0,37	68,01	142,879577464789	104,162
1	91,1	391	49,15	308,63	1,09	13	0,12	11	10	29,8	0,76	5,57	176	6,9	0,02	0,02	38,2	12,7	28,5	33,2	85,7	0,42	12,8	17	4,46	13	36	21	37,4540854392298	67	76,760101010101	19,7548152295633	0,159945945945946	26	136,679387261489	34,6420204978038	8,86834289356278	103,369144981413	162,172290021536	0,9	161	215	100,195378151261	5,1	141	0,62	67,408663507109	142,879577464789	90,578
1	46,6	391	648,3	373,18	1,09	13	0,29	11	10	29,8	1,68	4,8	211	7,1	0,02	0,04	32,5	10,2	26,7	31,4	85,1	0,48	9,8	9,3	3,82	16,2	30	44	37,4540854392298	51	76,760101010101	19,7548152295633	0,159945945945946	49	136,679387261489	34,6420204978038	8,86834289356278	103,369144981413	162,172290021536	1,06	110,430284857571	273	100,195378151261	4,7	142	0,82	67,408663507109	142,879577464789	73,283
1	25	391	49,15	308,63	1,09	13	0,12	11	10	29,8	0,42	3,5	275	4,1	0,01	0,04	32,5	10,3	25,3	31,7	79,9	0,36	9,7	10,4	4,07	16,6	35,7598436736688	37,034373476353	37,4540854392298	155,143305785124	76,760101010101	19,7548152295633	0,159945945945946	44	218	34,6420204978038	8,86834289356278	103,369144981413	162,172290021536	2,08	85	544	100,195378151261	3,3	140,630044843049	0,565091724419079	67,408663507109	142,879577464789	27,99
1	3,63	391	49,15	308,63	1,09	13	0,12	11	10	29,8	1,45	2,49	342	4,6	0,01	0,108552717747217	39,9	13,5	27,3	33,8	80,8	0,26	10,4	11,9	4,94	13,8	25	20	37,4540854392298	73	76,760101010101	19,7548152295633	0,159945945945946	18	136,679387261489	34,6420204978038	8,86834289356278	103,369144981413	162,172290021536	1,12	110,430284857571	133	100,195378151261	4,6	144	0,76	67,408663507109	142,879577464789	83,467
1	21,3	391	49,15	308,63	1,09	13	0,12	11	10	29,8	3,47	2,18	96	6,6	0,01	0,04	37,4	12,8	31,3	34,2	91,4	0,28	10,4	12,8	4,09	12	61	32	37,4540854392298	123	76,760101010101	19,7548152295633	0,159945945945946	103	136,679387261489	34,6420204978038	8,86834289356278	103,369144981413	162,172290021536	0,96	110,430284857571	205	100,195378151261	3,9	142	0,48	67,408663507109	142,879577464789	106,38
1	31,9	391	129,5	331,26	1,09	13	0,12	16	10	29,8	1,29	3,68	223	5,6	0,0295093333333333	0,108552717747217	24,5	8,2	35,3	33,5	105,6	0,03	11,5	11,8	2,32	17,9	22	13	37,4540854392298	111	76,760101010101	19,7548152295633	0,159945945945946	47	136,679387261489	34,6420204978038	8,86834289356278	103,369144981413	162,172290021536	1,09	110,430284857571	184	100,195378151261	4	134	1,67	67,408663507109	142,879577464789	71,351
1	121	391	49,15	308,63	1,09	13	0,12	11	10	29,8	0,52	8,33	313	9	0,03	0,23	35,4	11,5	29,4	32,5	90,5	0,71	11	12,2	3,91	13,7	20,2	19	43,6	117	76,760101010101	12,9	0,14	37	95	34,6420204978038	8,9	103,369144981413	162,172290021536	1,04	92	162	100,195378151261	3,9	143	0,565091724419079	67,408663507109	142,879577464789	98,625
1	43,2	391	313,5	346,06	1,29	15,3	0,12	36	10	50,7	0,83	4,7	140	5,9	0,01	0,01	39	12,5	28,7	32,1	89,7	0,32	9,4	8,9	4,35	13,8	26,4	37	31	38	76,760101010101	21,7	0,09	39	93	34,6420204978038	8,1	103,369144981413	162,172290021536	6,16	57	198	100,195378151261	4	148	0,565091724419079	67,408663507109	142,879577464789	8,024
1	69,5	391	49,15	308,63	1,09	13	0,12	11	10	29,8	0,21	5,01	149	5,4	0,01	0,02	44,7	14,3	27,8	32	87	0,57	10,1	11	5,14	13,2	74,8	55	27,9	54	76,760101010101	13,1	0,12	40	80	34,6420204978038	8,2	110	162,172290021536	1,07	41	312	100,195378151261	5,4	145	0,35	67,408663507109	142,879577464789	71,949
1	122	391	49,15	308,63	1,09	13	0,12	11	10	29,8	0,99	6,14	211	7,4	0,01	0,03	39,9	13,5	27,1	33,8	80,1	0,5	10,9	12,7	4,98	14,7	29	31	39,4	155,143305785124	76,760101010101	19,7548152295633	0,159945945945946	50,1984491671453	98	34,6420204978038	8,86834289356278	103	162,172290021536	1,12	110,430284857571	271	100,195378151261	4,1	138	0,565091724419079	71,1	142,879577464789	80,022
1	156	391	389,8	308,63	1,09	13	4,2	15	10	29,8	2,76	5,22	93	8,8	0,02	0,04	36,1	11,3	19,7	31,3	62,9	0,59	9,9	10,8	5,74	17,9	37,7	25	38,4	83	76,760101010101	9,5	0,21	24	109	34,6420204978038	9	103,369144981413	162,172290021536	1,12	43	194	100,195378151261	4,6	141	0,565091724419079	67,408663507109	142,879577464789	70,518
1	3,1	391	49,15	308,63	1,09	13	0,12	11	10	29,8	3,61	4,97	259	9,2	0,09	4,41	36,1	11,7	31,1	32,4	96	0,75	9,4	10	3,76	14,1	91	81	35,5	99	76,760101010101	22,4	0,159945945945946	50,1984491671453	90	22	8,4	103,369144981413	93	1,23181467181467	36	300	52	4,3	140	0,565091724419079	63,9	97	80,0841378955493
[truncated: 4,055 more rows]
[truncated: 2 more columns]
