# Supplementary material for: Diagnosis and Prognosis of COVID-19 Disease Using Routine Blood Values and LogNNet Neural Network
Source: Sensors (Basel). 2022 Jun 25;22(13):4820. doi: 10.3390/s22134820 (PMC9269123; doi:10.3390/s22134820)
Supplement: Supplementary file 1 [file sensors-22-04820-s001.zip › SARS-CoV-2-RBV(1-2)/SARS-CoV-2-RBV2/SARS-CoV-2-RBV2.txt]

Service	ALT	AST	Albumin	Alkalen.Fosfataz	Amilase	CK.MB	Direkt.Bilirubin	GGT	Glucose	HDL.Kolesterol	Calsium	Clor	Cholesterol	Creatinin	Creatinin.Kinaz	LDH	LDL	Potasium	Sodium	Total.Bilirubin	Total.Protein	Trigliserid	tGFH	�rea	�ric.Asit	BASO	EOS	HCT	HGB	LYM	MCH	MCHC	MCV	MONO	MPV	NEU	PDW	PLT	RBC	RDW	WBC	CRP	D.D�MER	FERR�T�N	Fibrinogen	INR	PT	Porcalcitonin	ESR
0	10	15	39,8	42	65	18,5	0,159945945945946	22	136,679387261489	23	9,3	109	109	0,87	54	216	65	3,8	144	0,51	66,3	104	112,602	18	4,5	0,04	0,26	45,8	15,1	2,44	30,8	33	93,5	0,47	10	4,88	10,4	235	4,9	14,2	8,1	11,2	475	156	337,61550443225	1,05	12,6	19	28,9696502057613
0	35	42	48,3	57	76,760101010101	15,8	0,12	32	87	34,6420204978038	10,3	103,369144981413	162,172290021536	0,9	115	187	100,195378151261	4,3	143	0,59	81,2	142,879577464789	118,291	16	5,7	0,05	0,06	43,7	14,6	2,15	29,3	33,4	87,6	0,59	10,1	3,76	11,1	275	4,99	12,2	6,6	13,4	485	406,4	337,61550443225	1,09	13	13	28,9696502057613
0	12	44	37,6	78	76,760101010101	19,7548152295633	0,54	18	169	71	9,4	94	128	1,68	759	424	100,195378151261	4	138	2,29	69,3	54	35,982	60	6,7	0,03	0,13	36,1	12,1	1,68	28,7	33,5	85,7	0,52	10,6	3,07	11,6	166	4,21	13,7	5,4	6,7	460	255,530223262514	337,61550443225	1,17	13,9	12	28,9696502057613
0	35,7598436736688	37,034373476353	37,4540854392298	155,143305785124	76,760101010101	19,7548152295633	0,159945945945946	50,1984491671453	136,679387261489	34,6420204978038	8,86834289356278	103,369144981413	162,172290021536	1,23181467181467	110,430284857571	268,810782241015	100,195378151261	4,28213461066077	140,630044843049	0,565091724419079	67,408663507109	142,879577464789	80,0841378955493	42,3145372625426	5,50058855585831	0,04	0,03	49,9	16,8	1,41	29,3	33,7	87,1	0,53	11,3	3,96	13,1	110	5,73	14,3	6	30,2	192	74,9	337,61550443225	1,2	14,2	12	28,9696502057613
0	29	25	44,1	69	76,760101010101	18,1	0,17	63	84	23	9,5	104	115	0,99	112	220	45	4	143	0,64	71,1	235	108,42	18	4,2	0,04	0,19	42,4	14,1	2,13	27,9	33,3	84	0,53	10,7	3,87	12,8	175	5,05	12,8	6,8	62,6	752	255,530223262514	337,61550443225	1,11	13,2	12	28,9696502057613
0	4	18	37,7	81	74	22,1	0,159945945945946	15	136,679387261489	26	9,1	107	100	1,05	67	212	51	4,1	142	0,32	63,5	113	93,467	27	4,7	0,12	0,41	46,1	15,8	3,24	30,6	34,3	89,2	0,52	9,5	4,14	10,3	328	5,17	12,9	8,4	51,2	1206,26771662763	255,530223262514	337,61550443225	1,3911402946829	14,1914798206278	2,03333824733825	28,9696502057613
0	35,7598436736688	37,034373476353	37,4540854392298	155,143305785124	76,760101010101	19,7548152295633	0,159945945945946	50,1984491671453	136,679387261489	34,6420204978038	8,86834289356278	103,369144981413	162,172290021536	1,23181467181467	110,430284857571	268,810782241015	100,195378151261	4,28213461066077	140,630044843049	0,565091724419079	67,408663507109	142,879577464789	80,0841378955493	42,3145372625426	5,50058855585831	0,03	0,15	42,7	15	2,62	29,8	35,1	84,7	0,55	10,3	2,95	12,1	191	5,04	12,6	6,3	59,9	1010	430,9	337,61550443225	1,46	17,1	19	28,9696502057613
0	15	15	38,3	67	93	15,7	0,13	22	101	34	9,9	104	147	1,02	53	232	100,195378151261	4,4	140	0,54	72,4	108	76,772	43	5,50058855585831	0,01	0,05	40	13,5	1,89	28,1	33,8	83,2	0,86	9,4	3,45	10,1	259	4,81	12,5	6,3	39,6	421	255,530223262514	337,61550443225	1,07	12,8	24	28,9696502057613
0	28	22	47,1	52	76,760101010101	18,3	0,17	37	89	34,6420204978038	9,9	103,369144981413	162,172290021536	0,99	125	252	100,195378151261	4,4	141	1,05	77,4	142,879577464789	92,245	22	6,5	0,03	0,18	48,7	16,3	2,16	28,5	33,5	85,3	0,44	11,1	3,47	13,6	239	5,71	12,6	6,3	11,7	1206,26771662763	255,530223262514	337,61550443225	1,3911402946829	14,1914798206278	2,03333824733825	28,9696502057613
0	28	37	44,2	100	76,760101010101	20	0,12	24	87	34,6420204978038	9,8	103,369144981413	162,172290021536	0,94	526	233	100,195378151261	3,7	142	0,58	71,7	142,879577464789	104,619	31	6	0,04	0,11	40,5	13,2	1,95	25,1	32,6	77,1	0,35	9	3,01	8,9	324	5,25	14,2	5,5	74,7	1206,26771662763	255,530223262514	337,61550443225	1,3911402946829	14,1914798206278	2,03333824733825	28,9696502057613
0	44	33	37,4540854392298	155,143305785124	76,760101010101	19,7548152295633	0,17	52	72	34	10,2	105	145	1,02	127	279	85	4,2	144	0,34	67,408663507109	130	96,123	23	6,3	0,01	0,06	42	14,2	1,64	28,2	33,8	83,3	0,58	11,4	3,34	14,9	148	5,04	12,2	5,6	21,3	1206,26771662763	255,530223262514	337,61550443225	1,3911402946829	14,1914798206278	2,03333824733825	28,9696502057613
0	34	25	37,4540854392298	155,143305785124	76,760101010101	19,7548152295633	0,159945945945946	96	97	65	8,86834289356278	103,369144981413	188	0,96	98	193	114	4,28213461066077	140,630044843049	0,565091724419079	67,408663507109	43	81,458	34	5,50058855585831	0,02	0,17	32,7	10,9	1,14	29,5	33,3	88,4	0,42	11,2	6,6	13,3	319	3,7	13,2	8,4	13,4	489	214,9	337,61550443225	1,12	13,3	12	28,9696502057613
0	37	27	47,3	118	76,760101010101	15,2	0,09	49	91	34,6420204978038	10,5	103,369144981413	162,172290021536	0,93	83	185	100,195378151261	4,6	142	0,41	74,2	142,879577464789	100,189	28	5,8	0,03	0,34	46,9	14,9	2,08	29,4	31,8	92,5	0,48	9,8	4,17	11	205	5,07	13,4	7,1	20,9	701	171,1	337,61550443225	1,04	12,4	12	28,9696502057613
0	28	59	37,5	69	111	39,9	0,11	41	117	34,6420204978038	9	113	162,172290021536	1,5	124	561	100,195378151261	4,8	152	0,46	74,5	142,879577464789	39,563	88	6,9	0,01	0,03	37,6	13	1,99	30	34,6	86,8	0,34	11,9	2,83	16,4	81	4,33	11,5	5,2	31,0476797829037	1206,26771662763	255,530223262514	410	1,07	12,8	2,03333824733825	28,9696502057613
0	43	30	40,4	87	76,760101010101	19,7548152295633	0,11	38	107	42	9,4	102	270	0,96	189	270	100,195378151261	4,9	146	0,4	80,4	395	92,437	26	6,8	0,07	0,37	45,8	15,7	3,26	29,1	34,3	84,8	0,62	10,7	3,86	12,4	217	5,4	12,2	8,2	82,6	1206,26771662763	255,530223262514	337,61550443225	1,3911402946829	14,1914798206278	2,03333824733825	28,9696502057613
0	41	27	41,5	82	109	20,5	0,159945945945946	41	136,679387261489	31	9,5	102	158	0,9	66	202	97	4,1	138	0,3	76,8	148	115,013	23	4	0,11	0,6	51,3	17,2	0,75	27,9	33,5	83,3	0,78	11,9	13,17	16	144	6,16	16	15,4	38,3	850	226,2	337,61550443225	1,13	13,5	12	28,9696502057613
0	25	22	48,6	80	76,760101010101	8,7	0,22	25	94	34,6420204978038	10,3	103,369144981413	162,172290021536	0,9	106	198	100,195378151261	4,3	142	1,14	75,3	142,879577464789	114,208	19	4,7	0,0295093333333333	0,02	17,2	5,5	0,71	37,7	32	117,8	0,38	11,5	2,77	14,4	55	1,46	13,6005296343001	3,9	31,0476797829037	263	168,9	290,7	1,13	13,5	0,12	28,9696502057613
0	18	14	34,5	102	76,760101010101	19,7548152295633	0,08	56	230	31	8,9	100	162,172290021536	1,35	56	188	100,195378151261	4	137	0,3	69	142,879577464789	49,931	38	3,7	0,02	0,14	43,1	14,6	2,34	26,3	33,9	77,7	0,7	10,5	2,56	12,6	193	5,55	12,5	5,8	3,02	496	122,1	296,79	1,05	12,6	0,12	28,9696502057613
0	16	20	43	90	76,760101010101	10,7	0,1	21	123	34,6420204978038	10,3	103,369144981413	162,172290021536	0,88	96	188	100,195378151261	4,1	142	0,47	71,3	142,879577464789	106,696	22	5,6	0,03	0,1	41,6	14,5	2,31	29,4	34,9	84,2	0,37	10,7	2,92	13,3	117	4,94	11,9	5,7	284	4940	232,9	337,61550443225	1,35	15,9	4,7	28,9696502057613
0	26	40	37,4540854392298	155,143305785124	76,760101010101	19,7548152295633	0,159945945945946	50,1984491671453	88	17	8,86834289356278	103,369144981413	84	0,76	611	384	51	4,28213461066077	140,630044843049	0,565091724419079	67,408663507109	82	126,803	12	5,50058855585831	0,01	0,17	41,4	13,8	1,56	29,2	33,3	87,5	0,63	8,9	3,49	9,2	380	4,73	12,2	5,9	6,29	551	273,5	305,69	1,21	14,4	0,2	28,9696502057613
0	20	17	37,3	41	78	19,7548152295633	0,08	14	102	34,6420204978038	8,7	106	162,172290021536	0,85	103	133	100,195378151261	4,5	143	0,25	63,6	142,879577464789	103,035	21	5,50058855585831	0,03	0,16	50,5	17,2	2,17	30,6	34,1	89,7	0,4	9,6	4,65	10,7	218	5,63	12,2	7,4	3,42	456	241,6	311,64	1,02	12,2	0,12	4
0	84	51	32,1	185	76,760101010101	44,8	0,19	282	102	34,6420204978038	7,9	103,369144981413	162,172290021536	0,85	60	461	100,195378151261	4,8	142	0,39	60,8	142,879577464789	93,385	21	2,2	0,02	0,18	46,9	16,2	2,22	29,3	34,5	85	0,74	9,1	4,58	9,4	209	5,52	12,3	7,7	31,0476797829037	258	107,1	264,12	1,12	13,4	0,12	28,9696502057613
0	91	44	37,4540854392298	60	76,760101010101	19,7548152295633	0,12	29	91	33	9,1	101	141	1,07	79	193	95	5,2	141	0,29	67,408663507109	65	98,007	26	7	0,02	0,13	45,2	15,2	2,27	29,8	33,6	88,6	0,6	10,3	3	13,1	275	5,1	12	6	31,0476797829037	2540	152,2	350	1,19	14,1	0,15	28,9696502057613
0	23	28	37,4540854392298	155,143305785124	76,760101010101	19,7548152295633	0,159945945945946	50,1984491671453	266	34,6420204978038	8,86834289356278	103,369144981413	162,172290021536	0,93	249	231	100,195378151261	4,2	144	0,565091724419079	67,408663507109	142,879577464789	99,488	25	5,50058855585831	0,02	0,09	39,9	13,9	1,77	27,7	34,8	79,6	0,55	9	2,45	9,2	184	5,01	12,4	4,9	3,55	824	420,7	327,79	1,15	13,7	0,12	41
0	31	23	40,6	108	76,760101010101	15,3	0,11	45	87	34,6420204978038	9,8	103,369144981413	162,172290021536	0,85	166	268,810782241015	100,195378151261	3,8	139	0,51	67,408663507109	142,879577464789	121,956	19	5,2	0,06	0,06	48,6	17,1	2,11	28,7	35,2	81,7	0,51	10,1	5,87	11,6	258	5,95	11,9	8,6	3,02	188	62,6	293,69	0,96	11,6	0,12	30
0	17	18	38,1	155,143305785124	76,760101010101	19,7548152295633	0,159945945945946	50,1984491671453	125	37	8,86834289356278	103,369144981413	198	1,42	110,430284857571	207	143	3,5	140	0,565091724419079	67,408663507109	88	44,717	61	5,50058855585831	0,01	0,03	46,6	15,3	0,77	28,7	32,8	87,4	0,4	10,5	3,93	11,9	144	5,33	12,4	5,1	0,15	936	94,4	354,74	1,03	12,3	0,12	28,9696502057613
0	32	25	36,3	61	50	20,6	0,08	40	173	34,6420204978038	8,8	100	162,172290021536	1,02	89	332	100,195378151261	4,6	142	0,29	74,2	142,879577464789	78,407	37	5,50058855585831	0,13	0,31	51,7	16,6	3,94	28,5	32,1	88,7	1,55	9,6	8,7	10,1	254	5,83	15,1	14,6	7,63	1206,26771662763	220,9	338,47	1,3911402946829	14,1914798206278	0,12	28,9696502057613
0	67	41	37,4540854392298	155,143305785124	76,760101010101	12,5	0,159945945945946	50,1984491671453	136,679387261489	34,6420204978038	8,86834289356278	103,369144981413	162,172290021536	1,06	42	175	100,195378151261	4,4	143	0,565091724419079	67,408663507109	142,879577464789	91,755	36	5,50058855585831	0,04	0,26	40,1	13,6	2,86	28,8	33,9	85	0,78	11,3	2,89	14,9	222	4,72	12,1	6,8	4,13	1206,26771662763	288,5	305,69	1,3911402946829	14,1914798206278	0,12	6
0	33	28	41,7	63	76,760101010101	19,7548152295633	0,19	31	87	34	9,7	101	159	1,07	39	187	100,195378151261	4,6	142	0,86	75,6	106	93,304	26	6,3	0,06	0,07	49	17,3	1,85	30,1	35,3	85,2	0,61	11,6	6,62	15,7	257	5,75	12	9,2	3,02	1206,26771662763	49,4	321,1	1,05	12,6	0,12	6
0	229	138	37,4540854392298	155,143305785124	76,760101010101	27	0,159945945945946	50,1984491671453	136,679387261489	34,6420204978038	8,86834289356278	103,369144981413	162,172290021536	0,95	59	368	100,195378151261	5	139	0,565091724419079	67,408663507109	142,879577464789	89,123	29	5,50058855585831	0,02	0,08	30,1	10,4	1,22	29,1	34,6	84,3	0,53	10,4	3,81	11,4	508	3,57	12,3	5,7	1,16	1206,26771662763	410,7	501,36	1,29	15,3	0,12	28,9696502057613
0	35,7598436736688	37,034373476353	37,4540854392298	155,143305785124	76,760101010101	19,7548152295633	0,159945945945946	50,1984491671453	136,679387261489	34	8,86834289356278	103,369144981413	113	1,23181467181467	110,430284857571	232	70	4,28213461066077	140,630044843049	0,565091724419079	67,408663507109	46	80,0841378955493	42,3145372625426	5,50058855585831	0,07	0,07	40,6	14,1	2,22	29,9	34,7	86	0,52	9,5	4,05	10,5	284	4,72	12,8	6,9	23,4	1206,26771662763	54	337,61550443225	1,1	13,1	0,12	28,9696502057613
0	31	45	37,5	95	76,760101010101	63,4	0,28	13	81	34,6420204978038	9,2	103,369144981413	162,172290021536	0,88	80	317	100,195378151261	4,9	140	1,34	83	142,879577464789	105,208	34	8,1	0,02	0,108552717747217	37,1	12,7	2,01	30,8	34,2	89,8	0,59	11,2	4,04	13,3	189	4,13	13	6,7	3,02	188	30,5	290,7	1,12	13,3	0,12	28,9696502057613
0	20	14	48,8	46	56	24,1	0,13	15	57	34,6420204978038	10,4	101	162,172290021536	0,99	151	252	100,195378151261	4,3	142	0,48	82	142,879577464789	80,154	48	5,50058855585831	0,05	0,41	47	16,2	2,7	30,1	34,5	87,4	0,65	9,4	4,09	10,5	246	5,38	12,2	7,9	3,02	494	185,8	285	1,17	13,9	0,12	28,9696502057613
0	35,7598436736688	37,034373476353	37,4540854392298	155,143305785124	76,760101010101	19,7548152295633	0,159945945945946	50,1984491671453	136,679387261489	34,6420204978038	8,86834289356278	103,369144981413	162,172290021536	1,23181467181467	110,430284857571	847	100,195378151261	4,28213461066077	140,630044843049	0,565091724419079	67,408663507109	142,879577464789	80,0841378955493	42,3145372625426	5,50058855585831	0,03	0,22	38,9	13,4	2,19	29,6	34,4	85,9	0,65	11,6	2,5	14,9	139	4,53	12,2	5,6	1,87	1206,26771662763	255,530223262514	337,61550443225	1,3911402946829	14,1914798206278	2,03333824733825	28,9696502057613
0	15	17	44,6	70	76,760101010101	19,7548152295633	0,11	23	270	34,6420204978038	9,6	105	162,172290021536	1,15	96	268,810782241015	100,195378151261	4,4	143	0,65	78,1	142,879577464789	72,248	30	5,1	0,02	0,17	41,2	13,5	1,38	28,2	32,8	86,2	0,41	10,8	3,62	11,7	204	4,78	12,5	5,6	4,71	190	117,2	281,31	0,95	11,4	0,12	28,9696502057613
0	22	21	37,4540854392298	155,143305785124	76,760101010101	19,7548152295633	0,159945945945946	50,1984491671453	136,679387261489	34,6420204978038	8,86834289356278	103,369144981413	162,172290021536	0,97	80	147	100,195378151261	4,28213461066077	140,630044843049	0,565091724419079	67,408663507109	142,879577464789	97,244	31	5,50058855585831	0,06	0,108552717747217	35,3	10,4	2,03	21,4	29,5	72,6	0,38	9,6	2,36	11,4	652	4,86	24,2	4,8	31,0476797829037	1206,26771662763	1182,1	337,61550443225	1,3911402946829	14,1914798206278	2,03333824733825	28,9696502057613
0	38	36	42,3	94	65	20,6	0,15	22	86	34,6420204978038	9,4	103	162,172290021536	0,98	64	268,810782241015	100,195378151261	4,9	142	0,63	71,9	142,879577464789	84,637	23	6,2	0,08	0,07	47,2	16,3	1,61	30,1	34,5	87,2	0,32	12,6	4,15	16,6	188	5,41	13,9	6,2	3,02	1206,26771662763	115,6	337,61550443225	1,3911402946829	14,1914798206278	0,12	28,9696502057613
0	35,7598436736688	37,034373476353	37,4540854392298	155,143305785124	76,760101010101	19,7548152295633	0,159945945945946	50,1984491671453	136,679387261489	22	8,86834289356278	103,369144981413	142	1,23181467181467	110,430284857571	268,810782241015	85	4,28213461066077	140,630044843049	0,565091724419079	67,408663507109	173	80,0841378955493	42,3145372625426	5,50058855585831	0,05	0,34	46,8	15,9	1,8	30,2	34	89	0,96	11,2	3,18	13,6	178	5,26	12,4	6,3	39,6	1206,26771662763	255,530223262514	337,61550443225	1,16	13,8	2,03333824733825	47
0	24	24	37,4540854392298	155,143305785124	76,760101010101	21,6	0,159945945945946	50,1984491671453	136,679387261489	34,6420204978038	8,86834289356278	103,369144981413	162,172290021536	1,28	176	321	100,195378151261	4,3	143	0,565091724419079	67,408663507109	142,879577464789	64,825	31	5,50058855585831	0,02	0,01	42,1	13,4	1,41	26,8	31,8	84,2	0,67	9,5	3,46	10,2	141	5	15,1	5,6	36,6	3750	273,5	302,81	1,16	13,8	0,12	28,9696502057613
0	16	21	37,4540854392298	155,143305785124	76,760101010101	19,7548152295633	0,159945945945946	11	94	38	8,86834289356278	103	239	0,98	105	175	100,195378151261	3,8	136	0,565091724419079	67,408663507109	140	79,452	35	5,50058855585831	0,04	0,2	40,9	13,1	1,75	27	32	84,2	0,99	10,7	4,76	13,1	321	4,86	13	7,7	9,28	544	12	331,26	1,3911402946829	14,1914798206278	2,03333824733825	3
0	12	26	37,4540854392298	155,143305785124	76,760101010101	19,7548152295633	0,159945945945946	50,1984491671453	89	34,6420204978038	10	103,369144981413	162,172290021536	1,48	110,430284857571	268,810782241015	100,195378151261	4,6	144	0,565091724419079	67,408663507109	142,879577464789	64,377	42,3145372625426	5,50058855585831	0,03	0,16	46,9	16	2,64	29,1	34,1	85,3	0,58	11,3	4,01	13,4	186	5,5	12,1	7,4	3,02	334	54,9	337,61550443225	1,3911402946829	14,1914798206278	2,03333824733825	54
0	16	21	46,7	61	76,760101010101	15,1	0,16	27	82	34,6420204978038	10	103,369144981413	162,172290021536	0,92	93	217	100,195378151261	4,2	141	0,78	76,5	142,879577464789	109,662	26	4,7	0,03	0,13	46,4	16	2,08	29	34,5	84,1	0,55	9,3	3,14	9,8	216	5,52	12,7	5,9	3,95	1206,26771662763	45,3	337,61550443225	1,3911402946829	14,1914798206278	0,12	28,9696502057613
0	14	22	43,4	63	50	24,3	0,159945945945946	22	136,679387261489	29	9,3	100	94	0,79	80	208	39	3,5	135	0,35	70,1	128	119,651	20	3,1	0,04	0,15	30,4	10	2,1	28,5	32,9	86,6	0,66	9,8	4,82	10,3	508	3,51	13,3	7,8	127	667	231,8	354,74	1,3911402946829	14,1914798206278	0,23	2
0	55	45	37,4540854392298	155,143305785124	76,760101010101	29,2	0,159945945945946	50,1984491671453	136,679387261489	34,6420204978038	8,86834289356278	103,369144981413	162,172290021536	0,86	124	275	100,195378151261	4,5	141	0,565091724419079	67,408663507109	142,879577464789	107,709	26	5,50058855585831	0,04	0,02	45,7	15,3	2,13	28,4	33,5	84,9	0,81	9,8	3,63	10,9	174	5,38	12,7	6,6	83,3	974	426,4	391,83	0,94	11,3	0,12	28,9696502057613
0	33	27	40,2	83	76,760101010101	8,3	0,09	33	102	34,6420204978038	9,5	106	162,172290021536	0,91	52	268,810782241015	100,195378151261	4,7	140,630044843049	0,36	67,408663507109	142,879577464789	117,544	22	6	0,03	0,2	42,6	13,9	0,77	31,4	32,6	96,4	0,27	11,6	2,47	13,6	262	4,42	12,8	3,7	3,02	167	114,3	217,07	1,51	17,7	0,12	45
0	38	45	38,3	80	66	10,2	0,12	19	72	39	9,6	109	131	0,89	46	140	68	4,5	145	0,5	62,6	121	94,912	30	5,50058855585831	0,07	0,25	45,7	15,5	3,3	28,5	33,9	84,2	0,8	9,8	3,54	10,8	310	5,43	14,1	8	4,5	169	126,9	324,41	1,11	13,2	0,12	2
0	20	27	44,3	68	76,760101010101	14,7	0,23	23	136	34,6420204978038	10,1	103,369144981413	162,172290021536	1	427	215	100,195378151261	4	143	1,11	75,4	142,879577464789	85,548	29	3,8	0,02	0,13	43,6	14,4	1,75	30,8	33	93,4	0,56	10,1	4,01	11,4	170	4,67	13,2	6,5	42,7	5000	344,4	337,61550443225	1,2	14,2	0,13	8
0	35,7598436736688	37,034373476353	37,4540854392298	155,143305785124	76,760101010101	19,7548152295633	0,159945945945946	50,1984491671453	136,679387261489	46	8,86834289356278	103,369144981413	161	1,23181467181467	110,430284857571	268,810782241015	103	4,28213461066077	140,630044843049	0,565091724419079	67,408663507109	61	80,0841378955493	42,3145372625426	5,50058855585831	0,03	0,18	44	15,5	1,88	30,6	35,2	87	0,4	9,6	8,71	10,7	389	5,06	12,2	11,2	31,0476797829037	1206,26771662763	170,8	337,61550443225	1,23	14,6	2,03333824733825	114
0	21	17	38,5	155,143305785124	76,760101010101	19,7548152295633	0,159945945945946	50,1984491671453	136,679387261489	34,6420204978038	8,7	103,369144981413	162,172290021536	0,87	155	251	100,195378151261	4,28213461066077	140,630044843049	0,565091724419079	67,408663507109	142,879577464789	93,805	57	3,9	0,03	0,13	47,7	16,5	2,38	29,6	34,6	85,6	0,48	9,5	2,37	10,4	199	5,57	12,9	5,4	3,02	399	103,7	331,26	1,28	15,1	0,12	28,9696502057613
0	35,7598436736688	37,034373476353	37,4540854392298	155,143305785124	76,760101010101	19,7548152295633	0,159945945945946	50,1984491671453	136,679387261489	34,6420204978038	8,86834289356278	103,369144981413	162,172290021536	1,23181467181467	110,430284857571	207	100,195378151261	4,28213461066077	140,630044843049	0,565091724419079	67,408663507109	142,879577464789	80,0841378955493	42,3145372625426	5,50058855585831	0,03	0,08	41,6	14	1,66	28,4	33,7	84,4	0,56	11,3	3,24	14	164	4,93	13,5	5,6	24,7	363	511,2	260,91	1,2	14,2	0,12	28,9696502057613
0	20	21	37,4540854392298	155,143305785124	76,760101010101	19,7548152295633	0,159945945945946	50,1984491671453	84	45	8,86834289356278	103,369144981413	174	0,93	63	177	101	4,28213461066077	140,630044843049	0,565091724419079	67,408663507109	141	109,001	27	5,50058855585831	0,08	0,41	46,4	15,3	2,54	30,9	33	93,7	0,83	9,6	3,19	10	292	4,95	11,7	7,1	31,0476797829037	1206,26771662763	79,6	423,16	1,3911402946829	14,1914798206278	2,03333824733825	18
0	12	17	41,4	66	124	19,5	0,07	19	87	34,6420204978038	9,3	110	162,172290021536	1,45	106	268,810782241015	100,195378151261	4,28213461066077	140,630044843049	0,46	67,408663507109	142,879577464789	45,798	67	7	0,02	0,01	46,8	15,5	1,75	28	33,1	84,6	0,49	9,9	2,06	10,9	126	5,53	13,3	4,3	3,02	5400	100,3	337,61550443225	1,3911402946829	14,1914798206278	0,12	26
0	79	30	47,7	83	68	18,8	0,3	61	98	34,6420204978038	10,2	104	162,172290021536	1,08	57	180	100,195378151261	4	142	1,28	78	142,879577464789	78,496	38	5,50058855585831	0,03	0,13	39,5	13,9	2,82	30,2	35,2	85,9	0,72	9,9	5,15	11	224	4,6	12,2	8,9	3,02	136	74,6	337,61550443225	1,3911402946829	14,1914798206278	2,03333824733825	9
0	68	45	37,4	127	76,760101010101	11,7	0,05	83	164	34,6420204978038	9,4	107	162,172290021536	1,11	50	268,810782241015	100,195378151261	4,5	140,630044843049	0,38	67,408663507109	142,879577464789	68,826	45	6,1	0,05	0,18	49,6	16,9	2,06	28,7	34,1	84,4	0,83	9,7	4,92	11	216	5,88	12,9	8	5,7	1206,26771662763	255,530223262514	311,64	1,3911402946829	14,1914798206278	0,12	28,9696502057613
0	19	22	37,4540854392298	155,143305785124	76,760101010101	16,2	0,159945945945946	50,1984491671453	136,679387261489	34,6420204978038	8,86834289356278	103,369144981413	162,172290021536	0,95	54	241	100,195378151261	4,1	137	0,565091724419079	67,408663507109	142,879577464789	113,963	20	5,50058855585831	0,07	0,22	49,7	16,6	2,69	29,4	33,4	88	0,66	11	4	13,4	213	5,65	12	7,6	31,0476797829037	1206,26771662763	285,7	296,79	1,28	15,1	0,12	28,9696502057613
0	9	27	39,5	55	100	11,3	0,18	20	75	34,6420204978038	9,1	103	162,172290021536	1,37	73	251	100,195378151261	3,9	140	0,87	76,7	142,879577464789	46,37	48	5,50058855585831	0,02	0,12	41,5	15	2,45	30,8	36,1	85,2	0,66	9,8	2,15	9,9	147	4,87	11,2	5,4	15,9	259	137,4	191,31	1,07	12,8	0,12	28,9696502057613
0	17	19	43,5	69	61	36,3	0,15	24	133	34,6420204978038	9,7	107	162,172290021536	1,18	323	323	100,195378151261	4,3	145	0,58	81,9	142,879577464789	63,474	60	5,50058855585831	0,06	0,19	43,1	15,1	3,36	31,7	35	90,4	0,48	9,6	3,29	10,1	320	4,77	12,5	7,4	31,0476797829037	1206,26771662763	273,3	327,79	1,3911402946829	14,1914798206278	2,03333824733825	13
0	8	17	36,7	155,143305785124	76,760101010101	19,7548152295633	0,09	50,1984491671453	146	51	9,2	103,369144981413	269	1,27	110,430284857571	215	100,195378151261	4,3	142	0,42	71,8	201	50,111	38	7,4	0,04	0,33	42,4	14	1,67	27,7	33	83,8	0,66	9,7	2,85	11,2	242	5,06	11,8	5,6	27,8	1206,26771662763	255,530223262514	337,61550443225	1,3911402946829	14,1914798206278	2,03333824733825	28,9696502057613
0	17	18	44,8	77	76,760101010101	19,7548152295633	0,21	31	97	33	9,5	108	144	1,06	195	295	100,195378151261	4,6	144	0,58	76,6	66	80,857	52	5,1	0,08	0,06	44,4	15,5	1,33	31,5	34,9	90,2	0,42	12,3	3,23	16,5	184	4,92	14,6	5,1	34,3	631	255,530223262514	337,61550443225	0,96	11,5	0,12	28,9696502057613
0	16	21	37,4540854392298	69	76,760101010101	19,7548152295633	0,31	20	168	34,6420204978038	9	99	162,172290021536	1,04	86	268,810782241015	100,195378151261	4,3	137	1,29	67,408663507109	142,879577464789	76,052	32	5,7	0,09	0,68	43,3	14,6	2,53	30,2	33,7	89,6	0,77	8,7	5,29	9,1	310	4,83	12,7	9,4	3,02	680	96,2	257,78	1,22	14,5	0,12	28,9696502057613
0	16	19	37,4540854392298	155,143305785124	76,760101010101	19,7548152295633	0,159945945945946	50,1984491671453	103	54	8,86834289356278	103,369144981413	197	1,15	69	186	112	4,28213461066077	140,630044843049	0,565091724419079	67,408663507109	157	65,023	39	5,50058855585831	0,02	0,07	47,1	15,8	2,5	29,1	33,5	86,7	0,55	8,8	1,33	9,2	173	5,43	13,2	4,5	3,02	144	138,3	260,91	1,17	13,9	0,12	28,9696502057613
0	41	39	37,4540854392298	155,143305785124	76,760101010101	19,7548152295633	0,159945945945946	74	99	34,6420204978038	8,86834289356278	103,369144981413	162,172290021536	0,67	110,430284857571	268,810782241015	100,195378151261	4,5	142	0,565091724419079	67,408663507109	142,879577464789	119,348	27	5,50058855585831	0,03	0,12	37,9	12,9	1,7	29,3	34	85,9	0,63	10	3,25	11,2	362	4,41	12,8	5,7	31,0476797829037	1080	255,530223262514	337,61550443225	1,3911402946829	14,1914798206278	2,03333824733825	28,9696502057613
0	36	22	42,3	89	33	12,7	0,09	64	94	21	9,6	100	147	0,99	45	177	88	4,1	141	0,4	81	191	94,874	31	5,50058855585831	0,03	0,15	44,1	14,6	1,84	27,9	33,1	84,2	0,68	10	3,01	11,2	380	5,24	12,1	5,7	3,02	597	145	337,61550443225	1,24	14,7	0,17	28,9696502057613
0	35,7598436736688	37,034373476353	37,4540854392298	155,143305785124	76,760101010101	22,9	0,159945945945946	50,1984491671453	144	34,6420204978038	8,1	103,369144981413	162,172290021536	1,13	76	268,810782241015	100,195378151261	2,6	145	0,565091724419079	67,408663507109	142,879577464789	73,797	16	5,50058855585831	0,07	0,42	35,9	11,4	2,17	29,3	31,8	92,3	0,45	9,9	3,01	10,8	157	3,89	14,4	6,1	31,0476797829037	1206,26771662763	255,530223262514	337,61550443225	1,3911402946829	14,1914798206278	0,41	5
0	36	26	46,4	98	76,760101010101	16,4	0,21	31	76	34,6420204978038	10,3	103,369144981413	162,172290021536	0,98	255	165	100,195378151261	4,3	143	1,05	77	142,879577464789	102,313	33	7,1	0,04	0,14	44,7	15,7	2,23	30,3	35,1	86,1	0,53	9,5	2,53	10,5	216	5,19	12,3	5,5	31,0476797829037	1206,26771662763	192	346,06	1,2	14,3	0,12	34
0	12	37	39,6	63	76,760101010101	19,7548152295633	0,19	13	88	34,6420204978038	9,4	101	162,172290021536	0,71	110,430284857571	268,810782241015	100,195378151261	5	140	0,23	65,6	142,879577464789	89,864	23	4,4	0,02	0,06	45,5	14,8	1,27	27,8	32,5	85,4	0,37	9,1	4,24	9,5	387	5,33	12,4	6	3,02	416	51,5	281,31	1,04	12,4	0,12	28,9696502057613
0	162	36	36,9	82	59	14,7	0,15	48	72	34,6420204978038	8,8	105	162,172290021536	0,93	33	126	100,195378151261	4,3	142	0,54	69,1	142,879577464789	115,302	27	5,50058855585831	0,04	0,17	42,7	14,6	1,01	27,9	34,2	81,5	1,3	9,5	8,94	10,4	300	5,24	11,8	11,5	3,02	257	142,4	277,71	1,37	16,2	0,12	28,9696502057613
0	33	25	45,2	77	76,760101010101	17,8	0,12	27	105	34,6420204978038	10	103,369144981413	162,172290021536	0,99	207	196	100,195378151261	4,3	140	0,57	69,2	142,879577464789	94,874	35	4,9	0,01	0,11	33,2	10,6	1,37	26,5	31,9	83	0,58	10,4570148489503	1,99	12,0571428571429	223	4	20,9	4,1	40,7	1910	365,1	414,24	1,3911402946829	14,1914798206278	0,12	17
0	27	18	44,6	80	76,760101010101	13,3	0,27	27	125	34,6420204978038	10,1	103,369144981413	162,172290021536	0,92	55	163	100,195378151261	4	144	1,54	72,4	142,879577464789	89,451	32	6,4	0,04	0,08	48,6	15,7	0,99	27,1	32,3	83,8	0,92	11	15,87	13,4	184	5,8	14,4	17,9	31,0476797829037	857	370,2	337,61550443225	1,09	13	0,12	28,9696502057613
0	17	30	37,4540854392298	155,143305785124	76,760101010101	19,7548152295633	0,159945945945946	50,1984491671453	113	25	8,86834289356278	103,369144981413	178	0,87	80	337	105	4,28213461066077	140,630044843049	0,565091724419079	67,408663507109	239	99,927	34	5,50058855585831	0,06	0,11	48,6	15,8	2,03	28,6	32,5	87,9	0,4	10,4	5,58	12,1	199	5,53	13,9	8,2	3,02	1206,26771662763	222,5	264,12	1,3911402946829	14,1914798206278	0,12	28
0	30	22	36	77	57	16,9	0,1	39	128	26	8,8	95	118	1,05	84	221	100,195378151261	4,9	129	0,25	64,3	79	78,413	34	5,50058855585831	0,02	0,02	44,2	14,6	1,49	28,2	33	85,3	0,73	11,4	4,55	14,5	244	5,18	12,9	6,8	31,0476797829037	1100	45,4	337,61550443225	1,1	13,1	0,12	4
0	18	28	49,1	130	76,760101010101	31,9	0,16	50,1984491671453	129	37	10,2	101	149	1,01	172	340	92	4,1	142	0,43	80,2	102	102,898	25	5,50058855585831	0,08	0,02	38,4	13	1,68	28,7	33,9	84,8	1,36	8,7	13,55	8,6	350	4,53	13,6	16,7	3,02	241	255,530223262514	443	1,13	13,5	0,12	28,9696502057613
0	35,7598436736688	37,034373476353	37,4540854392298	155,143305785124	76,760101010101	19,7548152295633	0,159945945945946	50,1984491671453	136,679387261489	34,6420204978038	8,86834289356278	103,369144981413	162,172290021536	1,23181467181467	110,430284857571	310	100,195378151261	4,28213461066077	140,630044843049	0,565091724419079	67,408663507109	142,879577464789	80,0841378955493	42,3145372625426	5,50058855585831	0,05	0,05	47,8	16,1	1,95	30	33,7	89	0,67	10,3	5,84	11,8	222	5,37	13,1	8,6	14,7	1206,26771662763	255,530223262514	337,61550443225	1,3911402946829	14,1914798206278	0,12	2
0	35	26	37,4540854392298	155,143305785124	76,760101010101	19,7548152295633	0,1	62	150	47	10	98	290	0,55	35	408	143	4,2	133	0,76	67,408663507109	501	115,673	48	5,4	0,02	0,19	44,2	14,8	2,74	29,7	33,5	88,6	0,58	8,6	3,77	8,8	302	4,99	12,7	7,3	72,8	302	264,7	337,61550443225	1,39	16,4	0,19	28,9696502057613
0	41	43	37,4540854392298	155,143305785124	76,760101010101	19,7548152295633	0,159945945945946	50,1984491671453	112	32	8,86834289356278	103,369144981413	138	0,91	45	304	88	4,28213461066077	140,630044843049	0,565091724419079	67,408663507109	90	90,64	33	5,50058855585831	0,09	0,06	35,7	11,7	1,56	27,4	32,8	83,6	0,44	11,8	2,68	16,5	127	4,27	14,9	4,8	58,6	1620	588,4	391,83	1,16	13,8	0,22	28,9696502057613
0	35,7598436736688	37,034373476353	37,4540854392298	155,143305785124	76,760101010101	19,7548152295633	0,159945945945946	50,1984491671453	136,679387261489	34,6420204978038	8,86834289356278	103,369144981413	162,172290021536	1,23181467181467	110,430284857571	227	100,195378151261	4,28213461066077	140,630044843049	0,565091724419079	67,408663507109	142,879577464789	80,0841378955493	42,3145372625426	5,50058855585831	0,09	0,61	46,1	16	2,84	30,1	34,7	86,7	0,77	10,3	4,42	11,7	239	5,32	12,1	8,7	175	878	279,9	418,62	1,15	13,7	0,2	65
0	35,7598436736688	37,034373476353	37,4540854392298	155,143305785124	76,760101010101	19,7548152295633	0,159945945945946	50,1984491671453	136,679387261489	34,6420204978038	8,86834289356278	103,369144981413	162,172290021536	1,23181467181467	110,430284857571	268,810782241015	100,195378151261	4,28213461066077	140,630044843049	0,565091724419079	67,408663507109	142,879577464789	80,0841378955493	42,3145372625426	5,50058855585831	0,04	1,03	47,4	15,4	2	31,2	32,5	96	0,81	11,2	5,86	14	145	4,94	13,1	9,7	13,4	547	28,9	331,26	4,4	48,6	0,12	28
0	19	27	41,4	49	76,760101010101	19,7548152295633	0,27	13	94	25	9,2	103	73	1,37	264	254	100,195378151261	3,7	141	0,82	76,9	50	71,678	45	5,6	0,03	0,19	41,1	14,1	2,46	29,3	34,3	85,3	0,65	11,6	3,31	14	218	4,82	14,1	6,6	3,02	467	40,9	337,61550443225	1,12	13,3	0,12	18
0	35,7598436736688	27	38,9	123	59	20,3	0,15	206	217	56	8,6	101	104	0,77	44	246	27	4,3	139	0,59	71,7	106	109,593	25	5,50058855585831	0,04	0,12	45,1	15,7	2,12	30,5	34,8	87,6	0,53	10,1	3,96	10,7	212	5,15	12,4	6,8	235	1450	255,530223262514	337,61550443225	1,3911402946829	14,1914798206278	0,5	28,9696502057613
0	44	32	35	65	64	13,5	0,19	67	91	34,6420204978038	9	99	162,172290021536	0,94	37	268,810782241015	100,195378151261	4,2	142	0,82	65,4	142,879577464789	98,902	26	4,9	0,05	0,2	46,9	15,9	1,86	27,7	33,9	81,6	0,51	10,8	4,41	13,5	217	5,75	13,2	7	31,0476797829037	1206,26771662763	255,530223262514	337,61550443225	1,05	12,6	2,03333824733825	83
0	39	29	47,3	68	76,760101010101	19,7548152295633	0,08	24	91	34,6420204978038	10,3	103,369144981413	162,172290021536	0,81	152	268,810782241015	100,195378151261	4,28213461066077	140,630044843049	0,47	67,408663507109	142,879577464789	123,526	26	5,5	0,04	0,21	45,9	15,2	2,52	27,1	33,1	81,8	0,45	9,6	3,08	11,1	193	5,61	13,2	6,3	5,15	233	313,7	308,63	1,3911402946829	14,1914798206278	0,12	28,9696502057613
0	22	31	37,4540854392298	155,143305785124	76,760101010101	23,4	0,159945945945946	50,1984491671453	136,679387261489	34,6420204978038	8,86834289356278	103,369144981413	162,172290021536	1,09	336	282	100,195378151261	4,8	136	0,565091724419079	67,408663507109	142,879577464789	84,454	28	5,50058855585831	0,03	0,39	39,7	12,9	1,68	29,9	32,5	92,1	0,48	10,1	3,25	11,1	149	4,31	12,9	5,8	136	1206,26771662763	238,4	398,77	1,06	12,7	0,12	22
0	16	17	46,9	69	76,760101010101	12,7	0,34	16	98	34,6420204978038	10,1	103,369144981413	162,172290021536	1,04	73	187	100,195378151261	4,1	147	2,55	71,3	142,879577464789	81,586	24	4,8	0,02	0,11	44,9	14,5	2,43	27,5	32,3	85,2	0,47	9,1	2,2	9,6	216	5,27	12,8	5,2	27,7	2830	573,9	352,34	1,3911402946829	14,1914798206278	0,24	23
0	62	31	44,8	78	76,760101010101	19,7548152295633	0,21	26	87	50	9,8	105	136	0,91	108	179	100,195378151261	3,9	143	0,88	74,8	43	121,746	23	3,9	0,05	0,27	30,6	10,4	1,71	31	34	91,1	0,98	9,3	6,94	9,2	320	3,36	11,9	10	3,02	427	145,5	337,61550443225	1,3911402946829	14,1914798206278	0,12	28,9696502057613
0	16	15	38,7	82	76,760101010101	11,3	0,07	24	110	34,6420204978038	9	103,369144981413	162,172290021536	0,93	72	167	100,195378151261	3,8	143	0,29	67,408663507109	142,879577464789	90,169	35	5,8	0,03	0,03	46,8	16,3	1,77	30,4	34,8	87,3	0,86	10,8	8,05	12,9	266	5,36	12,3	10,7	31,0476797829037	2210	122,4	305,69	1,27	15	2,03333824733825	4
0	31	34	37,4540854392298	155,143305785124	76,760101010101	12,3	0,159945945945946	50,1984491671453	136,679387261489	34,6420204978038	8,86834289356278	103,369144981413	162,172290021536	1,08	67	261	100,195378151261	4,2	138	0,565091724419079	67,408663507109	142,879577464789	98,975	20	5,50058855585831	0,06	0,21	47,4	16	3,59	29,5	33,8	87,5	0,92	10,1	4,3	11,5	231	5,42	12,8	9,1	32,7	287	240,5	357,19	1,12	13,3	0,77	28
0	55	48	42,5	171	76,760101010101	13,1	0,13	127	110	34,6420204978038	9,8	103,369144981413	162,172290021536	0,91	139	303	100,195378151261	4,1	136	0,61	75,1	142,879577464789	106,534	27	5,1	0,07	0,04	39,2	12,8	0,89	30,3	32,7	92,7	0,29	10,3	7,5	10,6	97	4,23	16,6	8,8	3,02	206	57,2	287,8	1,07	12,8	0,12	33
0	35,7598436736688	37,034373476353	37,4540854392298	155,143305785124	76,760101010101	19,7548152295633	0,159945945945946	50,1984491671453	136,679387261489	34,6420204978038	8,86834289356278	103,369144981413	162,172290021536	1,23181467181467	110,430284857571	257	100,195378151261	4,28213461066077	140,630044843049	0,565091724419079	67,408663507109	142,879577464789	80,0841378955493	42,3145372625426	5,50058855585831	0,08	0,14	38,3	12,3	1,22	28	32,1	87,2	1,09	11,1	8,04	13,7	247	4,39	15,2	10,6	3,02	271	101,9	337,61550443225	1,3911402946829	14,1914798206278	0,12	28,9696502057613
0	62	41	37,4540854392298	155,143305785124	76,760101010101	19,7548152295633	0,159945945945946	50,1984491671453	95	35	8,86834289356278	103,369144981413	125	0,94	81	301	57	4,28213461066077	140,630044843049	0,565091724419079	67,408663507109	166	96,839	16	5,50058855585831	0,01	0,108552717747217	37,9	12,5	1,03	27,8	33	84,2	0,33	9,2	3,27	9,3	199	4,5	13,3	4,6	3,02	186	156,5	337,61550443225	1,3911402946829	14,1914798206278	2,03333824733825	28,9696502057613
0	17	20	36,8	66	87	25,9	0,09	33	91	34,6420204978038	8,9	109	162,172290021536	0,85	58	231	100,195378151261	4,2	144	0,31	69,6	142,879577464789	100,18	37	5,50058855585831	0,08	0,38	44,1	14,5	3,73	28,5	32,9	86,6	0,7	11	3,24	13,7	237	5,09	12,6	8,1	65	1120	318,4	338,47	1,16	13,8	0,14	22
0	23	20	27,8	37	76,760101010101	19,7548152295633	0,11	18	72	32	8	106	228	4,78	21	292	100,195378151261	5,1	140	0,66	47,7	330	13,942	104	7,5	0,02	0,08	47,7	15,3	1,43	25,9	32,1	80,8	0,28	12,4	1,01	17,8	137	5,9	12,5	2,8	6,52	1206,26771662763	59,9	338,47	1,3911402946829	14,1914798206278	0,12	72
0	34	21	37,4540854392298	155,143305785124	76,760101010101	19,7548152295633	0,159945945945946	50,1984491671453	93	29	8,86834289356278	103,369144981413	213	1,05	73	178	164	4,2	143	0,565091724419079	67,408663507109	98	96,13	24	5,50058855585831	0,02	0,13	42	14,3	1,6	28,3	34	83	1	10,1	6,15	10,7	274	5,06	12,3	8,9	84,8	1206,26771662763	286,5	373,18	1,07	12,8	0,13	14
0	40	33	43,1	74	88	19,3	0,1	48	150	42	9,6	107	217	0,96	108	272	153	4,3	142	0,35	71,9	112	104,896	25	5,50058855585831	0,08	0,35	37,7	12,8	2,37	31,6	34	93,1	1,41	10,1	8,35	11	167	4,05	11,9	12,6	3,02	191	39,6	337,61550443225	1,14	13,6	0,12	74
0	73	41	37,4540854392298	155,143305785124	76,760101010101	19,7548152295633	0,159945945945946	50,1984491671453	88	34,6420204978038	8,86834289356278	103,369144981413	162,172290021536	0,97	110,430284857571	268,810782241015	100,195378151261	4,28213461066077	140,630044843049	0,565091724419079	67,408663507109	142,879577464789	106,542	23	5,50058855585831	0,01	0,1	45,2	15,4	1,12	28,9	34,1	85	0,5	9,6	3,02	11	255	5,32	11,9	4,8	31,0476797829037	1206,26771662763	255,530223262514	327,79	1,3911402946829	14,1914798206278	2,03333824733825	28,9696502057613
0	42	39	37,4540854392298	155,143305785124	76,760101010101	25,8	0,159945945945946	50,1984491671453	136,679387261489	34,6420204978038	8,86834289356278	103,369144981413	162,172290021536	0,91	93	291	100,195378151261	3,8	142	0,565091724419079	67,408663507109	142,879577464789	105,788	26	5,50058855585831	0,02	0,01	45,6	15,5	1,14	28,4	34	83,7	0,46	9	3,45	8,9	254	5,45	13,3	5,1	31,0476797829037	1206,26771662763	1071,5	175,3	1,3911402946829	14,1914798206278	0,12	41
0	19	20	39,8	155,143305785124	76,760101010101	19,7548152295633	0,11	12	101	50	9,2	103,369144981413	225	1,07	591	218	100,195378151261	4,2	140	0,57	72	61	67,068	45	5,2	0,06	0,07	43	13,5	2,1	23,4	31,4	74,4	0,83	10,2	2,54	10,9	270	5,78	14,9	5,6	56,1	647	116	388,5	1,12	13,3	0,16	2
0	43	28	46,1	84	76,760101010101	14,6	0,1	35	102	34,6420204978038	9,7	103,369144981413	162,172290021536	0,75	255	216	100,195378151261	3,9	143	0,41	75,9	142,879577464789	111,565	22	5,4	0,04	0,16	49,4	16,7	1,1	30,7	33,8	90,8	0,37	11,7	4,45	14,8	109	5,44	12,9	6,1	108	1206,26771662763	240,2	379,07	1,3911402946829	14,1914798206278	0,12	28,9696502057613
0	22	23	37,4540854392298	73	76,760101010101	19,7548152295633	0,14	28	132	34,6420204978038	8,86834289356278	103,369144981413	162,172290021536	1,12	120	268,810782241015	100,195378151261	4,4	142	0,82	67,408663507109	142,879577464789	75,649	33	5,50058855585831	0,04	0,02	43	14,5	1,93	30	33,7	88,8	1,14	11	11,21	13,4	210	4,84	11,2	14,3	31,0476797829037	436	79,2	337,61550443225	1,3911402946829	14,1914798206278	0,19	47
0	124	62	37,4540854392298	155,143305785124	76,760101010101	17,8	0,159945945945946	50,1984491671453	136,679387261489	34,6420204978038	8,86834289356278	103,369144981413	162,172290021536	1,02	44	282	100,195378151261	5,1	142	0,565091724419079	67,408663507109	142,879577464789	80,641	24	5,50058855585831	0,04	0,25	45	15,3	1,68	28,9	34	85,1	0,6	13,2	3,61	18,4	138	5,29	13,2	6,2	31,0476797829037	192	108,7	352,34	1,45	17	0,14	28,9696502057613
0	36	33	37,4	155,143305785124	76,760101010101	19,7548152295633	0,29	50,1984491671453	110	42	8,7	98	159	0,99	73	506	99	4,1	138	1,22	67,408663507109	88	94,874	21	4,7	0,04	0,04	44,7	15,8	1,73	32	35,3	90,7	0,83	10,3	5,33	10,8	159	4,93	11,8	8	89,6	553	198,2	354,74	1,29	15,3	0,27	11
0	22	24	43,7	52	76,760101010101	15,5	0,11	39	122	34,6420204978038	9,5	103,369144981413	162,172290021536	1,17	261	198	100,195378151261	4,4	143	0,54	68,3	142,879577464789	75,375	31	5,6	0,05	0,02	40,6	13,4	1,93	29,3	33	88,6	0,36	9,1	2,88	9,7	314	4,58	11,8	5,2	31,0476797829037	1206,26771662763	406,7	398,77	1,23	14,6	2,03333824733825	28,9696502057613
0	19	19	37,4540854392298	155,143305785124	76,760101010101	19,7548152295633	0,159945945945946	50,1984491671453	136,679387261489	34,6420204978038	8,86834289356278	103,369144981413	162,172290021536	0,86	160	180	100,195378151261	4,28213461066077	140,630044843049	0,565091724419079	67,408663507109	142,879577464789	121,371	13	5,50058855585831	0,08	0,37	42,1	14,1	2,59	30,1	33,5	89,8	0,6	10,5	2,46	11	151	4,69	13,3	6,1	20,9	1206,26771662763	936,9	324,41	1,12	13,4	0,82	28,9696502057613
0	35	30	41,5	70	76,760101010101	19,7548152295633	0,16	23	88	27	8,8	103	155	0,9	62	379	100,195378151261	4,2	141	0,51	73,8	156	102,067	24	5,9	0,01	0,14	41	13,6	2,35	28,3	33,2	85,4	0,76	10,4	2,43	11,8	222	4,8	11,3	5,7	5,68	297	32,7	337,61550443225	1,3911402946829	14,1914798206278	0,12	28,9696502057613
0	79	32	43,4	66	76,760101010101	13	0,43	117	108	34,6420204978038	9,5	100	162,172290021536	0,94	72	268,810782241015	100,195378151261	4	140,630044843049	1,99	67,408663507109	142,879577464789	111,447	32	5,3	0,01	0,04	35,5	11,9	2,05	29,3	33,5	87,4	0,57	9,8	5,5	11	312	4,06	11,9	8,2	184	1140	97,2	395,25	1,12	13,3	0,29	13
0	25	43	37,4540854392298	155,143305785124	76,760101010101	26,7	0,159945945945946	50,1984491671453	136,679387261489	34,6420204978038	8,86834289356278	103,369144981413	162,172290021536	1,07	422	493	100,195378151261	4	135	0,565091724419079	67,408663507109	142,879577464789	75,575	33	5,50058855585831	0,09	0,14	34,7	11,2	1,89	29	32,3	89,9	1,07	9,3	6,55	8,7	136	3,86	14,8	9,7	31,0476797829037	319	59,6	337,61550443225	1,3911402946829	14,1914798206278	2,03333824733825	46
0	20	29	37,4540854392298	155,143305785124	76,760101010101	19,7548152295633	0,159945945945946	50,1984491671453	98	34,6420204978038	8,86834289356278	103,369144981413	162,172290021536	1,08	110,430284857571	268,810782241015	100,195378151261	4,2	144	0,565091724419079	67,408663507109	142,879577464789	90,974	28	5,50058855585831	0,02	0,16	43,3	15,9	1,71	31	36,7	84,4	0,65	9,5	2,71	9,4	239	5,13	12	5,3	3,02	708	363,1	286,39	0,9	10,9	0,12	28,9696502057613
0	20	21	42,3	128	76,760101010101	27,4	0,08	38	106	41	10,2	103,369144981413	259	0,94	76	268,810782241015	176	4,2	140	0,29	71,8	210	94,156	23	4,4	0,04	0,01	44,2	14,3	1,05	23,6	32,4	72,9	0,54	10	6,33	11,3	226	6,06	14,9	8	76,4	466	114,1	337,61550443225	1,37	16,1	0,32	28,9696502057613
0	31	29	39,3	64	89	22,6	0,13	26	94	34,6420204978038	9	105	162,172290021536	0,92	206	328	100,195378151261	4,4	143	0,61	72	142,879577464789	83,97	37	5,50058855585831	0,06	0,12	46,5	15,9	2,75	27,7	34,2	81,2	0,79	11,2	2,95	13,9	274	5,73	13	6,7	10,1	1206,26771662763	60,9	260,91	1,14	13,6	0,12	41
0	60	42	37,4540854392298	155,143305785124	76,760101010101	18,6	0,159945945945946	50,1984491671453	136,679387261489	34,6420204978038	8,86834289356278	103,369144981413	162,172290021536	2,29	75	519	100,195378151261	4,4	138	0,565091724419079	67,408663507109	142,879577464789	37,449	25	5,50058855585831	0,02	0,09	47,8	16,6	1,86	29,6	34,7	85,2	0,57	8,9	5,05	8,9	195	5,61	12,3	7,6	158	975	533,9	373,18	1,3	15,4	0,31	30
0	49	31	43,9	71	76,760101010101	19,7548152295633	0,15	42	103	43	9,4	102	178	1,05	180	230	100,195378151261	3,9	142	0,69	75,1	63	100,268	16	5,4	0,02	0,02	40,2	13,6	1,14	28,6	33,8	84,6	0,42	9,9	4,31	10,5	193	4,75	13,6	5,9	39,9	1160	330,4	350	0,97	11,7	0,27	28,9696502057613
0	52	35	44	43	83	19,4	0,12	49	122	30	8,7	107	232	1	70	218	155	4,4	143	0,65	74,1	234	89,23	33	5,50058855585831	0,07	0,28	46,8	16,2	2,59	30,7	34,6	88,6	0,82	10,3	5,67	12,3	229	5,28	12,8	9,4	31,0476797829037	1206,26771662763	72,4	388,5	1,3911402946829	14,1914798206278	2,03333824733825	28,9696502057613
0	20	20	37,4540854392298	155,143305785124	76,760101010101	19,7548152295633	0,159945945945946	50,1984491671453	64	26	8,86834289356278	103,369144981413	173	0,99	74	199	89	4,28213461066077	140,630044843049	0,565091724419079	67,408663507109	289	108,42	28	5,50058855585831	0,05	0,09	44,6	15,8	1,13	29,1	35,4	82,1	0,38	9,1	3,75	10,2	228	5,43	12,3	5,4	31,0476797829037	329	255,530223262514	337,61550443225	1,3911402946829	14,1914798206278	2,03333824733825	22
0	37	35	35,26	8,8	51	28,8	0,159945945945946	69	136,679387261489	25	8,78	106	156	0,81	170	520	108	4,32	141	0,15	65,28	115	122,661	26,84	4,56	0,06	0,18	43,7	15,3	1,33	30	35	85,7	0,99	9,5	5,78	10,4	341	5,1	12	8,3	14,2	537	389,1	406,14	1,15	13,7	0,12	48
0	35,7598436736688	37,034373476353	37,4540854392298	155,143305785124	76,760101010101	19,7548152295633	0,159945945945946	50,1984491671453	136,679387261489	34,6420204978038	8,86834289356278	103,369144981413	162,172290021536	2,06	110,430284857571	268,810782241015	100,195378151261	4,28213461066077	140,630044843049	0,565091724419079	67,408663507109	142,879577464789	29,955	162	5,50058855585831	0,02	0,13	43,3	15	0,85	28,3	34,6	81,7	0,33	9,5	5,67	10,1	200	5,3	12,7	7	92,7	3800	736,7	337,61550443225	0,98	11,8	2,03333824733825	48
0	17	18	37,4	93	88	14,6	0,22	117	93	34,6420204978038	9,2	110	162,172290021536	0,95	48	187	100,195378151261	4,5	149	1,12	64,2	142,879577464789	82,496	32	5,50058855585831	0,03	0,08	44,7	15,8	1,99	31,3	35,3	88,7	0,26	9,8	3,14	11,2	180	5,04	12,4	5,5	3,02	302	335,2	342,21	1,3911402946829	14,1914798206278	0,12	28,9696502057613
0	26	18	35,9	72	76,760101010101	7,6	0,17	30	104	36	9	103,369144981413	176	1,09	35	268,810782241015	113	4	143	0,85	62,4	135	69,863	29	4,3	0,03	0,09	44,9	15,5	2,31	31,6	34,5	91,6	0,65	9	5,99	9,3	204	4,9	13	9,1	2,14	1206,26771662763	23,2	364,89	1,12	13,4	2,03333824733825	36
0	9	15	38,3	59	76,760101010101	19,7548152295633	0,07	22	97	56	9,5	107	239	1,16	81	208	100,195378151261	4,5	144	0,41	64,9	131	60,403	36	6,2	0,01	0,02	41,3	14,3	2,18	30,2	34,6	87,3	0,59	10,6	2,44	10,8	204	4,73	12,2	5,2	3,02	130	255,530223262514	337,61550443225	1,3911402946829	14,1914798206278	0,12	29
0	69	36	41,4	103	56	24,5	0,18	157	166	34,6420204978038	9	103	162,172290021536	0,96	167	346	100,195378151261	4,3	140	0,69	73,8	142,879577464789	89,876	37	5,50058855585831	0,02	0,04	42,4	14,7	0,85	30,6	34,7	88,3	1,17	10,3	5,85	12	208	4,8	12,8	7,9	3,02	260	174,3	211,01	1,37	16,1	0,12	2
0	23	20	39,3	81	79	15,8	0,2	41	124	46	9,3	103	266	1,09	224	224	186	4,1	140	1,23	71,2	172	70,852	38	5,50058855585831	0,02	0,108552717747217	37,5	12,9	0,72	29,3	34,4	85,2	0,36	11,4	7,38	13,2	154	4,4	12,9	8,5	3,02	1206,26771662763	16,6	466,15	1,15	13,7	0,12	46
0	11	20	34,8	62	76,760101010101	19,7548152295633	0,03	31	91	30	8,8	104	104	0,95	66	252	100,195378151261	4,4	144	0,49	77,7	83	89,751	30	6,4	0,09	0,41	46,2	15,7	2,39	29,6	34	87,2	0,67	9,7	3,45	9,9	225	5,3	13,2	7	3,02	428	15,8	311,64	1,16	13,8	0,12	13
0	35,7598436736688	37,034373476353	37,4540854392298	155,143305785124	76,760101010101	19,7548152295633	0,159945945945946	50,1984491671453	136,679387261489	34,6420204978038	8,86834289356278	103,369144981413	162,172290021536	1,23181467181467	110,430284857571	209	100,195378151261	4,28213461066077	140,630044843049	0,565091724419079	67,408663507109	142,879577464789	80,0841378955493	42,3145372625426	5,50058855585831	0,04	0,11	44,9	14,2	2,49	25,4	31,6	80,5	0,32	9,2	2,05	9,7	304	5,58	14	5	3,02	295	98,7	286,39	1,04	12,5	0,12	28,9696502057613
0	9	16	37	69	76,760101010101	16,8	0,28	31	93	26	9	103,369144981413	154	1,37	65	234	108	4,4	137	0,81	71,7	100	47,358	62	4,8	0,03	0,09	44	14	1,26	27,3	31,8	85,8	0,68	10,1	3,52	11	180	5,13	15,2	5,6	3,48	276	255,530223262514	337,61550443225	1,06	12,7	0,12	28,9696502057613
0	56	35	46,5	79	40	27,6	0,16	112	89	34,6420204978038	9,3	105	162,172290021536	0,97	723	212	100,195378151261	4,1	142	0,88	76,1	142,879577464789	93,887	19	5,50058855585831	0,03	0,08	42,6	14,1	2,5	28,8	33,1	86,9	0,5	9,4	2,61	9,8	189	4,9	12,7	5,7	14,2	729	776	254,71	1,17	13,9	0,22	28,9696502057613
0	59	34	40,5	56	76,760101010101	19,7548152295633	0,35	30	91	27	9,4	104	113	1,21	67	329	100,195378151261	4,5	147	1,22	73,3	66	81,553	23	5,2	0,02	0,04	45,2	14,9	1,7	28	33	85	0,78	9,8	5,41	10,8	206	5,32	13,4	8	98,4	576	473,5	379,07	1,3911402946829	14,1914798206278	0,4	28,9696502057613
0	40	26	46,9	155,143305785124	57	10,6	0,15	67	102	34,6420204978038	9,1	103,369144981413	162,172290021536	1,21	95	268,810782241015	100,195378151261	4,1	142	0,57	70,8	142,879577464789	80,0841378955493	21	5,9	0,03	0,14	48,3	16,2	1,67	29,9	33,5	89,1	0,38	9,2	4,65	10	209	5,42	12,6	6,9	3,02	337	144,2	274,19	0,93	11,2	0,12	28,9696502057613
0	13	20	37,1	155,143305785124	76,760101010101	19,7548152295633	0,17	21	92	30	8,9	100	137	1,11	84	223	100,195378151261	4,4	137	0,39	68,3	100	80,0841378955493	48	6,2	0,04	0,05	43,5	15,2	3,15	28,2	34,9	80,7	0,88	10	2,47	11,1	219	5,39	11,9	6,6	3,02	124	18,6	337,61550443225	1,3911402946829	14,1914798206278	2,03333824733825	28,9696502057613
0	19	19	41,2	155,143305785124	65	18	0,15	22	95	34,6420204978038	9,6	105	162,172290021536	1,06	85	254	100,195378151261	4	143	0,72	68	142,879577464789	80,0841378955493	43	5,50058855585831	0,02	0,1	45,9	15,7	3,14	27,3	34,2	79,8	0,57	11,6	3,14	14,3	249	5,75	12,4	7	3,02	482	363,9	357,19	1,12	13,4	0,12	28,9696502057613
0	9	18	45,3	155,143305785124	76,760101010101	19,7548152295633	0,12	16	86	31	10,1	102	143	0,89	110	180	100,195378151261	4,7	141	0,51	76,7	85	80,0841378955493	32	4,1	0,04	0,19	40,7	13,1	1,49	25,3	32,2	78,7	0,78	9,2	4,68	10,4	333	5,17	14	7,2	151	1206,26771662763	255,530223262514	337,61550443225	1,3911402946829	14,1914798206278	0,12	11
0	16	21	36,6	155,143305785124	105	12,9	0,26	84	96	34,6420204978038	8,7	104	162,172290021536	0,9	94	217	100,195378151261	4,1	143	0,96	58,1	142,879577464789	80,0841378955493	26	5,50058855585831	0,03	0,19	40,6	13,7	1,78	28,1	33,7	83,2	0,78	11	4,47	14,5	226	4,88	12	7,3	120	766	1116,6	395,25	1,09	13	0,19	28,9696502057613
0	17	17	35	155,143305785124	76,760101010101	17,7	0,05	22	87	34,6420204978038	8,8	110	162,172290021536	1,35	81	268,810782241015	100,195378151261	4,2	144	0,46	72,3	142,879577464789	80,0841378955493	51	6,8	0,06	0,42	37,3	12,2	1,87	28,6	32,7	87,6	0,32	10,7	3,61	12,6	187	4,26	13,9	6,3	31,0476797829037	189	55,3	337,61550443225	1,3911402946829	14,1914798206278	2,03333824733825	44
0	18	23	41,9	155,143305785124	76,760101010101	19,7548152295633	0,18	26	99	50	9	100	224	1,13	44	296	100,195378151261	5,1	140	0,73	72,6	87	80,0841378955493	59	5,9	0,02	0,17	40,6	13,5	1,6	26,1	33,3	78,5	0,49	12,1	3,91	16	315	5,17	14,1	6,2	5,83	678	127,7	337,61550443225	1,3911402946829	14,1914798206278	0,12	31
0	33	21	41,5	155,143305785124	87	14,6	0,19	36	119	34,6420204978038	9,5	103	162,172290021536	1,02	121	193	100,195378151261	4,6	142	0,88	72,3	142,879577464789	80,0841378955493	35	5,50058855585831	0,07	0,41	44,4	15,6	2,46	31,6	35,1	89,9	1,23	8,6	7,7	8,7	312	4,94	12,4	11,9	23,1	689	63,5	364,89	1,19	14,1	0,12	28,9696502057613
0	13	11	39,4	155,143305785124	76,760101010101	17,4	0,12	30	97	34,6420204978038	9,6	104	162,172290021536	1,13	66	268,810782241015	100,195378151261	4,3	139	0,8	67,8	142,879577464789	80,0841378955493	32	5,4	0,06	0,41	44,4	14,6	1,84	30,1	32,9	91,5	1,08	9,5	7,21	10,5	254	4,85	12,4	10,6	31,0476797829037	1206,26771662763	387,5	342,21	1,3911402946829	14,1914798206278	0,12	4
0	24	19	36,3	155,143305785124	76,760101010101	19,7548152295633	0,15	18	89	34,6420204978038	9,2	103,369144981413	162,172290021536	0,87	110,430284857571	268,810782241015	100,195378151261	5,1	143	0,49	67,408663507109	142,879577464789	80,0841378955493	19	3,9	0,04	0,12	39,6	13,6	2,61	29,4	34,3	85,5	0,61	8,4	2,29	8,6	255	4,63	12,7	5,7	21,6	1206,26771662763	82,6	321,1	1,08	12,9	0,13	28
0	84	36	47,3	155,143305785124	76,760101010101	19,7548152295633	0,19	50	118	43	9,8	103	188	1,09	418	277	100,195378151261	4,7	142	0,86	74,5	91	80,0841378955493	20	7,1	0,04	0,28	44,3	14,4	1,73	29,6	32,5	91,2	0,66	9,1	4,47	10,4	190	4,86	13,5	7,2	31,0476797829037	149	353,2	382,13	1,17	13,9	0,12	11
0	23	17	37,9	155,143305785124	44	9,4	0,17	29	111	34,6420204978038	8,4	108	162,172290021536	1,22	43	227	100,195378151261	4,2	142	0,66	63,4	142,879577464789	80,0841378955493	31	5,50058855585831	0,04	0,17	45,3	15,4	3,46	28,4	34	83,4	0,67	9,5	2,13	10,1	224	5,43	13,2	6,5	138	2000	255,530223262514	443	1,46	17,1	0,2	9
0	21	33	20,5	155,143305785124	76,760101010101	19,7548152295633	0,159945945945946	16	200	34,6420204978038	8,1	103,369144981413	162,172290021536	0,83	110,430284857571	268,810782241015	100,195378151261	3,3	160	0,565091724419079	67,408663507109	142,879577464789	80,0841378955493	47	3,6	0,02	0,19	42,5	14,8	2,16	30,5	34,8	87,6	0,65	11	3,91	13	274	4,85	12,2	6,9	10,1	1206,26771662763	124,5	338,47	1,3911402946829	14,1914798206278	0,12	40
0	48	68	34,8	2100	55	59,5	0,2	24	125	34	8,7	108	166	1,32	347	708	111	5,3	152	0,57	64,5	104	52,398	58	5,50058855585831	0,03	0,17	42,2	14,5	2,81	30,3	34,4	88,1	0,76	10	6,01	11,3	312	4,79	12,5	9,8	16,1	639	255,530223262514	163,09	1,05	12,6	0,12	53
0	127	109	37,6	810	76,760101010101	19,7548152295633	0,12	44	83	30	8,8	106	167	1,02	48	329	100,195378151261	4,8	139	0,27	67,408663507109	178	94,782	27	6,9	0,03	0,27	45	14,9	3,19	26,2	33,1	79,2	0,67	9,3	2,97	9,7	288	5,68	14,1	7,1	31,0476797829037	1206,26771662763	81,8	337,61550443225	1,3911402946829	14,1914798206278	0,11	28,9696502057613
0	21	24	45,5	1310	82	15,6	0,13	20	89	40	9,7	104	147	1,02	62	199	80	4,1	143	0,55	78,8	135	99,559	26	5,50058855585831	0,05	0,39	49,6	16,2	2,36	27,3	32,7	83,6	0,6	9,6	2,99	10,1	305	5,93	12,7	6,4	31,0476797829037	13300	184,8	388,5	1,3911402946829	14,1914798206278	0,12	22
0	18	21	39,4	950	85	14,7	0,14	22	108	37	9,1	101	162,172290021536	1,1	81	210	100,195378151261	4,4	137	0,69	70,1	160	81,212	42,3145372625426	5,50058855585831	0,04	0,02	42,7	14,5	1,71	29,9	34	88	0,67	10,7	7,57	12,4	147	4,85	11,9	10	11,7	650	255,2	350	1,12	13,3	0,12	17
0	48	35	39,7	1230	39	12,7	0,11	107	274	36	8,9	100	225	0,95	35	230	113	3,9	136	0,36	71,4	381	86,653	36	5,50058855585831	0,06	0,13	42	13,8	1,65	28,3	32,9	86,1	0,66	10,2	10,61	10,9	239	4,88	13,1	13,1	3,02	1960	45,3	337,61550443225	1,02	12,2	0,12	28,9696502057613
0	17	23	41	900	76,760101010101	16,6	0,16	14	84	38	9,4	104	142	0,89	109	238	100,195378151261	4,3	141	0,54	70,2	87	121,366	22	5,1	0,04	0,15	42,5	14,9	2,22	29,3	35,1	83,5	0,48	10,2	1,87	12,4	229	5,09	12,2	4,8	74,8	1180	372	406,14	0,98	11,8	0,12	28,9696502057613
0	13	23	36,4	740	121	17,3	0,11	14	94	33	9	106	152	0,99	47	230	93	4,2	141	0,33	65,5	132	80,154	31	5,50058855585831	0,03	0,11	41,3	13,5	1,26	27,1	32,7	82,8	0,37	8,5	3,8	8,4	187	4,99	12,6	5,6	22,4	531	106,7	334,82	1,12	13,3	0,12	44
0	35,7598436736688	37,034373476353	37,4540854392298	155,143305785124	76,760101010101	19,7548152295633	0,159945945945946	50,1984491671453	136,679387261489	30	8,86834289356278	103,369144981413	115	1,23181467181467	110,430284857571	268,810782241015	100,195378151261	4,28213461066077	140,630044843049	0,565091724419079	67,408663507109	62	80,0841378955493	42,3145372625426	5,50058855585831	0,03	0,09	42,5	13,6	1,01	27	32	84,5	0,3	8,6	2,75	8,5	215	5,03	12,5	4,2	130	1100	312,4	337,61550443225	1,31	15,5	0,12	28,9696502057613
0	54	33	36,3	560	76,760101010101	19,7548152295633	0,1	49	88	27	9,3	106	138	0,77	31	302	100,195378151261	4,4	139	0,12	67,408663507109	226	108,826	41	4,2	0,01	0,15	44,3	14	1,59	29,9	31,6	94,7	0,55	11,9	2,27	14,5	165	4,68	13,8	4,6	31,0476797829037	1206,26771662763	113,7	414,24	1,3911402946829	14,1914798206278	0,12	66
0	13	22	37,4540854392298	155,143305785124	76,760101010101	17,1	0,159945945945946	50,1984491671453	136,679387261489	34,6420204978038	8,86834289356278	103,369144981413	162,172290021536	0,78	31	218	100,195378151261	5	138	0,565091724419079	67,408663507109	142,879577464789	97,424	45	5,50058855585831	0,04	0,44	45,7	14,4	1,58	26,2	31,5	83,2	0,55	10,6	3,37	12	266	5,49	12,9	6	24,1	982	272	219,17	1,12	13,3	0,12	31
0	21	26	43,4	760	76,760101010101	19,7548152295633	0,16	18	70	47	9,2	105	150	0,89	77	296	100,195378151261	4,3	140	0,57	67,408663507109	66	94,912	34	4,6	0,05	0,48	41,1	13,5	3,11	29,2	32,8	89	0,53	11,2	2,61	13,7	229	4,62	15,5	6,8	5,69	1206,26771662763	255,530223262514	337,61550443225	1,3911402946829	14,1914798206278	2,03333824733825	56
0	58	62	36	650	41	17,1	0,08	42	88	18	8,7	98	194	0,88	73	394	113	4,1	139	0,43	70,3	314	121,077	24	5,50058855585831	0,03	0,03	43,4	15,5	1,52	30,4	35,7	85,1	0,53	9,3	6,25	10,7	187	5,1	11,2	8,4	89,1	3100	255,530223262514	337,61550443225	1,01	12,1	0,12	28,9696502057613
0	33	30	43,8	990	91	16,3	0,16	45	76	35	9,8	106	143	0,84	88	293	85	4,3	145	0,53	73,4	117	115,854	20	5,50058855585831	0,04	0,07	43,7	14,4	1,51	26	33	78,9	0,89	9,1	3,36	9,3	180	5,54	14,1	5,9	3,02	1206,26771662763	63	300	1,23	14,6	0,12	28,9696502057613
0	41	54	36,1	920	76,760101010101	19,7548152295633	0,22	72	115	41	10,1	103	201	1,16	63	280	100,195378151261	4,4	142	0,72	67,408663507109	158	59,981	36	8,7	0,04	0,22	48	16	2,7	29,2	33,3	87,6	0,4	10,1	4,03	12,1	158	5,48	14,2	7,4	3,02	1206,26771662763	58,9	281,31	1,13	13,5	0,12	28,9696502057613
0	16	48	41,7	890	76,760101010101	19,7548152295633	0,12	20	78	34,6420204978038	8,6	97	162,172290021536	1,01	370	532	100,195378151261	4,8	132	0,14	73,2	57	105,83	23	5,50058855585831	0,02	0,03	46,7	15,4	2,18	27,7	33	84,1	0,64	10,4	2,26	13,4	191	5,55	12,7	5,1	80,8	1206,26771662763	323,7	337,61550443225	1,3911402946829	14,1914798206278	0,12	28,9696502057613
0	30	21	44,7	920	76,760101010101	19,7548152295633	0,16	40	76	33	9,9	106	137	0,87	86	222	100,195378151261	4,5	141	0,64	67,408663507109	132	119,111	24	5,4	0,01	0,02	41,1	14,1	1,44	29,5	34,3	86	0,5	9,8	5,25	10,5	205	4,78	12	7,2	5,67	1206,26771662763	89,5	293,69	1,04	12,5	2,03333824733825	22
0	35,7598436736688	37,034373476353	37,4540854392298	155,143305785124	76,760101010101	19,7548152295633	0,159945945945946	50,1984491671453	136,679387261489	34,6420204978038	8,86834289356278	103,369144981413	162,172290021536	1,23181467181467	110,430284857571	268,810782241015	100,195378151261	4,28213461066077	140,630044843049	0,565091724419079	67,408663507109	142,879577464789	80,0841378955493	42,3145372625426	5,50058855585831	0,03	0,17	46,3	15,6	2,87	29,9	33,7	88,9	0,81	10,3	5,06	12,1	214	5,21	12,9	8,9	82	1206,26771662763	156,5	395,25	1,3911402946829	14,1914798206278	0,28	28,9696502057613
0	63	40	37,4540854392298	155,143305785124	76,760101010101	17,9	0,159945945945946	50,1984491671453	136,679387261489	34,6420204978038	8,86834289356278	103,369144981413	162,172290021536	1,15	90	273	100,195378151261	4,5	144	0,565091724419079	67,408663507109	142,879577464789	84,917	17	5,50058855585831	0,03	0,16	43	14,6	1,91	30,8	34	90,7	1	9,5	7,16	10,1	224	4,74	12,5	10,3	140	1206,26771662763	1650	359,7	1,06	12,7	0,17	19
0	13	22	37,4540854392298	155,143305785124	76,760101010101	12	0,159945945945946	50,1984491671453	136,679387261489	34,6420204978038	8,86834289356278	103,369144981413	162,172290021536	1,46	135	185	100,195378151261	4,2	140	0,565091724419079	67,408663507109	142,879577464789	47,708	70	5,50058855585831	0,05	0,14	44	13,6	1,98	28,3	30,9	91,7	0,77	10,2	3,8	11,7	223	4,8	12,9	6,7	3,02	1206,26771662763	102,2	466,15	1,2	14,3	0,12	28,9696502057613
0	10	23	44,8	1610	130	11,9	0,12	34	84	36	9,9	104	227	1,54	60	302	158	4,5	143	0,64	78,4	166	43,489	73	5,50058855585831	0,1	0,7	40,7	12,9	1,57	26,6	31,7	83,9	0,79	12,7	4,65	18,1	204	4,85	13,1	7,8	31,0476797829037	1206,26771662763	145,6	337,61550443225	1,3911402946829	14,1914798206278	0,47	6
0	15	20	41,2	1250	68	12,5	0,07	23	93	34,6420204978038	9,3	104	162,172290021536	0,85	41	182	100,195378151261	4	139	0,3	65,7	142,879577464789	100,18	36	5,50058855585831	0,08	0,61	41,9	14,1	1,98	29,6	33,7	88	0,74	10,9	4,45	13,4	242	4,76	13,3	7,9	13,1	1206,26771662763	140,6	302,81	1,3911402946829	14,1914798206278	2,03333824733825	28,9696502057613
0	41	35	37,8	1120	76,760101010101	12,2	0,14	22	83	32	9,1	107	130	0,96	89	172	100,195378151261	4,4	143	0,53	63	91	104,162	17	4,6	0,06	0,41	46,6	15,8	2,28	30,3	33,9	89,3	0,83	10,1	3,58	11,3	209	5,22	11,5	7,2	8,72	1206,26771662763	104,7	308,63	1,06	12,7	2,03333824733825	33
0	16	26	37,4540854392298	155,143305785124	76,760101010101	21,7	0,159945945945946	50,1984491671453	136,679387261489	34,6420204978038	8,86834289356278	103,369144981413	162,172290021536	1,06	79	270	100,195378151261	4,4	141	0,565091724419079	67,408663507109	142,879577464789	94,37	23	5,50058855585831	0,04	0,08	44,7	16,3	2,89	31,8	36,5	87,1	0,73	11,4	4,71	14,5	205	5,13	11,9	8,5	3,02	1206,26771662763	77	217,07	1,3911402946829	14,1914798206278	2,03333824733825	51
0	12	17	37,4540854392298	155,143305785124	76,760101010101	20,3	0,159945945945946	50,1984491671453	136,679387261489	34,6420204978038	8,86834289356278	103,369144981413	162,172290021536	0,98	104	20	100,195378151261	3,9	141	0,565091724419079	67,408663507109	142,879577464789	100,886	24	5,50058855585831	0,03	0,24	44,4	14,3	4,25	29,7	32,2	92,3	0,64	10,7	4,42	12,6	209	4,81	12,8	9,6	190	1206,26771662763	1650	391,83	1,24	14,7	0,22	59
0	65	52	37,4540854392298	155,143305785124	76,760101010101	21,8	0,159945945945946	50,1984491671453	136,679387261489	13	8,86834289356278	103,369144981413	86	0,75	50	311	44	4,3	140	0,565091724419079	67,408663507109	143	123,963	24	5,50058855585831	0,05	0,24	41,1	13,4	4,02	28,2	32,6	86,5	0,9	9,6	2,43	10,1	322	4,75	13,2	7,6	110	1206,26771662763	1121,1	501,36	1,39	16,4	0,12	28,9696502057613
0	18	21	37,4540854392298	155,143305785124	76,760101010101	23,1	0,159945945945946	50,1984491671453	136,679387261489	34,6420204978038	8,86834289356278	103,369144981413	162,172290021536	0,79	252	252	100,195378151261	3,7	140	0,565091724419079	67,408663507109	142,879577464789	128,358	18	5,50058855585831	0,06	0,25	45,9	15,5	2,57	30,7	33,8	90,9	0,49	9,6	4,78	10,3	233	5,05	12,3	8,2	12,1	1206,26771662763	128,1	281,31	1,1	13,1	0,12	28,9696502057613
0	25	24	37,4540854392298	155,143305785124	76,760101010101	24,2	0,159945945945946	50,1984491671453	136,679387261489	34,6420204978038	8,86834289356278	103,369144981413	162,172290021536	0,95	52	142	100,195378151261	3,9	140	0,565091724419079	67,408663507109	142,879577464789	89,123	34	5,50058855585831	0,03	0,27	42,2	14,1	1,31	30,7	33,4	91,7	0,56	9,9	4,1	11,2	168	4,6	12,9	6,3	8,07	1206,26771662763	98,2	321,1	1,3911402946829	14,1914798206278	0,13	28,9696502057613
0	16	51	32,7	620	76,760101010101	19,7548152295633	0,14	15	136	36	8,6	103	179	1,03	1328	271	100,195378151261	4,1	140	0,59	67,408663507109	102	67,331	31	5,4	0,04	0,06	41,8	12,9	3,3	29,1	30,9	94,4	0,72	10,2	6	11,4	143	4,43	14	10,1	33,2	1206,26771662763	94,6	337,61550443225	1,33	15,7	0,12	11
0	95	56	39,5	1100	76,760101010101	13,7	0,18	40	93	38	9,3	107	216	1	125	213	100,195378151261	4,4	145	0,82	68,9	144	86,151	34	7,3	0,06	0,12	45,2	15,2	2,41	28,7	33,6	85,4	0,59	11,2	3,25	13,2	248	5,29	13	6,4	17,6	1206,26771662763	61,4	298,38	1,3911402946829	14,1914798206278	0,12	28,9696502057613
0	62	36	42,3	580	76,760101010101	19,7548152295633	0,16	36	78	36	9,6	104	139	0,92	203	175	100,195378151261	4,7	141	0,7	67,408663507109	140	115,189	12	4,5	0,09	0,34	44,9	14,4	2,56	26,6	32,1	82,8	0,93	11,1	5,18	13,4	281	5,42	13,1	9,1	54,5	1206,26771662763	113,4	352,34	1,04	12,4	0,12	20
0	57	49	49,79	113	42	19,7548152295633	0,22	62	121	34,6420204978038	10,52	96	162,172290021536	1,18	349	268,810782241015	100,195378151261	4,14	127	0,63	67,408663507109	142,879577464789	80,597	23,12	6,4	0,04	0,36	45,1	15,7	2,97	30,1	34,8	86,6	0,48	10,2	3,86	11	217	5,21	13,2	7,7	76,6	593	169,9	379,07	1,01	12,1	0,15	31
0	11	22	44,6	930	95	22,8	0,15	18	112	27	9,6	103	115	0,79	84	266	74	4,7	142	0,51	72,8	71	129,263	19	5,50058855585831	0,01	0,01	49,7	17,8	1,01	29,3	35,8	81,9	0,49	8,9	9,37	9,8	214	6,07	12,1	10,9	3,02	419	16	305,69	1,12	13,3	0,12	9
0	29	28	41,8	490	57	17,8	0,21	16	110	39	9,5	105	140	1,1	71	198	80	4	140	0,99	78,1	103	85,305	31	5,50058855585831	0,03	0,72	48	15,6	1,38	26,3	32,5	80,8	0,53	10,3	3,91	12,1	398	5,94	12,5	6,6	19,6	553	315,4	454,1	1,14	13,6	2,03333824733825	26
0	22	23	41,9	790	63	16,3	0,14	50	99	26	9,6	100	162,172290021536	1,01	69	242	100,195378151261	4,2	138	0,59	72,6	212	105,83	42,3145372625426	5,50058855585831	0,04	0,23	47,1	15,3	3,49	29,4	32,5	90,6	0,53	10,6	3,12	11,7	221	5,2	12,2	7,4	22,6	1206,26771662763	146	357,19	1,11	13,2	0,12	28,9696502057613
0	9	13	36	690	76,760101010101	19,7548152295633	0,11	20	211	25	8,9	99	101	1,16	174	201	100,195378151261	4,1	136	0,46	67,408663507109	137	64,799	41	6,8	0,07	0,25	44,4	15,1	2,63	29,3	34	86	0,96	10,2	4,58	12,2	263	5,16	12,5	8,5	3,02	1206,26771662763	89,4	248,77	1,06	12,7	0,12	28,9696502057613
0	23	28	45,2	670	76,760101010101	16,1	0,22	24	76	29	10,2	102	175	0,91	62	233	100,195378151261	4,5	140	0,98	72,4	198	116,721	33	5,7	0,06	0,07	49	17,3	1,09	32	35,3	90,7	0,9	8,7	7,61	9,2	140	5,4	12,4	9,7	3,02	1206,26771662763	98,9	277,71	1,06	12,7	0,12	3
0	24	26	42,1	710	76,760101010101	19,7548152295633	0,17	18	82	36	9,7	102	179	0,96	105	220	100,195378151261	4	138	0,51	67,408663507109	111	104,162	38	5,2	0,03	0,14	30,7	8,7	1,42	18,4	28,3	64,8	1,01	8,3	9,32	8,1	379	4,74	20,1	11,9	3,02	82	28,7	277,71	1,02	12,2	0,12	5
0	16	16	43,2	890	76,760101010101	19,7548152295633	0,11	26	83	40	9,8	108	179	0,99	82	173	100,195378151261	4,6	145	0,47	67,408663507109	73	104,678	17	6,1	0,04	0,2	47,7	16,9	2,46	31,6	35,4	89,2	0,56	10,8	3,96	13,1	237	5,35	12,4	7,2	23,2	217	387	359,7	1,14	13,6	0,12	28,9696502057613
0	9	18	24,5	870	31	19,7548152295633	0,31	12	141	34,6420204978038	7,6	102	162,172290021536	0,58	47	268,810782241015	100,195378151261	3,5	134	1,26	52,2	142,879577464789	91,029	46	3,2	0,07	0,25	45,1	15,2	3,36	29,1	33,7	86,4	0,49	11	3,57	14,2	252	5,22	12,4	7,7	3,02	1640	67	277,71	1,04	12,4	0,12	38
0	19	22	42,4	1240	76,760101010101	9,8	0,06	23	79	37	9,8	105	217	0,82	65	173	100,195378151261	4,2	144	0,29	71,2	447	124,643	21	6,4	0,03	0,1	45,3	15,4	2,17	28,7	34	84,4	0,52	9,1	3,42	9,5	180	5,37	12,3	6,2	3,28	654	90,2	277,71	1,09	13	0,12	3
0	31	27	43,7	880	76,760101010101	10,8	0,06	33	95	33	9,3	105	264	1,64	101	217	100,195378151261	4,2	141	0,34	72,6	259	54,135	20	5	0,02	0,04	45,4	13,4	2,03	22,1	29,5	74,9	0,75	10,5	4,59	13,2	290	6,06	24	7,4	106	348	134,9	472,56	1,3911402946829	14,1914798206278	2,03333824733825	9
0	67	36	45	980	76,760101010101	19,7548152295633	0,13	72	84	33	9,8	102	204	1,14	248	242	100,195378151261	4	142	0,46	67,408663507109	335	83,44	25	4,2	0,07	0,36	45,4	14,5	3,73	27,7	31,9	86,8	0,73	9,7	5,14	10,9	254	5,23	12,3	10	3,02	1206,26771662763	142,9	337,61550443225	1,3911402946829	14,1914798206278	0,12	25
0	50	81	21	155,143305785124	165	19,7548152295633	1,33	50,1984491671453	65	34,6420204978038	7,1	102	162,172290021536	0,76	36	268,810782241015	100,195378151261	4,8	136	2,72	59,2	142,879577464789	86,774	76	4,7	0,04	0,18	43	14,3	3,17	26,7	33,3	80,4	0,42	9,2	3,35	9,8	336	5,35	14,1	7,2	4,07	732	19,8	293,69	1,03	12,3	0,12	29
0	14	17	33,7	960	76,760101010101	19,7548152295633	0,13	66	377	34,6420204978038	8,3	95	162,172290021536	1,35	71	237	100,195378151261	3,6	136	0,71	67,408663507109	142,879577464789	80,0841378955493	44	7,5	0,08	0,22	46,1	16,3	3,66	30,1	35,4	85,2	0,67	10,8	3,67	13,1	265	5,41	13	8,3	3,02	245	255,530223262514	305,69	1,3911402946829	14,1914798206278	0,12	14
0	23	28	34,3	680	34	14,1	0,17	28	74	43	9,3	108	101	0,96	54	264	46	4	149	0,62	67,9	62	83,779	62	5,50058855585831	0,0295093333333333	0,108552717747217	35,7	11,1	0,97	29,1	31,1	93,5	0,46	10,5	7,8	12	171	3,82	15,1	9,2	23,4	574	255,530223262514	311,64	0,96	11,5	2,03333824733825	11
0	22	43	31,4	590	76,760101010101	19,7548152295633	0,2	23	118	39	8,86834289356278	103,369144981413	131	2,52	110,430284857571	268,810782241015	100,195378151261	3,8	136	1,03	51,3	121	24,488	130	7,9	0,05	0,04	44,6	15,4	1,74	30	34,5	86,9	0,87	9	6,95	8,9	304	5,13	13,9	9,7	6,44	1206,26771662763	76,6	321,1	1,37	16,1	0,12	3
0	54	39	37,4540854392298	155,143305785124	76,760101010101	16,4	0,159945945945946	50,1984491671453	136,679387261489	34,6420204978038	8,86834289356278	103,369144981413	162,172290021536	0,82	232	223	100,195378151261	4,3	140	0,565091724419079	67,408663507109	142,879577464789	123,771	15	5,50058855585831	0,03	0,01	40	12,3	1,02	21,4	30,8	69,7	0,35	9,8	3,62	12,3	133	5,74	16	5	3,02	1206,26771662763	68,5	227,96	1,07	12,8	0,43	12
0	12	23	37,4540854392298	155,143305785124	76,760101010101	21,1	0,159945945945946	50,1984491671453	136,679387261489	34,6420204978038	8,86834289356278	103,369144981413	162,172290021536	1,01	91	225	100,195378151261	4,2	144	0,565091724419079	67,408663507109	142,879577464789	76,608	33	5,50058855585831	0,05	0,08	34,9	10,4	1,02	27,1	29,8	90,9	0,5	9,4	3,17	9,9	170	3,84	16,1	4,8	4,03	1206,26771662763	255,530223262514	337,61550443225	1,3911402946829	14,1914798206278	0,12	2
0	29	15	37,4540854392298	155,143305785124	76,760101010101	19,7548152295633	0,159945945945946	50,1984491671453	136,679387261489	34,6420204978038	8,86834289356278	103,369144981413	162,172290021536	1,23181467181467	110,430284857571	268,810782241015	100,195378151261	4,28213461066077	140,630044843049	0,565091724419079	67,408663507109	142,879577464789	80,0841378955493	42,3145372625426	5,50058855585831	0,09	0,18	40,9	14	1,9	29,7	34,2	86,7	0,81	9,9	3,74	10,7	191	4,72	12,9	6,7	172	1206,26771662763	228,9	398,77	1,26	14,9	0,37	28,9696502057613
0	15	20	48,7	650	76,760101010101	18,2	0,1	17	93	56	9,9	103	172	1	85	325	100,195378151261	4,5	139	0,28	70,5	189	84,949	32	6,3	0,1	0,14	48,7	16,1	2,44	29,7	33,1	89,7	0,65	10,6	3,84	12,9	257	5,43	12,8	7,2	3,02	1206,26771662763	167,8	296,79	1,24	14,7	0,12	28,9696502057613
0	25	21	40	1050	76,760101010101	19,7548152295633	0,11	18	84	39	9,3	106	211	1,08	77	227	100,195378151261	4,6	143	0,33	67,408663507109	308	85,4	35	5,6	0,06	0,16	48	16,2	2,59	30,9	33,8	91,4	0,57	9,9	3,41	11,4	201	5,25	12,2	6,8	3,02	1206,26771662763	76,4	230,26	1,3911402946829	14,1914798206278	0,12	9
0	9	15	37,4540854392298	155,143305785124	76,760101010101	14,9	0,159945945945946	50,1984491671453	136,679387261489	34,6420204978038	8,86834289356278	103,369144981413	162,172290021536	1,26	76	204	100,195378151261	3,8	142	0,565091724419079	67,408663507109	142,879577464789	55,821	62	5,50058855585831	0,07	0,49	50	16,1	3	26,7	32,2	82,8	0,88	11	3,93	12,9	205	6,04	14,1	8,4	3,02	1206,26771662763	255,530223262514	337,61550443225	1,3911402946829	14,1914798206278	2,03333824733825	28,9696502057613
0	23	23	37	830	76,760101010101	19,7548152295633	0,09	26	106	29	9,1	103	161	1,07	55	257	100,195378151261	3,9	140	0,5	67,408663507109	154	89,453	30	4,5	0,04	0,13	38,5	13,9	1,65	31	36,1	85,7	0,46	11,5	3,61	12	102	4,49	13	5,9	3,02	1206,26771662763	100,4	337,61550443225	1,07	12,8	0,12	28,9696502057613
0	12	21	37,4540854392298	155,143305785124	76,760101010101	18,3	0,159945945945946	50,1984491671453	136,679387261489	34,6420204978038	8,86834289356278	103,369144981413	162,172290021536	0,97	152	235	100,195378151261	4,1	136	0,565091724419079	67,408663507109	142,879577464789	81,582	97	5,50058855585831	0,04	0,16	44,4	15,4	1,96	30,7	34,7	88,4	0,7	12	4,78	16,3	306	5,02	13,1	7,6	30,7	1206,26771662763	234,2	364,89	1,18	14	0,12	11
0	28	28	30,5	580	37	19,7548152295633	0,12	66	121	34,6420204978038	10,2	101	162,172290021536	0,54	110,430284857571	268,810782241015	100,195378151261	3,4	137	0,82	55,1	142,879577464789	116,548	43	5,50058855585831	0,07	0,19	47,1	15,1	2,36	28,8	32,1	89,7	0,5	11,3	4,2	14,2	171	5,25	12,3	7,3	3,02	1206,26771662763	193,6	454,1	1,3911402946829	14,1914798206278	0,12	43
0	60	45	30	770	76,760101010101	19,7548152295633	0,11	72	214	34,6420204978038	8,5	119	162,172290021536	2,13	110,430284857571	268,810782241015	100,195378151261	5,3	157	0,25	67,408663507109	142,879577464789	31,52	122	5,50058855585831	0,02	0,19	44,4	14,9	1,44	31,5	33,6	93,9	0,57	11,5	4,36	14,3	138	4,73	11,7	6,6	21,8	1206,26771662763	186,4	354,74	1,09	13	0,12	28,9696502057613
0	35,7598436736688	37,034373476353	37,4540854392298	155,143305785124	76,760101010101	19,7548152295633	0,159945945945946	50,1984491671453	136,679387261489	43	8,86834289356278	103,369144981413	203	1,23181467181467	110,430284857571	265	100,195378151261	4,28213461066077	140,630044843049	0,565091724419079	67,408663507109	142	80,0841378955493	42,3145372625426	5,50058855585831	0,05	0,26	46,7	15,9	2,17	28,9	34	84,8	0,62	9,8	6,23	10,8	243	5,51	12,7	9,3	125	1206,26771662763	255,530223262514	337,61550443225	1,12	13,3	2,6	36
0	47	36	37,4540854392298	155,143305785124	76,760101010101	12,7	0,159945945945946	50,1984491671453	136,679387261489	34,6420204978038	8,86834289356278	103,369144981413	162,172290021536	0,89	152	216	100,195378151261	4,2	143	0,565091724419079	67,408663507109	142,879577464789	102,537	25	5,50058855585831	0,06	0,08	47,9	15,8	1,07	29	33	88,1	1,01	11,4	6,18	13,7	264	5,44	14,7	8,4	25,6	1206,26771662763	38,1	350	1,3911402946829	14,1914798206278	0,12	28,9696502057613
0	18	19	39,2	1050	76,760101010101	11,1	0,08	15	77	30	9	108	198	1,07	64	171	100,195378151261	4,4	144	0,41	66,8	236	80,0841378955493	55	9,2	0,03	0,108552717747217	31,9	10,8	1,16	31,3	33,9	92,5	0,22	10,3	5,17	11	91	3,45	16	6,6	8,47	1206,26771662763	117,1	334,82	1,3911402946829	14,1914798206278	0,12	15
0	16	22	39,6	1050	76,760101010101	19,7548152295633	0,08	17	82	28	9,3	105	197	1,05	74	251	100,195378151261	4,6	139	0,4	67,408663507109	275	75,177	45	8,1	0,09	0,1	38,6	13	2,18	28,8	33,7	85,4	0,64	13,6	4,78	20,4	137	4,52	12,9	7,8	3,02	1206,26771662763	38,5	181,01	1,14	13,6	0,12	28,9696502057613
0	19	24	45,8	1390	76,760101010101	19,7548152295633	0,29	10	82	43	9,4	106	118	0,87	180	307	100,195378151261	4,3	145	1,33	67,408663507109	41	121,648	33	4,9	0,07	0,22	46,6	15,8	3,85	30,3	33,9	89,3	0,67	10,9	3	13,1	190	5,22	11,9	7,8	12,2	138	246,2	331,26	1,1	13,1	0,12	2
0	18	25	39,5	155,143305785124	76,760101010101	19,7548152295633	0,14	16	100	33	9,3	103,369144981413	221	1,13	139	259	100,195378151261	3,9	141	0,49	66,9	168	75,368	38	5	0,07	0,07	41,5	14,2	2,45	27,7	34,2	80,9	0,59	9,4	4,2	9,8	334	5,13	12,4	7,4	3,02	428	154	308,63	1,3911402946829	14,1914798206278	0,12	28
0	16	16	40,5	390	76,760101010101	19,7548152295633	0,2	21	89	51	9,2	99	164	1	71	156	100,195378151261	3,7	134	0,87	67,408663507109	127	86,758	35	5,2	0,04	0,27	45,7	14,6	1,43	28,5	31,9	89,3	0,65	10,2	3,62	12,4	187	5,12	13,4	6	3,02	1206,26771662763	33,3	171,66	1,01	12,1	0,12	3
0	25	17	37,4540854392298	155,143305785124	76,760101010101	8,4	0,159945945945946	50,1984491671453	136,679387261489	34,6420204978038	8,86834289356278	103,369144981413	162,172290021536	0,99	80	155	100,195378151261	4,26	141	0,565091724419079	67,408663507109	142,879577464789	103,945	27,71	5,50058855585831	0,03	0,14	47,6	15,7	2,32	29,3	33	89	0,85	10,1	5,6	10,8	254	5,35	12,3	8,9	3,02	1206,26771662763	85,5	237,64	1,3911402946829	14,1914798206278	0,12	11
0	21	18	43,4	930	46	13,3	0,11	34	137	33	9,4	103	237	1,06	64	178	57	4	141	0,47	78	735	83,747	16	5,50058855585831	0,05	0,14	46,8	15,8	2,55	30	33,8	88,8	0,84	9,3	3,51	10,3	223	5,27	12,2	7,1	7,91	1206,26771662763	125,3	300	1,1	13,1	0,12	47
0	13	17	42,6	750	68	9,3	0,16	23	137	34,6420204978038	9,4	103	162,172290021536	0,77	53	268,810782241015	100,195378151261	3,9	142	0,69	71,2	142,879577464789	101,443	34	3,6	0,03	0,18	42,4	14,2	3,05	30,7	33,5	91,8	0,77	8,9	2,8	9,2	231	4,62	12,9	6,8	10,9	1206,26771662763	255,530223262514	337,61550443225	1,3911402946829	14,1914798206278	0,12	28,9696502057613
0	31	25	37,4540854392298	155,143305785124	76,760101010101	21,6	0,159945945945946	50,1984491671453	136,679387261489	34,6420204978038	8,86834289356278	103,369144981413	162,172290021536	0,96	105	193	100,195378151261	3,8	143	0,565091724419079	67,408663507109	142,879577464789	92,437	31	5,50058855585831	0,06	0,3	49,9	16,9	3,61	29,7	33,9	87,7	0,8	8,3	6,45	8,5	294	5,69	13	11,2	31,0476797829037	1206,26771662763	1245,2	289,24	1,3911402946829	14,1914798206278	0,12	28,9696502057613
0	35,7598436736688	37,034373476353	37,4540854392298	155,143305785124	76,760101010101	19,7548152295633	0,159945945945946	50,1984491671453	136,679387261489	47	8,86834289356278	103,369144981413	239	1,23181467181467	110,430284857571	225	100,195378151261	4,28213461066077	140,630044843049	0,565091724419079	67,408663507109	211	80,0841378955493	42,3145372625426	5,50058855585831	0,1	0,58	47,8	15,9	3,46	29,3	33,3	88	0,57	9,7	5,14	10,7	267	5,43	13,3	9,9	3,02	1206,26771662763	128,1	237,64	1,08	12,9	0,12	89
0	17	20	37,4540854392298	155,143305785124	76,760101010101	11,6	0,159945945945946	50,1984491671453	136,679387261489	34,6420204978038	8,86834289356278	103,369144981413	162,172290021536	0,73	32	223	100,195378151261	4,4	135	0,565091724419079	67,408663507109	142,879577464789	126,231	28	5,50058855585831	0,01	0,06	42,5	15	1	32,4	35,3	91,8	0,32	9,8	2,59	9,8	205	4,63	12,7	4	31,0476797829037	148	60,6	298,38	1,3911402946829	14,1914798206278	2,03333824733825	2
0	8	18	46,2	760	65	12,1	0,12	19	86	38	10,1	104	130	0,87	87	194	76	4,3	142	0,5	72,5	81	118,277	25	5,50058855585831	0,05	0,04	40	14,6	1,71	29,9	36,5	82	0,48	10,7	2,9	12,7	222	4,88	12,8	5,2	9,68	1206,26771662763	139,6	327,79	1,03	12,3	0,12	2
0	13	18	45	155,143305785124	76,760101010101	19,7548152295633	0,16	30	89	49	9,7	103,369144981413	247	0,91	84	162	100,195378151261	4,2	144	1,19	74,4	167	111,12	27	6,3	0,06	0,18	42	14,4	3,07	29,4	34,3	85,9	0,59	11,1	3,1	13,5	228	4,89	12,9	7	11,8	533	45	298,38	1,14	13,6	2,03333824733825	25
0	53	39	38,3	1400	102	11,7	0,14	27	235	41	9,2	99	221	1,51	49	207	142	4,1	134	0,56	68,8	189	43,607	54	5,50058855585831	0,04	0,06	43,1	15,4	0,93	30,4	35,7	85,2	0,83	9,9	3,5	11,1	193	5,06	12	5,4	28	1206,26771662763	154	342,21	1,3911402946829	14,1914798206278	0,12	36
0	18	18	37,7	590	76,760101010101	19,7548152295633	0,06	34	91	23	9,2	104	137	0,93	44	216	100,195378151261	4,5	142	0,26	67,408663507109	158	104,502	29	4,6	0,01	0,06	42,5	14,1	1,99	28,5	33,2	85,9	0,42	9,9	3,71	11,4	197	4,95	11,9	6,2	3,02	1206,26771662763	94,4	274,19	1,12	13,3	0,12	12
0	33	28	47,5	990	76,760101010101	19,7548152295633	0,14	41	80	36	10,1	100	181	1,12	104	160	100,195378151261	4,1	138	0,55	67,408663507109	175	88,915	34	6,6	0,02	0,12	40,2	13,8	2,85	28,9	34,3	84,1	0,67	10	3,9	11,2	205	4,78	11,9	7,6	3,02	464	78,5	448,44	1,3911402946829	14,1914798206278	0,12	2
0	107	31	34,3	1460	76,760101010101	19,1	0,15	79	184	26	9,2	96	248	0,81	46	285	100,195378151261	4,4	134	0,41	78,1	391	102,185	38	3,5	0,03	0,04	43,3	14,2	2,21	27	32,8	82,3	0,4	9,7	1,65	11,2	209	5,26	12,7	4,3	3,02	1206,26771662763	149,2	337,61550443225	108	129	0,12	11
0	14	20	42,1	1050	65	16,4	0,26	18	123	57	9,4	99	168	0,99	88	217	96	4,4	136	1,31	67,2	77	77,934	47	5,50058855585831	0,07	0,07	35,1	11,4	1,1	29,6	32,5	91,2	0,37	9	2,68	8,8	220	3,85	17,2	4,3	8,16	119	101,5	296,79	1	12	0,12	2
0	16	20	47,9	155,143305785124	76,760101010101	19,7548152295633	0,11	19	95	34,6420204978038	8,86834289356278	103,369144981413	162,172290021536	0,87	74	268,810782241015	100,195378151261	3,6	143	0,59	70	142,879577464789	115,811	27	5,4	0,08	0,46	43,9	14,6	2,32	28,5	33,3	85,7	0,78	11,1	3,69	13,6	238	5,12	12,8	7,3	3,02	1206,26771662763	255,530223262514	290,7	1,3911402946829	14,1914798206278	0,12	28,9696502057613
0	11	19	27,3	1950	153	27	0,16	47	31	34,6420204978038	8,4	102	162,172290021536	0,78	101	268,810782241015	100,195378151261	3,9	132	0,69	59,4	142,879577464789	91,455	34	5	0,05	0,38	49,3	16,4	2,13	27,6	33,3	83	0,42	10,3	5,68	11,3	267	5,94	11,8	8,7	3,02	1206,26771662763	68,4	254,71	1,12	13,4	0,12	10
0	54	34	41,53	122	119	12,8	0,28	91	90	34,6420204978038	9,5	105	162,172290021536	1,11	222	268,810782241015	100,195378151261	4,35	138	0,74	67,408663507109	142,879577464789	73,835	26,99	7,58	0,1	0,3	35,3	11,3	3,15	30,2	32	94,4	1,56	10,2	13,8	10,8	488	3,74	14,4	18,9	31,0476797829037	147	193	298,38	1,3911402946829	14,1914798206278	2,03333824733825	2
0	13	18	41,4	155,143305785124	76,760101010101	19,7548152295633	0,09	44	78	37	8,86834289356278	104	259	1,27	250	218	100,195378151261	4	141	0,49	67,408663507109	260	65,443	29	5,50058855585831	0,05	0,2	46,9	15,2	0,92	29	32,4	89,3	0,65	10,4	7,33	12,4	207	5,25	13,3	9,2	31,0476797829037	1206,26771662763	214,5	350	1,3911402946829	14,1914798206278	2,03333824733825	5
0	35	28	42	930	76,760101010101	12,9	0,3	15	86	34,6420204978038	9,6	104	162,172290021536	1,12	157	268,810782241015	100,195378151261	4,2	143	1,91	65,1	142,879577464789	90,808	23	6,3	0,07	0,28	48,2	16,3	2,4	31,5	33,8	93,2	0,82	10,4	3,69	11,7	312	5,17	12,3	7,3	3,02	1206,26771662763	255,530223262514	219,17	0,92	11,1	0,12	4
0	12	12	35,5	850	36	20,5	0,1	16	282	34,6420204978038	8,9	100	162,172290021536	1,07	41	184	100,195378151261	4,2	138	0,45	60,8	142,879577464789	63,85	35	5,50058855585831	0,02	0,05	44,4	15,6	1,64	30	35,1	85,4	0,3	11	2,64	12,7	159	5,2	12,2	4,7	3,02	1206,26771662763	96,7	267,4	1,04	12,4	0,12	28,9696502057613
0	6	21	37,4540854392298	155,143305785124	76,760101010101	49,1	0,159945945945946	50,1984491671453	136,679387261489	34,6420204978038	8,86834289356278	103,369144981413	162,172290021536	0,74	97	375	100,195378151261	4,4	140	0,565091724419079	67,408663507109	142,879577464789	84,109	42	5,50058855585831	0,05	0,28	40,8	14,1	2,92	28,1	34,6	81,3	0,51	9,5	3,07	9,8	251	5,02	13,6	6,8	3,02	191	422,8	298,38	0,97	11,7	2,03333824733825	6
0	13	27	37,4540854392298	155,143305785124	76,760101010101	28,1	0,159945945945946	50,1984491671453	136,679387261489	34,6420204978038	8,86834289356278	103,369144981413	162,172290021536	0,86	111	295	100,195378151261	3,9	141	0,565091724419079	67,408663507109	142,879577464789	84,232	47	5,50058855585831	0,06	0,2	47,3	16,2	3,02	28,5	34,2	83,1	0,61	10,3	3,17	11,4	292	5,69	13,2	7,1	42	1206,26771662763	316,6	501,36	1,3911402946829	14,1914798206278	0,16	28,9696502057613
0	22	19	27,7	970	24	35,5	0,28	73	434	34,6420204978038	10,8	94	162,172290021536	1,65	46	268,810782241015	100,195378151261	7,5	128	0,99	47,6	142,879577464789	40,291	287	7,2	0,07	0,22	40,4	13,6	3,28	30	33,7	89,2	0,53	9,1	2,42	9,4	231	4,53	12,7	6,5	3,02	1206,26771662763	103,8	302,81	1,08	12,9	0,12	23
0	35,7598436736688	37,034373476353	37,4540854392298	155,143305785124	76,760101010101	19,7548152295633	0,159945945945946	50,1984491671453	136,679387261489	53	8,86834289356278	103,369144981413	223	1,23181467181467	110,430284857571	218	100,195378151261	4,28213461066077	140,630044843049	0,565091724419079	67,408663507109	124	80,0841378955493	42,3145372625426	5,50058855585831	0,02	0,28	39,9	13,8	1,41	30,1	34,6	86,9	0,37	9	2,91	9	221	4,59	12,9	5	134	263	591,2	493,64	1,16	13,8	0,12	11
0	10	16	41,5	790	45	12,2	0,25	18	148	34,6420204978038	9,3	103	162,172290021536	0,99	80	196	100,195378151261	4	138	1,52	72,3	142,879577464789	79,593	29	5,50058855585831	0,06	0,65	40,7	13,8	1,29	29,5	33,9	87	0,64	9,3	2,58	9,6	185	4,68	13	5,2	98,8	1206,26771662763	144	454,1	1,04	12,4	2,03333824733825	28,9696502057613
0	19	27	33,8	1060	76,760101010101	14,9	0,08	11	101	49	8,8	104	175	1,64	79	222	100,195378151261	4,3	143	0,3	64,1	95	37,307	54	5,1	0,02	0,22	43,5	14,5	1,59	34,2	33,3	102,6	0,35	9,8	2,43	9,6	182	4,24	15,9	4,6	97,7	1206,26771662763	1206,5	391,83	1,3911402946829	14,1914798206278	2,03333824733825	51
0	17	33	43,4	860	76,760101010101	44,2	0,21	50,1984491671453	89	36	9,7	102	137	0,85	50	529	100,195378151261	4,9	138	0,13	69,8	102	124,554	25	5,3	0,01	0,05	42,7	14,2	0,95	30,1	33,3	90,7	0,3	12,1	2,21	16,1	53	4,71	12,1	3,5	3,02	1206,26771662763	111,2	337,61550443225	1,3911402946829	14,1914798206278	0,12	17
0	13	19	41,9	860	76,760101010101	12,3	0,14	34	101	34,6420204978038	9,8	108	162,172290021536	1,03	86	268,810782241015	100,195378151261	4,4	144	0,78	67,408663507109	142,879577464789	67,331	31	7,2	0,07	0,26	42,6	12,8	1,2	24,7	30	82,1	0,82	9,6	3,85	10,3	468	5,19	18,9	6,2	84,6	1206,26771662763	488,4	391,83	0,9	10,9	0,12	28,9696502057613
0	37	30	39,9	870	60	18,7	0,09	36	91	41	9,4	105	162,172290021536	0,97	87	188	100,195378151261	4,2	140	0,29	67,3	118	110,351	42,3145372625426	5,50058855585831	0,07	0,29	35,3	10,4	0,89	21,8	29,5	74,2	0,6	10,3	3,57	12,3	237	4,76	16,2	5,4	3,02	2730	255,530223262514	337,61550443225	1,3911402946829	14,1914798206278	2,03333824733825	42
0	46	34	37,4540854392298	155,143305785124	76,760101010101	9,5	0,159945945945946	50,1984491671453	136,679387261489	34,6420204978038	8,86834289356278	103,369144981413	162,172290021536	0,92	120	185	100,195378151261	4	142	0,565091724419079	67,408663507109	142,879577464789	105,877	23	5,50058855585831	0,06	0,11	45,1	14,6	1,83	28,3	32,4	87,4	0,35	10,4	3,2	11,7	277	5,16	13,1	5,6	6,69	1206,26771662763	56,7	337,61550443225	0,84	10,2	0,12	28,9696502057613
0	9	17	37,4540854392298	155,143305785124	76,760101010101	13,7	0,159945945945946	50,1984491671453	136,679387261489	34,6420204978038	8,86834289356278	103,369144981413	162,172290021536	1,35	83	227	100,195378151261	3,9	144	0,565091724419079	67,408663507109	142,879577464789	46,218	73	5,50058855585831	0,03	0,04	34,9	11,2	1,19	30,1	32,1	93,8	0,88	11,8	3,51	14,8	166	3,72	15,7	5,7	3,02	1206,26771662763	255,530223262514	337,61550443225	1,3911402946829	14,1914798206278	2,03333824733825	28,9696502057613
0	35,7598436736688	37,034373476353	31,5	155,143305785124	76,760101010101	19,7548152295633	0,159945945945946	50,1984491671453	79	34,6420204978038	8,86834289356278	103,369144981413	162,172290021536	1,16	110,430284857571	268,810782241015	100,195378151261	4,4	144	0,565091724419079	67,408663507109	142,879577464789	59,561	42,3145372625426	5,50058855585831	0,04	0,09	46,3	15,8	2,38	27,7	34,1	81,1	0,59	10	4,03	11,2	217	5,71	12,9	7,1	31,0476797829037	1206,26771662763	45,6	337,61550443225	1,3911402946829	14,1914798206278	2,03333824733825	28,9696502057613
0	910	1062	34	3150	174	35,4	0,82	161	61	34,6420204978038	8,3	98	162,172290021536	3,67	113	268,810782241015	100,195378151261	5,9	131	1,76	68,9	142,879577464789	15,327	173	13,2	0,07	0,35	43,8	14,6	2,33	31,3	33,3	93,8	0,89	9,3	2,64	9,5	191	4,67	12,5	6,3	3,02	1206,26771662763	44,9	286,39	1,15	13,7	0,12	28,9696502057613
0	21	27	43,4	1200	24	14,1	0,2	35	90	48	9,7	106	210	1,13	163	232	149	3,8	143	0,96	75,4	66	87,964	39	5,50058855585831	0,02	0,08	41,8	14,9	2,42	31,2	35,6	87,6	0,45	8,8	3,05	8,9	189	4,77	11,3	6	3,02	432	82,9	277,71	1,38	16,3	0,12	16
0	54	35	37,2	860	80	13,4	0,1	29	88	27	9	105	162,172290021536	1,15	63	207	100,195378151261	4,5	143	0,39	64	101	80,842	42,3145372625426	5,50058855585831	0,05	0,14	43,1	13,6	2,52	25,4	31,6	80,4	0,57	10,1	2,03	11	226	5,36	13,8	5,3	35,6	309	61,2	367,59	1,1	13,1	2,03333824733825	3
0	136	103	37,4540854392298	155,143305785124	76,760101010101	13,9	0,159945945945946	50,1984491671453	136,679387261489	34,6420204978038	8,86834289356278	103,369144981413	162,172290021536	0,83	215	235	100,195378151261	4,3	138	0,565091724419079	67,408663507109	142,879577464789	104,049	27	5,50058855585831	0,06	0,25	43,5	14,5	1,92	29,8	33,3	89,3	0,72	11,5	3,7	14	152	4,87	13,9	6,7	31,0476797829037	1206,26771662763	15	370,35	1,3911402946829	14,1914798206278	0,12	28,9696502057613
0	25	31	40,91	100	76,760101010101	54,7	0,15	20	103	34,6420204978038	9,13	103,369144981413	162,172290021536	0,81	81	522	100,195378151261	4,52	141	0,08	67,408663507109	142,879577464789	117,007	25,32	3,83	0,02	0,08	41,9	14,7	1,87	30,7	35,1	87,5	0,48	9,4	3,5	9,6	237	4,79	12,3	6	7,39	1206,26771662763	109,3	338,47	1,07	12,8	0,24	104
0	30	29	43,1	155,143305785124	76,760101010101	19,7548152295633	0,1	31	124	30	9,1	103,369144981413	181	1,01	174	195	100,195378151261	3,9	140	0,39	74,3	191	76,072	26	6	0,02	0,05	41,1	14,5	2,86	33,3	35,3	94,3	0,82	9,3	3,32	9,9	251	4,36	11,8	7,1	84,7	1206,26771662763	194,1	367,59	1,03	12,3	3	28,9696502057613
0	23	34	40,3	810	76,760101010101	11,1	0,12	47	128	20	9,2	100	190	1,3	225	175	100,195378151261	4	138	0,76	68,6	463	59,724	50	8,9	0,01	0,05	41,7	14	2,3	31,9	33,6	95	0,47	9,4	3,31	10	239	4,39	11,7	6,1	3,02	1206,26771662763	38,3	331,26	1,26	14,9	0,12	58
0	20	20	37,4540854392298	155,143305785124	76,760101010101	18,2	0,159945945945946	50,1984491671453	136,679387261489	54	8,86834289356278	103,369144981413	144	1,2	57	176	72	4,7	140	0,565091724419079	67,408663507109	90	62,197	37	5,50058855585831	0,06	0,32	44	14,8	1,92	29,6	33,6	88	0,88	10,1	5,42	11	255	5	12,1	8,6	3,02	1206,26771662763	255,530223262514	254,71	0,99	11,9	2,03333824733825	30
0	23	23	38,5	440	105	16,7	0,12	23	137	33	9,1	95	147	1,06	51	185	100,195378151261	5,3	140	0,51	65,5	142,879577464789	83,161	41	5,50058855585831	0,03	0,14	39,5	13,4	2,02	28,5	33,9	84	0,39	10,8	2,16	12,4	177	4,7	13,6	4,7	3,02	1206,26771662763	252,7	305,69	1,3911402946829	14,1914798206278	0,12	39
0	12	23	40	155,143305785124	76,760101010101	19,7548152295633	0,18	13	94	38	9,3	103,369144981413	144	1,12	159	288	100,195378151261	3,8	141	0,78	67,2	91	61,707	57	5,6	0,07	0,49	44	14,9	3,69	30,5	33,9	90	0,72	10,5	2,92	12,7	189	4,89	12,1	7,9	3,02	1206,26771662763	9,6	245,9	1,05	12,6	0,15	3
0	4	10	28,9	1050	76,760101010101	19,7548152295633	0,2	27	58	24	9,8	101	76	3,82	29	148	100,195378151261	3,1	138	0,47	67,408663507109	117	17,043	77	4,5	0,04	0,02	37	12,3	0,74	27,8	33,2	83,5	0,59	8,7	3,61	8,5	524	4,43	13,8	5	13,6	1206,26771662763	85,9	338,47	1,05	12,6	2,7	22
0	21	21	46,2	155,143305785124	76,760101010101	19,7548152295633	0,16	29	71	34,6420204978038	8,86834289356278	103,369144981413	162,172290021536	0,77	88	268,810782241015	100,195378151261	3,7	145	1,04	74,7	142,879577464789	116,745	37	6,3	0,04	0,17	40,9	13,9	1,65	28,3	34	83,1	0,62	9,1	4,15	9	199	4,92	13,2	6,6	7,29	630	168,1	289,24	1,14	13,6	0,12	24
0	24	25	41,6	1010	76,760101010101	15,7	0,16	21	77	34,6420204978038	10	106	162,172290021536	0,99	72	268,810782241015	100,195378151261	4,6	144	0,58	67,408663507109	142,879577464789	94,874	23	4,3	0,04	0,1	39,3	13	2,03	28,4	33,1	86	0,45	9	1,66	8,9	260	4,57	12,7	4,3	3,02	1206,26771662763	89,8	448,44	1,03	12,3	0,12	17
0	16	21	40,8	780	64	14,6	0,17	17	147	33	9,5	103	132	0,97	70	204	68	4	140	0,81	65,9	153	102,865	24	5,50058855585831	0,03	0,1	41	13,3	1,65	31,1	32,4	95,8	0,55	9,8	5,92	9,6	171	4,28	12,7	8,3	31,0476797829037	1206,26771662763	200,2	373,18	1,3911402946829	14,1914798206278	0,12	28,9696502057613
0	44	29	48,7	1960	127	14,5	0,19	56	78	42	9,8	104	157	0,96	100	196	94	4,2	142	0,94	77,1	103	93,745	34	5,50058855585831	0,02	0,07	28,4	8,5	0,49	25,8	29,9	86,1	0,34	9,9	2,76	9,5	183	3,3	14,5	3,7	3,02	1206,26771662763	375,3	232,61	1,15	13,7	0,17	44
0	33	25	42,1	920	76,760101010101	19,7548152295633	0,09	28	91	34,6420204978038	9	106	162,172290021536	0,96	175	211	100,195378151261	4,1	142	0,35	67,408663507109	142,879577464789	98,47	17	5,50058855585831	0,03	0,05	43,1	14,8	2,75	28,7	34,3	83,5	0,71	10,7	3,42	12,5	254	5,16	12,8	7	24,3	512	141,5	352,34	0,95	11,4	2,03333824733825	18
0	40	74	31,1	49	63	19,7548152295633	0,1	16	222	34,6420204978038	8,2	125	162,172290021536	1,98	1784	582	100,195378151261	4,7	158	0,33	66,8	142,879577464789	30,986	193	11,6	0,05	0,21	42,9	14,7	1,23	30,6	34,3	89,2	0,36	10,3	2,66	10,9	190	4,81	11,5	4,5	5,89	1206,26771662763	461,3	501,36	1,15	13,7	2,03333824733825	28,9696502057613
0	41	42	35	155,143305785124	76,760101010101	19,7548152295633	0,18	30	107	27	8,86834289356278	103,369144981413	92	1,11	111	302	100,195378151261	3,8	143	0,23	79,2	51	84,972	31	5,50058855585831	0,05	0,16	42,7	14,8	1,29	29,2	34,7	84,4	0,84	9	5,98	9,4	251	5,06	12,4	8,3	125	1206,26771662763	123,1	398,77	1,1	13,1	1,1	33
0	17	29	39,9	98	45	21	0,16	11	104	41	9,2	107	179	0,82	429	256	115	3,9	146	0,66	71,9	116	81,775	31	5,50058855585831	0,04	0,1	46,8	15,6	1,47	29,1	33,3	87,3	0,44	9,6	3,9	10,7	258	5,36	12,1	6	3,02	1206,26771662763	154,5	248,77	1,3911402946829	14,1914798206278	0,12	81
0	26	29	37,4540854392298	155,143305785124	76,760101010101	19,3	0,159945945945946	50,1984491671453	136,679387261489	34,6420204978038	8,86834289356278	103,369144981413	162,172290021536	0,94	117	196	100,195378151261	5,1	140	0,565091724419079	67,408663507109	142,879577464789	81,243	33	5,50058855585831	0,05	0,11	37,8	12,1	2,04	26,9	32	84,2	0,63	8,7	4,02	8	212	4,49	15,4	6,9	83,9	1206,26771662763	738,4	350	1,13	13,5	0,12	28,9696502057613
0	43	45	37,4540854392298	155,143305785124	76,760101010101	25,2	0,159945945945946	50,1984491671453	136,679387261489	34,6420204978038	8,86834289356278	103,369144981413	162,172290021536	0,89	33	463	100,195378151261	4	136	0,565091724419079	67,408663507109	142,879577464789	87,239	28	5,50058855585831	0,06	0,12	38,5	12,4	2,3	27,9	32,2	86,5	0,63	9,5	4,43	10,4	353	4,45	12,6	7,5	3,02	1206,26771662763	75,5	302,81	0,82	10,1	2,03333824733825	28
0	41	33	45	128	76,760101010101	19,9	0,08	15	112	34,6420204978038	9,4	104	162,172290021536	0,85	463	202	100,195378151261	4,2	142	0,29	67,408663507109	142,879577464789	125,432	17	4,5	0,03	0,12	40,1	13	1,79	27,5	32,4	84,8	0,51	10,6	5,44	11,9	435	4,73	14,1	7,9	101	1206,26771662763	753,2	359,7	1,3911402946829	14,1914798206278	2,03333824733825	6
0	15	18	34,6	62	44	12,9	0,41	12	86	42	8,8	110	106	0,89	73	203	50	4,5	148	1,58	57,6	70	76,877	29	5,50058855585831	0,01	0,03	39,3	13	1,48	28,9	33,1	87,3	0,33	10,6	1,52	12,5	170	4,5	12,6	3,4	3,02	3980	280	337,61550443225	1,3911402946829	14,1914798206278	0,12	35
0	20	25	41,9	78	100	22,4	0,13	30	83	26	9,5	105	154	0,85	93	245	93	4,9	144	0,44	72,7	176	125,432	31	5,50058855585831	0,03	0,08	37	12,5	2,61	28,2	33,8	83,5	0,63	10,8	5,54	11,8	330	4,43	13,1	8,9	31,0476797829037	1206,26771662763	255,530223262514	292,18	1,14	13,6	0,12	3
0	112	64	44	155,143305785124	76,760101010101	19,7548152295633	0,159945945945946	50,1984491671453	136,679387261489	34,6420204978038	9,8	103,369144981413	162,172290021536	1,16	142	267	100,195378151261	4,9	142	0,565091724419079	72,3	142,879577464789	90,148	26	5,50058855585831	0,01	0,07	33,5	11,2	1,57	28,6	33,4	85,5	0,2	9,7	2,11	10,5	183	3,92	13,1	4	3,02	1206,26771662763	47,9	274,19	1,11	13,2	0,12	4
0	13	24	37,2	102	76,760101010101	16,4	0,15	15	91	34,6420204978038	8,9	106	162,172290021536	0,91	51	256	100,195378151261	4,8	142	0,73	67,408663507109	142,879577464789	79,875	27	5	0,06	0,13	41,6	13,3	2,75	26,7	32	83,5	0,75	10,8	4,59	16,1	236	4,98	20,9	8,3	3,02	1206,26771662763	234,7	317,88	1,1	13,1	2,03333824733825	28,9696502057613
0	35,7598436736688	37,034373476353	37,4540854392298	155,143305785124	76,760101010101	19,7548152295633	0,159945945945946	50,1984491671453	136,679387261489	34,6420204978038	8,86834289356278	103,369144981413	162,172290021536	1,62	110,430284857571	268,810782241015	100,195378151261	4,28213461066077	140,630044843049	0,565091724419079	67,408663507109	142,879577464789	40,053	83	5,50058855585831	0,02	0,17	38,7	12,3	2,27	24,7	31,8	77,9	0,66	10,6	3,05	12,1	291	4,97	14,1	6,2	5,7	471	255,530223262514	337,61550443225	0,9	10,9	0,12	28,9696502057613
0	57	44	40,6	111	87	12,7	0,16	31	98	29	9	106	145	0,99	144	258	92	4,4	143	0,82	71,8	119	85,386	27	5,50058855585831	0,04	0,15	37	12,5	1,77	30,9	33,8	91,6	0,4	9,9	3,24	10,1	175	4,04	13	5,6	3,02	289	123,6	427,85	1,09	13	2,03333824733825	28,9696502057613
0	17	23	38,3	97	76,760101010101	19,7548152295633	0,12	32	97	93	8,7	105	196	0,9	208	268,810782241015	92	3,6	144	0,46	67,408663507109	54	82,673	40	5	0,03	0,15	37,4	12,4	1,53	26,3	33,2	79,4	0,65	9,7	3,84	10,8	196	4,71	13,9	6,2	31,0476797829037	1206,26771662763	255,530223262514	337,61550443225	1,3911402946829	14,1914798206278	0,13	28,9696502057613
0	47	53	37,4540854392298	155,143305785124	76,760101010101	19,7548152295633	0,11	44	105	34,6420204978038	8,86834289356278	103,369144981413	162,172290021536	0,88	103	268,810782241015	100,195378151261	4,1	144	0,41	67,408663507109	142,879577464789	88,263	39	5,50058855585831	0,04	0,04	40	13,1	1,91	28,5	32,8	87	0,38	10,3	4,55	10,9	219	4,6	12,7	6,9	3,02	1206,26771662763	114,3	305,69	1,3911402946829	14,1914798206278	0,12	2
0	21	19	43,7	102	61	19	0,08	26	86	38	9,8	102	224	0,9	72	232	149	4,4	140	0,25	69,3	187	121,662	11	5,50058855585831	0,01	0,04	37,3	12,1	2,23	27,1	32,4	83,6	0,42	10,5	1,79	11,9	226	4,46	13,9	4,5	5,21	1206,26771662763	163	251,71	1,3911402946829	14,1914798206278	2,03333824733825	30
0	40	34	41,2	155,143305785124	76,760101010101	19,7548152295633	0,1	28	92	41	8,86834289356278	103,369144981413	227	0,93	86	252	100,195378151261	4,5	143	0,76	72,6	359	93,393	37	5,50058855585831	0,02	0,04	43,7	14,8	1,48	31,6	33,9	93,4	0,41	11	5,38	13	210	4,68	12,1	7,3	6,96	333	255,530223262514	317,88	1,07	12,8	2,03333824733825	45
0	23	21	31,1	178	24	19,7548152295633	0,14	120	208	34,6420204978038	8,9	99	162,172290021536	0,88	110,430284857571	268,810782241015	100,195378151261	3,1	139	0,51	54,2	142,879577464789	85,818	17	2,8	0,02	0,1	34,6	12,3	2,34	28,8	35,5	81	0,54	11,4	2,47	14,4	184	4,27	12,3	5,5	31,0476797829037	1206,26771662763	255,530223262514	337,61550443225	1,3911402946829	14,1914798206278	0,32	28,9696502057613
0	35,7598436736688	37,034373476353	37,4540854392298	155,143305785124	76,760101010101	19,7548152295633	0,159945945945946	50,1984491671453	122	34,6420204978038	8,86834289356278	103,369144981413	162,172290021536	1,23181467181467	110,430284857571	268,810782241015	100,195378151261	4,4	133	0,565091724419079	67,408663507109	142,879577464789	80,0841378955493	42,3145372625426	5,50058855585831	0,07	0,27	36,6	12,7	3,5	29,1	34,7	83,9	0,68	10,7	4,37	11,8	214	4,36	11,6	8,9	31,0476797829037	1206,26771662763	255,530223262514	337,61550443225	1,07	12,8	2,03333824733825	28,9696502057613
0	35,7598436736688	37,034373476353	37,4540854392298	155,143305785124	76,760101010101	19,7548152295633	0,159945945945946	50,1984491671453	136,679387261489	34,6420204978038	8,86834289356278	103,369144981413	162,172290021536	1,23181467181467	110,430284857571	268,810782241015	100,195378151261	5,3	143	0,565091724419079	67,408663507109	142,879577464789	80,0841378955493	42,3145372625426	5,50058855585831	0,05	0,11	37,9	11,8	2,88	25,3	31,1	81,3	0,32	11,3	3,18	13,5	216	4,66	13	6,5	3,02	1206,26771662763	62,5	337,61550443225	1,3911402946829	14,1914798206278	2,03333824733825	2
0	49	54	38,9	77	76,760101010101	13,3	0,15	34	91	42	8,9	103,369144981413	185	0,95	99	322	122	3,7	141	0,64	66,2	105	98,333	27	6,2	0,03	0,02	38,1	13,1	1,09	28,8	34,4	83,7	0,37	12,4	4,04	17,2	166	4,55	13,3	5,6	3,02	1206,26771662763	37,1	264,12	0,91	11	0,12	10
0	22	24	37,4540854392298	155,143305785124	76,760101010101	12,8	0,159945945945946	50,1984491671453	136,679387261489	34,6420204978038	8,86834289356278	103,369144981413	162,172290021536	1,02	96	214	100,195378151261	4,7	145	0,565091724419079	67,408663507109	142,879577464789	69,094	50	5,50058855585831	0,04	0,21	38,9	12,6	1,82	27,6	32,4	85,1	0,49	10,4	3,21	12,2	186	4,57	12,6	5,8	110	1206,26771662763	11,8	367,59	1,2	14,3	0,12	28,9696502057613
0	110	82	32,4	28	49	14,7	0,1	15	87	34,6420204978038	8,9	109	162,172290021536	0,95	65	252	100,195378151261	4,7	144	0,23	55,9	142,879577464789	110,03	15	5,50058855585831	0,03	0,07	47,9	15,8	2,58	29,2	33	88,5	0,73	10,4	4,72	11,9	262	5,41	13,2	8,1	3,02	187	93,4	337,61550443225	1,3911402946829	14,1914798206278	2,03333824733825	4
0	204	101	42,4	161	76,760101010101	19,7548152295633	0,14	455	133	37	8,9	102	176	0,96	86	268,810782241015	110	4,1	138	0,46	67,408663507109	144	99,863	22	5,6	0,03	0,12	39,2	13,6	3,55	30,4	34,7	87,5	1,01	9,5	3,1	9,7	161	4,48	12	7,8	3,02	329	124,5	194,63	1,08	12,9	2,03333824733825	28,9696502057613
0	11	18	49,9	155,143305785124	76,760101010101	19,7548152295633	0,57	18	80	26	10	103,369144981413	143	0,88	90	234	100,195378151261	4,5	139	4,74	73,3	189	123,656	45	5,3	0,04	0,09	44,4	14,6	2,65	29,3	32,9	89,2	0,57	8,7	3,85	8,9	468	4,98	12,6	7,2	31,0476797829037	1206,26771662763	401,9	337,61550443225	1,3911402946829	14,1914798206278	2,03333824733825	28,9696502057613
0	13	18	37,4540854392298	155,143305785124	76,760101010101	14,5	0,159945945945946	50,1984491671453	136,679387261489	34,6420204978038	8,86834289356278	103,369144981413	162,172290021536	1,1	109	178	100,195378151261	4,3	145	0,565091724419079	67,408663507109	142,879577464789	70,074	57	5,50058855585831	0,02	0,2	38,4	12	2,68	22,7	31,3	72,7	0,65	9,9	2,67	10,4	335	5,28	15,4	6,2	3,02	472	255,530223262514	308,63	1,12	13,4	0,15	28,9696502057613
0	9	31	35,1	79	71	19,7548152295633	0,2	51	149	36	8,6	102	151	3,22	115	268,810782241015	94	4,28213461066077	139	0,06	71,9	104	17,953	193	5,50058855585831	0,03	0,06	39,1	13,1	1,5	27,6	33,5	82,3	0,33	10,8	4,25	12,6	209	4,75	12,4	6,2	13,5	1206,26771662763	429,4	161,46	1,23	14,6	0,17	28,9696502057613
0	26	24	41,3	50	46	9,3	0,18	22	100	29	8,8	106	118	0,85	113	186	66	4	143	0,76	66,3	115	83,457	26	5,50058855585831	0,02	0,03	40,8	12,9	1,53	28,7	31,6	90,9	0,51	10,9	3,55	13,5	226	4,49	12,2	5,6	3,02	1206,26771662763	89,8	337,61550443225	1,3911402946829	14,1914798206278	2,03333824733825	5
0	29	23	50,3	155,143305785124	76,760101010101	19,7548152295633	0,24	41	105	34,6420204978038	8,86834289356278	103,369144981413	162,172290021536	1,03	131	268,810782241015	100,195378151261	4	142	1,21	76,8	142,879577464789	97,703	28	6,2	0,03	0,12	37,9	11,9	0,91	27,8	31,4	88,6	0,43	10,7	4,01	12,8	184	4,28	12,3	5,5	3,02	1206,26771662763	120,6	337,61550443225	1,3911402946829	14,1914798206278	2,03333824733825	3
0	14	20	40,5	155,143305785124	76,760101010101	19,7548152295633	0,159945945945946	95	114	34,6420204978038	9,9	103,369144981413	221	0,96	110,430284857571	208	100,195378151261	4,6	139	0,565091724419079	67,408663507109	142,879577464789	79,201	53	5,50058855585831	0,04	0,09	34,7	11,4	2,94	28,6	32,9	87	0,53	11,1	3,64	12,6	241	3,99	12,6	7,2	3,02	1206,26771662763	20,6	337,61550443225	1,3911402946829	14,1914798206278	2,03333824733825	7
0	28	26	37,4540854392298	155,143305785124	76,760101010101	10,5	0,159945945945946	50,1984491671453	136,679387261489	34,6420204978038	8,86834289356278	103,369144981413	162,172290021536	1,22	144	209	100,195378151261	4,2	139	0,565091724419079	67,408663507109	142,879577464789	69,184	33	5,50058855585831	0,02	0,1	42,5	13,9	1,58	28,1	32,7	85,9	0,39	10,1	2,18	10,8	214	4,95	12,4	4,3	58,8	11700	373,9	493,64	1,43	16,8	0,12	22
0	28	17	37,4540854392298	155,143305785124	76,760101010101	19,7548152295633	0,159945945945946	50,1984491671453	136,679387261489	34,6420204978038	8,86834289356278	103,369144981413	162,172290021536	1,13	110,430284857571	268,810782241015	100,195378151261	4,6	148	0,565091724419079	67,408663507109	142,879577464789	80,853	45	5,50058855585831	0,02	0,03	38,6	12,8	1,3	26,3	33,2	79,3	0,3	10	6,44	11,4	318	4,87	12,8	8,1	3,17	1206,26771662763	123	337,61550443225	1,3911402946829	14,1914798206278	0,12	8
0	25	20	38	66	52	13,1	0,11	40	118	30	8,8	107	165	1,07	78	180	68	4,1	143	0,54	61,3	334	75,575	30	5,50058855585831	0,05	0,13	40	13,3	1,53	27,5	33,3	82,6	0,36	10,6	3,53	12,2	245	4,84	13,2	5,6	19,5	1206,26771662763	255,530223262514	337,61550443225	1,3911402946829	14,1914798206278	0,12	43
0	10	15	39,8	42	65	18,5	0,159945945945946	22	136,679387261489	23	9,3	109	109	0,87	54	216	65	3,8	144	0,51	66,3	104	112,602	18	4,5	0,04	0,07	42,5	14,1	2,2	29,4	33,2	88,7	0,33	9,6	2,67	10,8	281	4,79	12,4	5,3	3,02	690	20,6	290,7	1,22	14,5	2,03333824733825	7
0	35	42	48,3	57	76,760101010101	15,8	0,12	32	87	34,6420204978038	10,3	103,369144981413	162,172290021536	0,9	115	187	100,195378151261	4,3	143	0,59	81,2	142,879577464789	118,291	16	5,7	0,06	0,06	41,4	13,9	2,3	28,1	33,6	83,8	0,63	9,9	5,59	11,1	342	4,94	13	8,6	3,02	1206,26771662763	255,530223262514	337,61550443225	1,3911402946829	14,1914798206278	0,12	28,9696502057613
0	12	44	37,6	78	76,760101010101	19,7548152295633	0,54	18	169	71	9,4	94	128	1,68	759	424	100,195378151261	4	138	2,29	69,3	54	35,982	60	6,7	0,05	0,11	37,8	13	2,36	30,7	34,4	89,2	0,88	10,7	5,59	12,6	290	4,24	12	9	3,02	1206,26771662763	255,530223262514	337,61550443225	1,3911402946829	14,1914798206278	0,12	28,9696502057613
0	35,7598436736688	37,034373476353	37,4540854392298	155,143305785124	76,760101010101	19,7548152295633	0,159945945945946	50,1984491671453	136,679387261489	34,6420204978038	8,86834289356278	103,369144981413	162,172290021536	1,23181467181467	110,430284857571	268,810782241015	100,195378151261	4,28213461066077	140,630044843049	0,565091724419079	67,408663507109	142,879577464789	80,0841378955493	42,3145372625426	5,50058855585831	0,04	0,35	36,9	11,9	1,43	21,5	32,2	66,6	0,46	10,4	5,13	11,5	385	5,54	15,3	7,4	3,02	1206,26771662763	303,2	337,61550443225	1,3911402946829	14,1914798206278	2,03333824733825	2
0	29	25	44,1	69	76,760101010101	18,1	0,17	63	84	23	9,5	104	115	0,99	112	220	45	4	143	0,64	71,1	235	108,42	18	4,2	0,01	0,01	48,3	15,6	0,83	28,5	32,3	88,3	0,8	10	9,04	10,5	384	5,47	13,2	10,7	3,02	1206,26771662763	139,7	223,48	1,18	14	2,03333824733825	9
0	4	18	37,7	81	74	22,1	0,159945945945946	15	136,679387261489	26	9,1	107	100	1,05	67	212	51	4,1	142	0,32	63,5	113	93,467	27	4,7	0,02	0,12	34,2	10,6	1,38	24,7	31	79,5	0,31	9,7	1,95	10,2	274	4,3	14,5	3,8	31,0476797829037	1206,26771662763	255,530223262514	337,61550443225	1,3911402946829	14,1914798206278	0,12	28,9696502057613
0	35,7598436736688	37,034373476353	37,4540854392298	155,143305785124	76,760101010101	19,7548152295633	0,159945945945946	50,1984491671453	136,679387261489	34,6420204978038	8,86834289356278	103,369144981413	162,172290021536	1,23181467181467	110,430284857571	268,810782241015	100,195378151261	4,28213461066077	140,630044843049	0,565091724419079	67,408663507109	142,879577464789	80,0841378955493	42,3145372625426	5,50058855585831	0,03	0,16	34,8	10,7	1,29	28,2	30,7	91,6	0,37	10	1,82	10,8	150	3,8	13,9	3,7	3,02	1206,26771662763	8,1	337,61550443225	2,22	25,5	0,12	17
0	15	15	38,3	67	93	15,7	0,13	22	101	34	9,9	104	147	1,02	53	232	100,195378151261	4,4	140	0,54	72,4	108	76,772	43	5,50058855585831	0,05	0,09	44,8	15,2	2,06	30	33,9	88,5	0,54	10,5	4,71	11,7	265	5,06	14	7,5	3,02	1206,26771662763	85,3	370,35	1,3911402946829	14,1914798206278	2,03333824733825	13
0	28	22	47,1	52	76,760101010101	18,3	0,17	37	89	34,6420204978038	9,9	103,369144981413	162,172290021536	0,99	125	252	100,195378151261	4,4	141	1,05	77,4	142,879577464789	92,245	22	6,5	0,01	0,12	40,3	13,6	1,88	30,4	33,7	90,2	0,44	9,7	3,22	10,5	188	4,47	12,1	5,7	53,8	1206,26771662763	255,530223262514	337,61550443225	1,3911402946829	14,1914798206278	2,03333824733825	28,9696502057613
0	28	37	44,2	100	76,760101010101	20	0,12	24	87	34,6420204978038	9,8	103,369144981413	162,172290021536	0,94	526	233	100,195378151261	3,7	142	0,58	71,7	142,879577464789	104,619	31	6	0,07	0,2	40,4	13,7	2,77	28,1	33,9	83	0,71	11,2	3,89	14,1	164	4,87	12	7,6	6,56	1206,26771662763	497,3	337,61550443225	1,3911402946829	14,1914798206278	0,12	28,9696502057613
0	44	33	37,4540854392298	155,143305785124	76,760101010101	19,7548152295633	0,17	52	72	34	10,2	105	145	1,02	127	279	85	4,2	144	0,34	67,408663507109	130	96,123	23	6,3	0,03	0,19	40	13,9	2,01	30	34,8	86,2	0,46	11	2,53	12,9	208	4,64	11,9	5,2	60,7	461	560,4	337,61550443225	2,12	24,4	0,12	28
0	34	25	37,4540854392298	155,143305785124	76,760101010101	19,7548152295633	0,159945945945946	96	97	65	8,86834289356278	103,369144981413	188	0,96	98	193	114	4,28213461066077	140,630044843049	0,565091724419079	67,408663507109	43	81,458	34	5,50058855585831	0,02	0,04	41,3	13,9	1,85	30,6	33,7	91	0,37	9,9	3,4	10,7	277	4,54	12,1	5,7	5,82	437	255,530223262514	298,38	1,2	14,3	2,03333824733825	28,9696502057613
0	37	27	47,3	118	76,760101010101	15,2	0,09	49	91	34,6420204978038	10,5	103,369144981413	162,172290021536	0,93	83	185	100,195378151261	4,6	142	0,41	74,2	142,879577464789	100,189	28	5,8	0,01	0,02	41,3	13,1	1,64	24,7	31,7	77,8	0,13	10,3	1,19	12,5	151	5,31	15,9	3	3,02	1206,26771662763	255,530223262514	501,36	1	12	0,12	28,9696502057613
0	28	59	37,5	69	111	39,9	0,11	41	117	34,6420204978038	9	113	162,172290021536	1,5	124	561	100,195378151261	4,8	152	0,46	74,5	142,879577464789	39,563	88	6,9	0,08	0,05	34,4	11,1	2,17	26,8	32,3	83,1	0,4	11,7	4,6	14,6	200	4,14	14,2	7,3	3,02	1206,26771662763	255,530223262514	337,61550443225	1,3911402946829	14,1914798206278	0,12	28,9696502057613
0	43	30	40,4	87	76,760101010101	19,7548152295633	0,11	38	107	42	9,4	102	270	0,96	189	270	100,195378151261	4,9	146	0,4	80,4	395	92,437	26	6,8	0,03	0,07	40,8	13,6	1,73	28,9	33,3	86,8	0,47	9,9	4,89	11,8	266	4,7	13,2	7,2	3,02	1206,26771662763	255,530223262514	337,61550443225	1,3911402946829	14,1914798206278	0,12	28,9696502057613
0	41	27	41,5	82	109	20,5	0,159945945945946	41	136,679387261489	31	9,5	102	158	0,9	66	202	97	4,1	138	0,3	76,8	148	115,013	23	4	0,03	0,108552717747217	36,5	12,3	1,26	28,5	33,7	84,7	0,53	9,1	6,16	8,9	258	4,31	13,4	8	3,02	1206,26771662763	25,1	337,61550443225	1,3911402946829	14,1914798206278	0,12	8
0	25	22	48,6	80	76,760101010101	8,7	0,22	25	94	34,6420204978038	10,3	103,369144981413	162,172290021536	0,9	106	198	100,195378151261	4,3	142	1,14	75,3	142,879577464789	114,208	19	4,7	0,05	0,14	34,4	11,7	2,47	28,6	34	84,1	0,97	9,2	7,31	9,6	263	4,09	13,3	10,9	31,0476797829037	1206,26771662763	255,530223262514	427,85	1,3911402946829	14,1914798206278	0,12	28,9696502057613
0	18	14	34,5	102	76,760101010101	19,7548152295633	0,08	56	230	31	8,9	100	162,172290021536	1,35	56	188	100,195378151261	4	137	0,3	69	142,879577464789	49,931	38	3,7	0,06	0,3	39,3	13,5	2,5	29,2	34,4	84,9	0,93	9,7	4,33	10,4	251	4,63	14,5	8,1	3,02	1206,26771662763	38,1	337,61550443225	1,3911402946829	14,1914798206278	2,03333824733825	17
0	16	20	43	90	76,760101010101	10,7	0,1	21	123	34,6420204978038	10,3	103,369144981413	162,172290021536	0,88	96	188	100,195378151261	4,1	142	0,47	71,3	142,879577464789	106,696	22	5,6	0,08	0,48	41,2	14	2,32	31	34	91,2	0,6	9	7,21	9,5	454	4,52	12	10,7	19,8	1206,26771662763	94,8	337,61550443225	1,3911402946829	14,1914798206278	0,15	28,9696502057613
0	26	40	37,4540854392298	155,143305785124	76,760101010101	19,7548152295633	0,159945945945946	50,1984491671453	88	17	8,86834289356278	103,369144981413	84	0,76	611	384	51	4,28213461066077	140,630044843049	0,565091724419079	67,408663507109	82	126,803	12	5,50058855585831	0,04	0,18	40,6	13,4	2,11	27	33	81,7	0,56	9,2	2,37	9,3	306	4,97	13,6	5,3	3,02	380	177,1	486,28	1,04	12,4	0,12	16
0	20	17	37,3	41	78	19,7548152295633	0,08	14	102	34,6420204978038	8,7	106	162,172290021536	0,85	103	133	100,195378151261	4,5	143	0,25	63,6	142,879577464789	103,035	21	5,50058855585831	0,04	0,15	36,6	11,8	2,77	26,6	32,2	82,6	0,58	11	2,91	12,7	233	4,43	12,4	6,5	3,96	893	81,6	281,31	1,36	16	0,12	26
0	84	51	32,1	185	76,760101010101	44,8	0,19	282	102	34,6420204978038	7,9	103,369144981413	162,172290021536	0,85	60	461	100,195378151261	4,8	142	0,39	60,8	142,879577464789	93,385	21	2,2	0,06	0,03	39,1	12,9	1,59	27,7	33	84,1	1,47	11,4	6,25	13,5	343	4,65	13,4	9,4	3,02	1206,26771662763	74,5	364,89	1,2	14,3	2,03333824733825	4
0	91	44	37,4540854392298	60	76,760101010101	19,7548152295633	0,12	29	91	33	9,1	101	141	1,07	79	193	95	5,2	141	0,29	67,408663507109	65	98,007	26	7	0,04	0,04	38,3	12,8	1,96	29,1	33,4	87	0,39	10,3	4,99	12,4	286	4,4	12,5	7,4	3,02	1206,26771662763	255,530223262514	385,27	1,04	12,4	0,12	28,9696502057613
0	23	28	37,4540854392298	155,143305785124	76,760101010101	19,7548152295633	0,159945945945946	50,1984491671453	266	34,6420204978038	8,86834289356278	103,369144981413	162,172290021536	0,93	249	231	100,195378151261	4,2	144	0,565091724419079	67,408663507109	142,879577464789	99,488	25	5,50058855585831	0,02	0,08	34,6	11,8	0,89	27,2	34,1	79,7	0,29	9,9	4,97	10,1	364	4,34	12,8	6,3	6,23	1206,26771662763	44,1	337,61550443225	1,3911402946829	14,1914798206278	0,12	24
0	31	23	40,6	108	76,760101010101	15,3	0,11	45	87	34,6420204978038	9,8	103,369144981413	162,172290021536	0,85	166	268,810782241015	100,195378151261	3,8	139	0,51	67,408663507109	142,879577464789	121,956	19	5,2	0,05	0,06	39,2	12,9	2,33	28,8	32,9	87,5	0,54	10,6	4,65	11,7	195	4,48	11,9	7,6	3,02	1206,26771662763	255,530223262514	486,28	1,3911402946829	14,1914798206278	0,12	28,9696502057613
0	17	18	38,1	155,143305785124	76,760101010101	19,7548152295633	0,159945945945946	50,1984491671453	125	37	8,86834289356278	103,369144981413	198	1,42	110,430284857571	207	143	3,5	140	0,565091724419079	67,408663507109	88	44,717	61	5,50058855585831	0,01	0,01	40,6	13,6	1,88	28,8	33,5	85,8	0,34	9,7	2,43	10,4	279	4,73	12,5	4,7	3,02	1206,26771662763	255,530223262514	337,61550443225	1,3911402946829	14,1914798206278	0,12	28,9696502057613
0	32	25	36,3	61	50	20,6	0,08	40	173	34,6420204978038	8,8	100	162,172290021536	1,02	89	332	100,195378151261	4,6	142	0,29	74,2	142,879577464789	78,407	37	5,50058855585831	0,01	0,108552717747217	36,5	12,8	1,09	28,1	35,1	80	0,3	13,4	2,59	20,5	113	4,56	12,5	4	3,02	1206,26771662763	91,7	337,61550443225	1,3911402946829	14,1914798206278	2,03333824733825	2
0	67	41	37,4540854392298	155,143305785124	76,760101010101	12,5	0,159945945945946	50,1984491671453	136,679387261489	34,6420204978038	8,86834289356278	103,369144981413	162,172290021536	1,06	42	175	100,195378151261	4,4	143	0,565091724419079	67,408663507109	142,879577464789	91,755	36	5,50058855585831	0,08	0,17	45,6	14,8	2,52	28	32,5	86,4	0,58	9,5	4,71	10,4	298	5,28	12,6	8,1	31,0476797829037	1206,26771662763	255,530223262514	337,61550443225	1,3911402946829	14,1914798206278	2,03333824733825	27
0	33	28	41,7	63	76,760101010101	19,7548152295633	0,19	31	87	34	9,7	101	159	1,07	39	187	100,195378151261	4,6	142	0,86	75,6	106	93,304	26	6,3	0,04	0,19	38,8	13,2	0,99	28,9	34	84,9	0,68	11	4,06	13,4	273	4,57	12,6	6	141	1206,26771662763	614,4	337,61550443225	1,3911402946829	14,1914798206278	2,03333824733825	120
0	229	138	37,4540854392298	155,143305785124	76,760101010101	27	0,159945945945946	50,1984491671453	136,679387261489	34,6420204978038	8,86834289356278	103,369144981413	162,172290021536	0,95	59	368	100,195378151261	5	139	0,565091724419079	67,408663507109	142,879577464789	89,123	29	5,50058855585831	0,02	0,06	36,2	12	2,33	32,1	33,1	96,8	0,58	9,1	3,59	8,8	425	3,74	13,8	6,6	3,02	1206,26771662763	255,530223262514	337,61550443225	1,3911402946829	14,1914798206278	0,12	28,9696502057613
0	35,7598436736688	37,034373476353	37,4540854392298	155,143305785124	76,760101010101	19,7548152295633	0,159945945945946	50,1984491671453	136,679387261489	34	8,86834289356278	103,369144981413	113	1,23181467181467	110,430284857571	232	70	4,28213461066077	140,630044843049	0,565091724419079	67,408663507109	46	80,0841378955493	42,3145372625426	5,50058855585831	0,02	0,19	38,2	12,8	3,18	29,4	33,5	87,8	0,87	10,2	5,27	10,9	253	4,35	13	9,5	3,14	1206,26771662763	249,5	454,1	1,15	13,7	0,12	28,9696502057613
0	31	45	37,5	95	76,760101010101	63,4	0,28	13	81	34,6420204978038	9,2	103,369144981413	162,172290021536	0,88	80	317	100,195378151261	4,9	140	1,34	83	142,879577464789	105,208	34	8,1	0,08	0,34	36,5	12,2	3,04	28,2	33,4	84,3	0,45	11,4	4,09	14,2	363	4,33	13	8	7,62	1206,26771662763	152,6	217,07	0,89	10,7	0,19	28,9696502057613
0	20	14	48,8	46	56	24,1	0,13	15	57	34,6420204978038	10,4	101	162,172290021536	0,99	151	252	100,195378151261	4,3	142	0,48	82	142,879577464789	80,154	48	5,50058855585831	0,01	0,22	37,7	12,3	2,03	29,1	32,6	89,3	0,43	10,1	3,78	11,7	210	4,22	12,5	6,5	9,95	1206,26771662763	255,530223262514	337,61550443225	1,3911402946829	14,1914798206278	2,03333824733825	28,9696502057613
0	35,7598436736688	37,034373476353	37,4540854392298	155,143305785124	76,760101010101	19,7548152295633	0,159945945945946	50,1984491671453	136,679387261489	34,6420204978038	8,86834289356278	103,369144981413	162,172290021536	1,23181467181467	110,430284857571	847	100,195378151261	4,28213461066077	140,630044843049	0,565091724419079	67,408663507109	142,879577464789	80,0841378955493	42,3145372625426	5,50058855585831	0,06	0,25	35,2	10,9	3,04	24,8	31	80	0,54	10,5	3,45	11,1	382	4,4	14,6	7,3	3,02	1206,26771662763	65	337,61550443225	1,3911402946829	14,1914798206278	0,12	16
0	15	17	44,6	70	76,760101010101	19,7548152295633	0,11	23	270	34,6420204978038	9,6	105	162,172290021536	1,15	96	268,810782241015	100,195378151261	4,4	143	0,65	78,1	142,879577464789	72,248	30	5,1	0,05	0,14	40,1	12,9	1,66	26,9	32,2	83,5	0,6	11,4	3,68	15,2	182	4,8	18,6	6,1	3,02	1206,26771662763	77,5	211,01	1,28	15,2	0,12	28,9696502057613
0	22	21	37,4540854392298	155,143305785124	76,760101010101	19,7548152295633	0,159945945945946	50,1984491671453	136,679387261489	34,6420204978038	8,86834289356278	103,369144981413	162,172290021536	0,97	80	147	100,195378151261	4,28213461066077	140,630044843049	0,565091724419079	67,408663507109	142,879577464789	97,244	31	5,50058855585831	0,04	0,07	38,4	13,4	2,46	30,6	34,9	87,7	0,64	9,8	7,04	10,9	242	4,38	11,9	10,3	3,02	435	121	285	1,33	15,7	0,12	15
0	38	36	42,3	94	65	20,6	0,15	22	86	34,6420204978038	9,4	103	162,172290021536	0,98	64	268,810782241015	100,195378151261	4,9	142	0,63	71,9	142,879577464789	84,637	23	6,2	0,14	0,56	39,8	12,6	3,4	28,8	31,7	90,9	1,05	9,2	6,16	9,7	464	4,38	13,2	11,3	3,02	506	255,530223262514	337,61550443225	1,13	13,5	0,12	28,9696502057613
0	35,7598436736688	37,034373476353	37,4540854392298	155,143305785124	76,760101010101	19,7548152295633	0,159945945945946	50,1984491671453	136,679387261489	22	8,86834289356278	103,369144981413	142	1,23181467181467	110,430284857571	268,810782241015	85	4,28213461066077	140,630044843049	0,565091724419079	67,408663507109	173	80,0841378955493	42,3145372625426	5,50058855585831	0,02	0,07	40,4	13,3	2,53	28,6	32,9	86,9	0,42	10,8	4,64	12,1	302	4,65	13,7	7,7	9,75	1206,26771662763	255,530223262514	337,61550443225	1,3911402946829	14,1914798206278	0,12	28,9696502057613
0	24	24	37,4540854392298	155,143305785124	76,760101010101	21,6	0,159945945945946	50,1984491671453	136,679387261489	34,6420204978038	8,86834289356278	103,369144981413	162,172290021536	1,28	176	321	100,195378151261	4,3	143	0,565091724419079	67,408663507109	142,879577464789	64,825	31	5,50058855585831	0,03	0,01	40,6	13,6	1,66	27,9	33,5	83,4	0,4	10,6	5,12	12,5	251	4,87	12,8	7,2	3,56	1206,26771662763	255,530223262514	337,61550443225	1,3911402946829	14,1914798206278	0,12	17
0	16	21	37,4540854392298	155,143305785124	76,760101010101	19,7548152295633	0,159945945945946	11	94	38	8,86834289356278	103	239	0,98	105	175	100,195378151261	3,8	136	0,565091724419079	67,408663507109	140	79,452	35	5,50058855585831	0,02	0,11	36,3	12,8	1,37	31,8	35,3	90,3	0,44	12	2,94	16,1	141	4,02	11,6	4,9	113	1206,26771662763	81,7	362,26	1,04	12,4	0,26	28,9696502057613
0	12	26	37,4540854392298	155,143305785124	76,760101010101	19,7548152295633	0,159945945945946	50,1984491671453	89	34,6420204978038	10	103,369144981413	162,172290021536	1,48	110,430284857571	268,810782241015	100,195378151261	4,6	144	0,565091724419079	67,408663507109	142,879577464789	64,377	42,3145372625426	5,50058855585831	0,03	0,09	38,6	12,3	1,87	27,7	31,9	86,9	0,3	12,1	2,1	15,1	262	4,44	13,9	4,4	24,1	1206,26771662763	29,1	385,27	1,16	13,8	0,12	28,9696502057613
0	16	21	46,7	61	76,760101010101	15,1	0,16	27	82	34,6420204978038	10	103,369144981413	162,172290021536	0,92	93	217	100,195378151261	4,2	141	0,78	76,5	142,879577464789	109,662	26	4,7	0,04	0,33	29,7	9,1	2,76	23,4	30,6	76,3	0,45	9,5	2,31	10,1	370	3,89	14,5	5,9	108	923	255,530223262514	337,61550443225	1,3911402946829	14,1914798206278	2,03333824733825	28,9696502057613
0	14	22	43,4	63	50	24,3	0,159945945945946	22	136,679387261489	29	9,3	100	94	0,79	80	208	39	3,5	135	0,35	70,1	128	119,651	20	3,1	0,04	0,07	40,1	14	2,52	30,8	34,9	88,1	0,58	9,7	3	10,1	302	4,55	11,9	6,2	3,02	1206,26771662763	255,530223262514	337,61550443225	1,3911402946829	14,1914798206278	0,12	28,9696502057613
0	55	45	37,4540854392298	155,143305785124	76,760101010101	29,2	0,159945945945946	50,1984491671453	136,679387261489	34,6420204978038	8,86834289356278	103,369144981413	162,172290021536	0,86	124	275	100,195378151261	4,5	141	0,565091724419079	67,408663507109	142,879577464789	107,709	26	5,50058855585831	0,03	0,08	38,6	12,8	1,56	28,1	33,2	84,8	0,59	9,4	4,66	9,7	256	4,55	13,5	6,9	4,52	342	255,530223262514	219,17	0,92	11,1	0,12	28,9696502057613
0	33	27	40,2	83	76,760101010101	8,3	0,09	33	102	34,6420204978038	9,5	106	162,172290021536	0,91	52	268,810782241015	100,195378151261	4,7	140,630044843049	0,36	67,408663507109	142,879577464789	117,544	22	6	0,02	0,19	38,9	12,6	1,82	27	32,4	83,5	0,56	10,1	3,36	11,4	195	4,66	12,7	6	3,02	333	255,530223262514	337,61550443225	1,3911402946829	14,1914798206278	2,03333824733825	28,9696502057613
0	38	45	38,3	80	66	10,2	0,12	19	72	39	9,6	109	131	0,89	46	140	68	4,5	145	0,5	62,6	121	94,912	30	5,50058855585831	0,02	0,01	46	14,6	2,32	25,7	31,7	81	0,6	10	4,3	10,9	306	5,68	14,4	7,3	3,02	1206,26771662763	271,7	398,77	1,02	12,2	0,12	28,9696502057613
0	20	27	44,3	68	76,760101010101	14,7	0,23	23	136	34,6420204978038	10,1	103,369144981413	162,172290021536	1	427	215	100,195378151261	4	143	1,11	75,4	142,879577464789	85,548	29	3,8	0,05	0,03	38,7	12,3	1,48	27,1	31,8	85,2	0,58	8,9	3,58	8,6	340	4,54	14,1	5,7	4,69	1206,26771662763	529,7	357,19	1,05	12,6	0,12	28,9696502057613
0	35,7598436736688	37,034373476353	37,4540854392298	155,143305785124	76,760101010101	19,7548152295633	0,159945945945946	50,1984491671453	136,679387261489	46	8,86834289356278	103,369144981413	161	1,23181467181467	110,430284857571	268,810782241015	103	4,28213461066077	140,630044843049	0,565091724419079	67,408663507109	61	80,0841378955493	42,3145372625426	5,50058855585831	0,03	0,04	40,9	13,9	2,24	30,6	34	90,1	0,36	10,3	4,18	12	269	4,54	12,1	6,9	3,02	1206,26771662763	255,530223262514	337,61550443225	1,3911402946829	14,1914798206278	2,03333824733825	28,9696502057613
0	21	17	38,5	155,143305785124	76,760101010101	19,7548152295633	0,159945945945946	50,1984491671453	136,679387261489	34,6420204978038	8,7	103,369144981413	162,172290021536	0,87	155	251	100,195378151261	4,28213461066077	140,630044843049	0,565091724419079	67,408663507109	142,879577464789	93,805	57	3,9	0,02	0,14	42,4	13,7	2,35	27,7	32,3	85,8	0,56	9,6	3,22	10,6	179	4,94	13,4	6,3	4,6	1206,26771662763	527,2	337,61550443225	1,3911402946829	14,1914798206278	2,03333824733825	22
0	35,7598436736688	37,034373476353	37,4540854392298	155,143305785124	76,760101010101	19,7548152295633	0,159945945945946	50,1984491671453	136,679387261489	34,6420204978038	8,86834289356278	103,369144981413	162,172290021536	1,23181467181467	110,430284857571	207	100,195378151261	4,28213461066077	140,630044843049	0,565091724419079	67,408663507109	142,879577464789	80,0841378955493	42,3145372625426	5,50058855585831	0,05	0,08	41,8	13,1	1,87	26	31,3	82,9	0,52	10,2	4,98	11,4	378	5,04	14,1	7,5	3,02	1206,26771662763	129,9	364,89	1,19	14,1	2,03333824733825	28,9696502057613
0	20	21	37,4540854392298	155,143305785124	76,760101010101	19,7548152295633	0,159945945945946	50,1984491671453	84	45	8,86834289356278	103,369144981413	174	0,93	63	177	101	4,28213461066077	140,630044843049	0,565091724419079	67,408663507109	141	109,001	27	5,50058855585831	0,02	0,12	44,2	14,8	3,09	29,5	33,5	88,2	0,48	9,3	1,64	9,8	382	5,01	11,9	5,4	76,1	1260	255,530223262514	338,47	1,12	13,4	2,03333824733825	28,9696502057613
0	12	17	41,4	66	124	19,5	0,07	19	87	34,6420204978038	9,3	110	162,172290021536	1,45	106	268,810782241015	100,195378151261	4,28213461066077	140,630044843049	0,46	67,408663507109	142,879577464789	45,798	67	7	0,03	0,09	39,6	13,2	3,61	29,4	33,3	88,2	0,64	9,2	1,89	9,4	375	4,49	11,8	6,3	3,02	204	139,5	257,78	1,18	14	2,03333824733825	28,9696502057613
0	79	30	47,7	83	68	18,8	0,3	61	98	34,6420204978038	10,2	104	162,172290021536	1,08	57	180	100,195378151261	4	142	1,28	78	142,879577464789	78,496	38	5,50058855585831	0,04	0,08	39,8	13,8	1,64	28,8	34,7	83,1	0,52	10,9	4,12	13,5	218	4,79	12,6	6,4	3,02	840	59,5	460	1,12	13,3	2,03333824733825	28,9696502057613
0	68	45	37,4	127	76,760101010101	11,7	0,05	83	164	34,6420204978038	9,4	107	162,172290021536	1,11	50	268,810782241015	100,195378151261	4,5	140,630044843049	0,38	67,408663507109	142,879577464789	68,826	45	6,1	0,01	0,108552717747217	39,2	13	0,77	28,7	33,2	86,5	0,4	10	1,79	11,1	199	4,53	12,4	3	3,02	1206,26771662763	528,5	292,18	1,02	12,2	0,12	34
0	19	22	37,4540854392298	155,143305785124	76,760101010101	16,2	0,159945945945946	50,1984491671453	136,679387261489	34,6420204978038	8,86834289356278	103,369144981413	162,172290021536	0,95	54	241	100,195378151261	4,1	137	0,565091724419079	67,408663507109	142,879577464789	113,963	20	5,50058855585831	0,02	0,07	35,4	12,1	1,37	28,1	34,2	82,3	0,41	10,8	2,28	12,4	231	4,3	13	4,2	99,7	1206,26771662763	255,530223262514	337,61550443225	1,3911402946829	14,1914798206278	0,12	28,9696502057613
0	9	27	39,5	55	100	11,3	0,18	20	75	34,6420204978038	9,1	103	162,172290021536	1,37	73	251	100,195378151261	3,9	140	0,87	76,7	142,879577464789	46,37	48	5,50058855585831	0,03	0,16	35	10,3	3,11	22,3	29,4	75,8	0,47	9	3,4	9	279	4,62	15,8	7,2	3,02	1206,26771662763	897,1	205,26	1,3911402946829	14,1914798206278	0,12	120
0	17	19	43,5	69	61	36,3	0,15	24	133	34,6420204978038	9,7	107	162,172290021536	1,18	323	323	100,195378151261	4,3	145	0,58	81,9	142,879577464789	63,474	60	5,50058855585831	0,03	0,21	39,4	12,5	2,1	27,1	31,7	85,5	0,53	11,5	3,89	15,6	270	4,61	13,5	6,8	53,9	1206,26771662763	255,530223262514	337,61550443225	1,3911402946829	14,1914798206278	0,12	28,9696502057613
0	8	17	36,7	155,143305785124	76,760101010101	19,7548152295633	0,09	50,1984491671453	146	51	9,2	103,369144981413	269	1,27	110,430284857571	215	100,195378151261	4,3	142	0,42	71,8	201	50,111	38	7,4	0,09	0,11	43,4	14	2,27	26	32,3	80,7	0,47	11	3,43	12,6	318	5,38	14,4	6,4	3,02	1206,26771662763	255,530223262514	337,61550443225	1,3911402946829	14,1914798206278	0,12	28,9696502057613
0	17	18	44,8	77	76,760101010101	19,7548152295633	0,21	31	97	33	9,5	108	144	1,06	195	295	100,195378151261	4,6	144	0,58	76,6	66	80,857	52	5,1	0,01	0,05	36,6	12,2	2,03	28,6	33,3	85,9	0,35	10	2,05	10,8	231	4,26	12,1	4,5	3,02	1206,26771662763	255,530223262514	352,34	0,96	11,6	0,12	28,9696502057613
0	16	21	37,4540854392298	69	76,760101010101	19,7548152295633	0,31	20	168	34,6420204978038	9	99	162,172290021536	1,04	86	268,810782241015	100,195378151261	4,3	137	1,29	67,408663507109	142,879577464789	76,052	32	5,7	0,02	0,04	36,5	12,7	1,89	29,6	34,8	85,1	0,53	10,6	3,09	12,1	298	4,29	13	5,6	3,02	281	255,530223262514	486,28	1,08	12,9	2,03333824733825	2
0	16	19	37,4540854392298	155,143305785124	76,760101010101	19,7548152295633	0,159945945945946	50,1984491671453	103	54	8,86834289356278	103,369144981413	197	1,15	69	186	112	4,28213461066077	140,630044843049	0,565091724419079	67,408663507109	157	65,023	39	5,50058855585831	0,02	0,04	38,3	12,2	1,67	27,2	31,9	85,5	0,4	12,6	5,34	17,7	220	4,48	13,5	7,5	3,02	199	255,530223262514	337,61550443225	1,3911402946829	14,1914798206278	2,03333824733825	28,9696502057613
0	41	39	37,4540854392298	155,143305785124	76,760101010101	19,7548152295633	0,159945945945946	74	99	34,6420204978038	8,86834289356278	103,369144981413	162,172290021536	0,67	110,430284857571	268,810782241015	100,195378151261	4,5	142	0,565091724419079	67,408663507109	142,879577464789	119,348	27	5,50058855585831	0,03	0,16	35,8	11,9	1,95	29,2	33,2	87,7	0,64	10,8	8,92	13,3	292	4,08	14,6	11,7	3,61	1206,26771662763	65,4	337,61550443225	1,3911402946829	14,1914798206278	0,12	6
0	36	22	42,3	89	33	12,7	0,09	64	94	21	9,6	100	147	0,99	45	177	88	4,1	141	0,4	81	191	94,874	31	5,50058855585831	0,02	0,1	45	14,8	2,11	27,2	32,9	82,6	0,51	8,7	4,71	9,2	295	5,45	12,6	7,5	3,02	1206,26771662763	237,5	267,4	1,3911402946829	14,1914798206278	0,12	13
0	35,7598436736688	37,034373476353	37,4540854392298	155,143305785124	76,760101010101	22,9	0,159945945945946	50,1984491671453	144	34,6420204978038	8,1	103,369144981413	162,172290021536	1,13	76	268,810782241015	100,195378151261	2,6	145	0,565091724419079	67,408663507109	142,879577464789	73,797	16	5,50058855585831	0,03	0,05	39,8	13,1	2,25	27,5	32,9	83,6	0,38	12	3,95	15,2	232	4,76	12,1	6,7	3,02	230	5,8	337,61550443225	1,3911402946829	14,1914798206278	2,03333824733825	7
0	36	26	46,4	98	76,760101010101	16,4	0,21	31	76	34,6420204978038	10,3	103,369144981413	162,172290021536	0,98	255	165	100,195378151261	4,3	143	1,05	77	142,879577464789	102,313	33	7,1	0,01	0,108552717747217	36,2	12	1,24	27,5	33,1	82,8	0,35	10,7	2,84	12,1	204	4,37	13,5	4,4	6,11	1206,26771662763	11,1	370,35	1,07	12,8	0,12	28,9696502057613
0	12	37	39,6	63	76,760101010101	19,7548152295633	0,19	13	88	34,6420204978038	9,4	101	162,172290021536	0,71	110,430284857571	268,810782241015	100,195378151261	5	140	0,23	65,6	142,879577464789	89,864	23	4,4	0,06	0,05	38,5	12,4	1,57	29,6	32,2	91,9	0,95	9	7,97	8,7	329	4,19	13,8	10,6	33,9	698	118,7	373,18	1,08	12,9	20	9
0	162	36	36,9	82	59	14,7	0,15	48	72	34,6420204978038	8,8	105	162,172290021536	0,93	33	126	100,195378151261	4,3	142	0,54	69,1	142,879577464789	115,302	27	5,50058855585831	0,03	0,01	46,2	15,4	2,13	28,8	33,3	86,4	0,47	9,3	2,4	10,3	250	5,35	12,8	5	49,8	527	391	337,61550443225	1,3911402946829	14,1914798206278	0,12	32
0	33	25	45,2	77	76,760101010101	17,8	0,12	27	105	34,6420204978038	10	103,369144981413	162,172290021536	0,99	207	196	100,195378151261	4,3	140	0,57	69,2	142,879577464789	94,874	35	4,9	0,01	0,02	36,4	12	1,41	26,2	33	79,5	0,78	12	6,05	17,6	166	4,58	15,5	8,3	3,02	227	8	501,36	1,11	13,2	2,03333824733825	28,9696502057613
0	27	18	44,6	80	76,760101010101	13,3	0,27	27	125	34,6420204978038	10,1	103,369144981413	162,172290021536	0,92	55	163	100,195378151261	4	144	1,54	72,4	142,879577464789	89,451	32	6,4	0,02	0,08	35,9	10,9	2,63	23,5	30,4	77,5	0,74	11,9	3,82	14,7	289	4,63	15,9	7,3	35,1	1206,26771662763	255,530223262514	432,72	1,03	12,3	3,2	28,9696502057613
0	17	30	37,4540854392298	155,143305785124	76,760101010101	19,7548152295633	0,159945945945946	50,1984491671453	113	25	8,86834289356278	103,369144981413	178	0,87	80	337	105	4,28213461066077	140,630044843049	0,565091724419079	67,408663507109	239	99,927	34	5,50058855585831	0,01	0,01	37,4	12,6	0,99	28,4	33,7	84,2	0,37	10,4	2,9	11,8	200	4,44	12,8	4,3	3,17	1206,26771662763	100,6	300	1,18	14	0,12	28,9696502057613
0	30	22	36	77	57	16,9	0,1	39	128	26	8,8	95	118	1,05	84	221	100,195378151261	4,9	129	0,25	64,3	79	78,413	34	5,50058855585831	0,02	0,07	43,3	15,2	2,25	30,2	35,1	85,9	0,33	10	2,93	11,8	285	5,04	11,9	5,6	31,0476797829037	221	255,530223262514	501,36	1,08	12,9	2,03333824733825	28,9696502057613
0	18	28	49,1	130	76,760101010101	31,9	0,16	50,1984491671453	129	37	10,2	101	149	1,01	172	340	92	4,1	142	0,43	80,2	102	102,898	25	5,50058855585831	0,02	0,21	37,3	12,8	1,67	29,3	34,3	85,4	0,51	12,3	5,6	16,6	219	4,37	12,6	8	13,6	1670	28,9	337,61550443225	1,3911402946829	14,1914798206278	2,03333824733825	28,9696502057613
0	35,7598436736688	37,034373476353	37,4540854392298	155,143305785124	76,760101010101	19,7548152295633	0,159945945945946	50,1984491671453	136,679387261489	34,6420204978038	8,86834289356278	103,369144981413	162,172290021536	1,23181467181467	110,430284857571	310	100,195378151261	4,28213461066077	140,630044843049	0,565091724419079	67,408663507109	142,879577464789	80,0841378955493	42,3145372625426	5,50058855585831	0,02	0,06	41,9	13,7	1,44	26,6	32,7	81,2	0,36	10	3,6	11,1	291	5,16	14,1	5,5	133	809	255,530223262514	311,64	1,08	12,9	2,03333824733825	28,9696502057613
0	35	26	37,4540854392298	155,143305785124	76,760101010101	19,7548152295633	0,1	62	150	47	10	98	290	0,55	35	408	143	4,2	133	0,76	67,408663507109	501	115,673	48	5,4	0,08	0,29	35,3	10,9	1,81	26,5	30,9	85,9	0,74	11,1	5,19	12,5	370	4,11	14,3	8,1	6,67	1206,26771662763	199,6	337,61550443225	1,3	15,4	0,12	28,9696502057613
0	41	43	37,4540854392298	155,143305785124	76,760101010101	19,7548152295633	0,159945945945946	50,1984491671453	112	32	8,86834289356278	103,369144981413	138	0,91	45	304	88	4,28213461066077	140,630044843049	0,565091724419079	67,408663507109	90	90,64	33	5,50058855585831	0,07	0,23	38,1	12,2	1,67	26,7	32	83,4	0,53	10	4,34	11,4	289	4,57	14	6,8	31,0476797829037	1206,26771662763	255,530223262514	337,61550443225	1,3911402946829	14,1914798206278	2,03333824733825	28,9696502057613
0	35,7598436736688	37,034373476353	37,4540854392298	155,143305785124	76,760101010101	19,7548152295633	0,159945945945946	50,1984491671453	136,679387261489	34,6420204978038	8,86834289356278	103,369144981413	162,172290021536	1,23181467181467	110,430284857571	227	100,195378151261	4,28213461066077	140,630044843049	0,565091724419079	67,408663507109	142,879577464789	80,0841378955493	42,3145372625426	5,50058855585831	0,17	1,01	40,1	14,1	3,13	31,1	35,2	88,5	0,68	10,5	4,44	12,2	239	4,53	11,7	9,4	92,4	1206,26771662763	151,1	367,59	1,06	12,7	0,17	28
0	35,7598436736688	37,034373476353	37,4540854392298	155,143305785124	76,760101010101	19,7548152295633	0,159945945945946	50,1984491671453	136,679387261489	34,6420204978038	8,86834289356278	103,369144981413	162,172290021536	1,23181467181467	110,430284857571	268,810782241015	100,195378151261	4,28213461066077	140,630044843049	0,565091724419079	67,408663507109	142,879577464789	80,0841378955493	42,3145372625426	5,50058855585831	0,02	0,21	42,2	13	2,04	22,9	30,8	74,3	0,4	10,2	2,24	11,9	194	5,68	14,1	4,9	56,6	1206,26771662763	155,7	367,59	1,3911402946829	14,1914798206278	0,12	21
0	19	27	41,4	49	76,760101010101	19,7548152295633	0,27	13	94	25	9,2	103	73	1,37	264	254	100,195378151261	3,7	141	0,82	76,9	50	71,678	45	5,6	0,05	0,06	34,1	11,3	2,3	29	33,1	87,4	0,93	11,1	4,89	12,9	194	3,9	13,6	8,2	3,02	1206,26771662763	119,7	337,61550443225	1,3911402946829	14,1914798206278	0,12	28,9696502057613
0	35,7598436736688	27	38,9	123	59	20,3	0,15	206	217	56	8,6	101	104	0,77	44	246	27	4,3	139	0,59	71,7	106	109,593	25	5,50058855585831	0,05	0,05	34,4	11,5	2,83	31,7	33,4	94,8	0,91	11,4	2,78	14,3	226	3,63	13,5	6,6	3,02	1206,26771662763	70,6	337,61550443225	1,3911402946829	14,1914798206278	0,12	28,9696502057613
0	44	32	35	65	64	13,5	0,19	67	91	34,6420204978038	9	99	162,172290021536	0,94	37	268,810782241015	100,195378151261	4,2	142	0,82	65,4	142,879577464789	98,902	26	4,9	0,03	0,07	43,1	14,2	1,58	29,7	32,9	90,2	0,37	9,4	2,09	10,2	186	4,78	12,4	4,1	23,8	1206,26771662763	255,530223262514	337,61550443225	1,06	12,7	2,03333824733825	28,9696502057613
0	39	29	47,3	68	76,760101010101	19,7548152295633	0,08	24	91	34,6420204978038	10,3	103,369144981413	162,172290021536	0,81	152	268,810782241015	100,195378151261	4,28213461066077	140,630044843049	0,47	67,408663507109	142,879577464789	123,526	26	5,5	0,03	0,13	38,1	12,6	2,06	27,6	33,1	83,6	0,38	10	3,25	11,5	238	4,56	13,5	5,9	139	12500	255,530223262514	337,61550443225	1,3911402946829	14,1914798206278	40	28,9696502057613
0	22	31	37,4540854392298	155,143305785124	76,760101010101	23,4	0,159945945945946	50,1984491671453	136,679387261489	34,6420204978038	8,86834289356278	103,369144981413	162,172290021536	1,09	336	282	100,195378151261	4,8	136	0,565091724419079	67,408663507109	142,879577464789	84,454	28	5,50058855585831	0,06	0,3	43,9	14,8	1,71	29,8	33,7	88,3	0,43	10,9	3,22	13,1	179	4,97	12,8	5,7	67,3	1710	255,530223262514	398,77	0,99	11,9	23	28,9696502057613
0	16	17	46,9	69	76,760101010101	12,7	0,34	16	98	34,6420204978038	10,1	103,369144981413	162,172290021536	1,04	73	187	100,195378151261	4,1	147	2,55	71,3	142,879577464789	81,586	24	4,8	0,03	0,11	36,4	10,9	2,23	21,7	29,9	72,4	0,41	9,5	6,45	10	325	5,03	17,3	9,2	54,1	1206,26771662763	401,3	385,27	1,28	15,1	0,41	28,9696502057613
0	62	31	44,8	78	76,760101010101	19,7548152295633	0,21	26	87	50	9,8	105	136	0,91	108	179	100,195378151261	3,9	143	0,88	74,8	43	121,746	23	3,9	0,06	0,11	33,4	9,8	1,87	21,5	29,3	73,2	1,12	10,4	8,58	10	188	4,56	19	11,7	25	2640	24,7	486,28	1,3911402946829	14,1914798206278	16	20
0	16	15	38,7	82	76,760101010101	11,3	0,07	24	110	34,6420204978038	9	103,369144981413	162,172290021536	0,93	72	167	100,195378151261	3,8	143	0,29	67,408663507109	142,879577464789	90,169	35	5,8	0,02	0,06	32,7	10,9	1,55	29,6	33,3	88,9	0,37	9,2	2,21	9,3	373	3,68	12,9	4,2	9,81	1206,26771662763	255,530223262514	479,27	0,97	11,7	2,03333824733825	28,9696502057613
0	31	34	37,4540854392298	155,143305785124	76,760101010101	12,3	0,159945945945946	50,1984491671453	136,679387261489	34,6420204978038	8,86834289356278	103,369144981413	162,172290021536	1,08	67	261	100,195378151261	4,2	138	0,565091724419079	67,408663507109	142,879577464789	98,975	20	5,50058855585831	0,05	0,29	38,4	12,4	2,49	25,6	32,3	79,3	0,75	11,2	7,93	14,1	283	4,84	13,3	11,5	23,1	621	500,5	337,61550443225	1,3911402946829	14,1914798206278	15	12
0	55	48	42,5	171	76,760101010101	13,1	0,13	127	110	34,6420204978038	9,8	103,369144981413	162,172290021536	0,91	139	303	100,195378151261	4,1	136	0,61	75,1	142,879577464789	106,534	27	5,1	0,07	0,17	37,7	11,5	2,41	22	30,5	72,1	0,69	9,3	5,69	9,8	426	5,23	14,6	9	130	1206,26771662763	314,9	293,69	1,22	14,5	2,03333824733825	28,9696502057613
0	35,7598436736688	37,034373476353	37,4540854392298	155,143305785124	76,760101010101	19,7548152295633	0,159945945945946	50,1984491671453	136,679387261489	34,6420204978038	8,86834289356278	103,369144981413	162,172290021536	1,23181467181467	110,430284857571	257	100,195378151261	4,28213461066077	140,630044843049	0,565091724419079	67,408663507109	142,879577464789	80,0841378955493	42,3145372625426	5,50058855585831	0,07	0,23	36,8	12,4	1,54	28,2	33,7	83,8	0,44	8,8	4,57	8,7	223	4,39	12,6	6,9	3,02	96	112,7	221,3	1,11	13,2	0,12	2
0	62	41	37,4540854392298	155,143305785124	76,760101010101	19,7548152295633	0,159945945945946	50,1984491671453	95	35	8,86834289356278	103,369144981413	125	0,94	81	301	57	4,28213461066077	140,630044843049	0,565091724419079	67,408663507109	166	96,839	16	5,50058855585831	0,04	0,18	42,9	14,2	1,92	30,3	33,1	91,7	0,51	10,5	3,39	12,4	360	4,68	11,8	6	3,67	482	145,9	486,28	1,15	13,7	0,12	12
0	17	20	36,8	66	87	25,9	0,09	33	91	34,6420204978038	8,9	109	162,172290021536	0,85	58	231	100,195378151261	4,2	144	0,31	69,6	142,879577464789	100,18	37	5,50058855585831	0,03	0,13	34,1	10,8	2,52	31,7	31,7	100	0,63	10,9	3,32	12,5	226	3,41	14,6	6,6	150	1206,26771662763	96,7	370,35	1,08	12,9	0,32	28,9696502057613
0	23	20	27,8	37	76,760101010101	19,7548152295633	0,11	18	72	32	8	106	228	4,78	21	292	100,195378151261	5,1	140	0,66	47,7	330	13,942	104	7,5	0,04	0,05	36,5	11,3	0,91	25,2	31	81,3	1,02	10,1	5,21	10,6	310	4,49	15,4	7,2	75,1	1206,26771662763	108	290,7	1,3911402946829	14,1914798206278	0,12	28,9696502057613
0	34	21	37,4540854392298	155,143305785124	76,760101010101	19,7548152295633	0,159945945945946	50,1984491671453	93	29	8,86834289356278	103,369144981413	213	1,05	73	178	164	4,2	143	0,565091724419079	67,408663507109	98	96,13	24	5,50058855585831	0,08	0,25	28,2	8,5	1,42	18,4	30,1	61	0,82	10,1	6,82	13,6	394	4,62	18,2	9,4	3,02	1206,26771662763	197,5	362,26	1,3911402946829	14,1914798206278	0,12	2
0	40	33	43,1	74	88	19,3	0,1	48	150	42	9,6	107	217	0,96	108	272	153	4,3	142	0,35	71,9	112	104,896	25	5,50058855585831	0,07	0,31	32,7	10,1	0,94	19,9	30,9	64,4	0,91	10,4570148489503	7,77	12,0571428571429	386	5,08	22,3	10	43,1	1206,26771662763	291,4	337,61550443225	1,15	13,7	0,15	25
0	73	41	37,4540854392298	155,143305785124	76,760101010101	19,7548152295633	0,159945945945946	50,1984491671453	88	34,6420204978038	8,86834289356278	103,369144981413	162,172290021536	0,97	110,430284857571	268,810782241015	100,195378151261	4,28213461066077	140,630044843049	0,565091724419079	67,408663507109	142,879577464789	106,542	23	5,50058855585831	0,04	0,15	36,7	11,3	1,75	27,8	30,8	90,2	0,7	10,4	4,14	10,9	177	4,07	16	6,8	3,02	433	111,8	337,61550443225	1,3911402946829	14,1914798206278	0,12	19
0	42	39	37,4540854392298	155,143305785124	76,760101010101	25,8	0,159945945945946	50,1984491671453	136,679387261489	34,6420204978038	8,86834289356278	103,369144981413	162,172290021536	0,91	93	291	100,195378151261	3,8	142	0,565091724419079	67,408663507109	142,879577464789	105,788	26	5,50058855585831	0,02	0,02	36,7	12	0,85	27,6	32,7	84,6	0,26	10,4	4,55	11,8	176	4,34	14,3	5,7	3,32	1206,26771662763	242,8	295,23	1,08	12,9	0,12	28,9696502057613
0	19	20	39,8	155,143305785124	76,760101010101	19,7548152295633	0,11	12	101	50	9,2	103,369144981413	225	1,07	591	218	100,195378151261	4,2	140	0,57	72	61	67,068	45	5,2	0,01	0,12	37,5	12	1,11	27,7	32	86,6	0,4	11	3,99	13,3	183	4,33	11,9	5,6	3,02	1206,26771662763	155,8	362,26	1,09	13	0,12	28,9696502057613
0	43	28	46,1	84	76,760101010101	14,6	0,1	35	102	34,6420204978038	9,7	103,369144981413	162,172290021536	0,75	255	216	100,195378151261	3,9	143	0,41	75,9	142,879577464789	111,565	22	5,4	0,03	0,09	43,5	14,2	2,23	30,1	32,6	92,4	0,53	10,1	2,55	10,8	209	4,71	14,6	5,4	117	1206,26771662763	255,530223262514	337,61550443225	1,3911402946829	14,1914798206278	2,03333824733825	28,9696502057613
0	22	23	37,4540854392298	73	76,760101010101	19,7548152295633	0,14	28	132	34,6420204978038	8,86834289356278	103,369144981413	162,172290021536	1,12	120	268,810782241015	100,195378151261	4,4	142	0,82	67,408663507109	142,879577464789	75,649	33	5,50058855585831	0,04	0,11	34,1	10,4	1,45	27,7	30,5	90,9	0,37	9,9	1,97	9,7	145	3,75	13,9	3,9	3,02	1206,26771662763	6,5	364,89	1,3911402946829	14,1914798206278	0,12	23
0	124	62	37,4540854392298	155,143305785124	76,760101010101	17,8	0,159945945945946	50,1984491671453	136,679387261489	34,6420204978038	8,86834289356278	103,369144981413	162,172290021536	1,02	44	282	100,195378151261	5,1	142	0,565091724419079	67,408663507109	142,879577464789	80,641	24	5,50058855585831	0,02	0,32	29,2	9,6	1,48	26,3	32,9	80	0,65	10,1	1,88	11,5	281	3,65	15,2	4,4	31,0476797829037	146	255,530223262514	337,61550443225	1,3911402946829	14,1914798206278	2,03333824733825	28,9696502057613
0	36	33	37,4	155,143305785124	76,760101010101	19,7548152295633	0,29	50,1984491671453	110	42	8,7	98	159	0,99	73	506	99	4,1	138	1,22	67,408663507109	88	94,874	21	4,7	0,11	0,54	38,4	12,1	2,95	25,2	31,5	79,8	0,8	10,3	6,82	12,5	343	4,81	15,6	11,2	3,02	326	54,6	337,61550443225	1,3911402946829	14,1914798206278	0,12	28,9696502057613
0	22	24	43,7	52	76,760101010101	15,5	0,11	39	122	34,6420204978038	9,5	103,369144981413	162,172290021536	1,17	261	198	100,195378151261	4,4	143	0,54	68,3	142,879577464789	75,375	31	5,6	0,05	0,15	39,9	13	3,37	27,7	32,6	85,1	0,9	12,8	6,99	17,9	181	4,69	12,9	11,5	6,48	211	128,2	260,91	1,66	19,4	0,12	8
0	19	19	37,4540854392298	155,143305785124	76,760101010101	19,7548152295633	0,159945945945946	50,1984491671453	136,679387261489	34,6420204978038	8,86834289356278	103,369144981413	162,172290021536	0,86	160	180	100,195378151261	4,28213461066077	140,630044843049	0,565091724419079	67,408663507109	142,879577464789	121,371	13	5,50058855585831	0,05	0,44	38	11,7	1,25	26,1	30,8	84,6	0,34	10,9	6,09	12,1	157	4,49	15	8,2	8,86	1206,26771662763	255,530223262514	346,06	1,3911402946829	14,1914798206278	2,03333824733825	28,9696502057613
0	35	30	41,5	70	76,760101010101	19,7548152295633	0,16	23	88	27	8,8	103	155	0,9	62	379	100,195378151261	4,2	141	0,51	73,8	156	102,067	24	5,9	0,02	0,09	33,9	11	1,28	26,4	32,4	81,3	0,6	9,3	5,65	9,2	303	4,17	15,8	7,6	3,45	993	243,5	207,15	1,21	14,4	0,12	19
0	79	32	43,4	66	76,760101010101	13	0,43	117	108	34,6420204978038	9,5	100	162,172290021536	0,94	72	268,810782241015	100,195378151261	4	140,630044843049	1,99	67,408663507109	142,879577464789	111,447	32	5,3	0,02	0,08	44,9	13,3	0,85	24	29,6	80,9	0,39	10,1	2,68	12,6	147	5,55	17,8	4	31,0476797829037	1206,26771662763	76,6	292,18	1,3911402946829	14,1914798206278	0,12	28,9696502057613
0	25	43	37,4540854392298	155,143305785124	76,760101010101	26,7	0,159945945945946	50,1984491671453	136,679387261489	34,6420204978038	8,86834289356278	103,369144981413	162,172290021536	1,07	422	493	100,195378151261	4	135	0,565091724419079	67,408663507109	142,879577464789	75,575	33	5,50058855585831	0,04	0,45	42,6	13,9	2,2	25,6	32,6	78,3	0,86	10	3,21	11,2	296	5,44	13,4	6,8	13,1	10000	432,1	342,21	1,16	13,8	2,03333824733825	28,9696502057613
0	20	29	37,4540854392298	155,143305785124	76,760101010101	19,7548152295633	0,159945945945946	50,1984491671453	98	34,6420204978038	8,86834289356278	103,369144981413	162,172290021536	1,08	110,430284857571	268,810782241015	100,195378151261	4,2	144	0,565091724419079	67,408663507109	142,879577464789	90,974	28	5,50058855585831	0,01	0,01	47,9	14,7	0,76	28,8	30,7	93,7	0,59	10,1	8,22	11,9	223	5,11	17	9,6	3,02	1206,26771662763	66	215,02	1,17	13,9	0,12	2
0	20	21	42,3	128	76,760101010101	27,4	0,08	38	106	41	10,2	103,369144981413	259	0,94	76	268,810782241015	176	4,2	140	0,29	71,8	210	94,156	23	4,4	0,06	0,25	39,6	12,6	1,01	28,3	31,8	88,8	0,81	10,6	4,43	12	227	4,46	12,4	6,6	3,02	1206,26771662763	166,6	221,3	1,3911402946829	14,1914798206278	0,12	28,9696502057613
0	31	29	39,3	64	89	22,6	0,13	26	94	34,6420204978038	9	105	162,172290021536	0,92	206	328	100,195378151261	4,4	143	0,61	72	142,879577464789	83,97	37	5,50058855585831	0,05	0,01	44,7	14,4	1,3	28	32,2	86,8	1,43	9,9	5,17	10,8	324	5,15	12,6	8	86,7	975	111,6	385,27	1,02	12,2	2,03333824733825	28,9696502057613
0	60	42	37,4540854392298	155,143305785124	76,760101010101	18,6	0,159945945945946	50,1984491671453	136,679387261489	34,6420204978038	8,86834289356278	103,369144981413	162,172290021536	2,29	75	519	100,195378151261	4,4	138	0,565091724419079	67,408663507109	142,879577464789	37,449	25	5,50058855585831	0,04	0,14	33,4	11,3	2,76	30,6	33,8	90,5	0,44	10,5	4,38	12	327	3,69	12	7,8	17,4	273	298	352,34	1,04	12,4	0,12	32
0	49	31	43,9	71	76,760101010101	19,7548152295633	0,15	42	103	43	9,4	102	178	1,05	180	230	100,195378151261	3,9	142	0,69	75,1	63	100,268	16	5,4	0,05	0,16	37,1	11,6	2,52	26,4	31,3	84,5	0,65	10,4	2,68	10,5	281	4,39	14,6	6,1	145	1206,26771662763	251,4	359,7	1,04	12,5	24	28,9696502057613
0	52	35	44	43	83	19,4	0,12	49	122	30	8,7	107	232	1	70	218	155	4,4	143	0,65	74,1	234	89,23	33	5,50058855585831	0,06	0,19	39,3	13,2	2,41	29,2	33,6	86,9	0,41	11,3	3,76	13,6	179	4,52	12,3	6,8	42,6	28100	613,7	385,27	1,02	12,2	0,12	39
0	20	20	37,4540854392298	155,143305785124	76,760101010101	19,7548152295633	0,159945945945946	50,1984491671453	64	26	8,86834289356278	103,369144981413	173	0,99	74	199	89	4,28213461066077	140,630044843049	0,565091724419079	67,408663507109	289	108,42	28	5,50058855585831	0,02	0,108552717747217	24,1	7,4	11,91	24,4	30,7	79,5	4,2	10,6	0,68	12,5	188	3,03	20,6	16,8	65,6	1410	989,8	418,62	1,17	13,9	26	25
0	37	35	35,26	8,8	51	28,8	0,159945945945946	69	136,679387261489	25	8,78	106	156	0,81	170	520	108	4,32	141	0,15	65,28	115	122,661	26,84	4,56	0,05	0,14	49,7	16,3	2,3	29,7	32,8	90,5	0,65	12,2	6,35	18,6	117	5,49	13	9,5	3,02	157	90,7	295,23	1,06	12,7	0,12	5
0	35,7598436736688	37,034373476353	37,4540854392298	155,143305785124	76,760101010101	19,7548152295633	0,159945945945946	50,1984491671453	136,679387261489	34,6420204978038	8,86834289356278	103,369144981413	162,172290021536	2,06	110,430284857571	268,810782241015	100,195378151261	4,28213461066077	140,630044843049	0,565091724419079	67,408663507109	142,879577464789	29,955	162	5,50058855585831	0,04	0,15	34,4	9,8	2,65	24,5	28,5	86	0,65	9,5	6,33	9,5	240	4	17,2	9,8	29,2	571	102,9	354,74	1,13	13,5	0,12	19
0	17	18	37,4	93	88	14,6	0,22	117	93	34,6420204978038	9,2	110	162,172290021536	0,95	48	187	100,195378151261	4,5	149	1,12	64,2	142,879577464789	82,496	32	5,50058855585831	0,04	0,12	34,8	11,7	3,37	29	33,6	86,4	0,52	11,7	1,46	14,8	216	4,03	13,2	5,5	3,02	172	41,6	289,24	1,12	13,4	0,12	3
0	26	18	35,9	72	76,760101010101	7,6	0,17	30	104	36	9	103,369144981413	176	1,09	35	268,810782241015	113	4	143	0,85	62,4	135	69,863	29	4,3	0,04	0,09	45,9	14	1,53	25,1	30,5	82,3	0,7	9	2,36	9,5	213	5,58	14,6	4,7	31,0476797829037	174	255,530223262514	337,61550443225	1,3911402946829	14,1914798206278	0,12	3
0	9	15	38,3	59	76,760101010101	19,7548152295633	0,07	22	97	56	9,5	107	239	1,16	81	208	100,195378151261	4,5	144	0,41	64,9	131	60,403	36	6,2	0,03	0,06	38,4	12,8	1,79	29,3	33,3	87,9	0,49	10,3	5,05	11,2	268	4,37	12,7	7,4	21,4	1206,26771662763	255,530223262514	337,61550443225	1,3911402946829	14,1914798206278	2,03333824733825	28,9696502057613
0	69	36	41,4	103	56	24,5	0,18	157	166	34,6420204978038	9	103	162,172290021536	0,96	167	346	100,195378151261	4,3	140	0,69	73,8	142,879577464789	89,876	37	5,50058855585831	0,03	0,15	42,7	14,2	2,54	27,7	33,3	83,4	0,87	9,6	5,02	10,7	355	5,12	12,7	8,6	16,4	11500	255,530223262514	337,61550443225	1,3911402946829	14,1914798206278	2,03333824733825	28,9696502057613
0	23	20	39,3	81	79	15,8	0,2	41	124	46	9,3	103	266	1,09	224	224	186	4,1	140	1,23	71,2	172	70,852	38	5,50058855585831	0,03	0,09	33,1	10,8	1,9	28,6	32,6	87,6	0,44	10,6	2,6	11,4	364	3,78	16,2	5,1	60,2	1206,26771662763	603,1	379,07	1,05	12,6	32	20
0	11	20	34,8	62	76,760101010101	19,7548152295633	0,03	31	91	30	8,8	104	104	0,95	66	252	100,195378151261	4,4	144	0,49	77,7	83	89,751	30	6,4	0,03	0,03	41,1	13,3	0,91	26,1	32,4	80,6	0,22	12,1	2,07	17,3	219	5,1	13,1	3,3	3,02	184	300,8	317,88	1,12	13,4	0,12	2
0	35,7598436736688	37,034373476353	37,4540854392298	155,143305785124	76,760101010101	19,7548152295633	0,159945945945946	50,1984491671453	136,679387261489	34,6420204978038	8,86834289356278	103,369144981413	162,172290021536	1,23181467181467	110,430284857571	209	100,195378151261	4,28213461066077	140,630044843049	0,565091724419079	67,408663507109	142,879577464789	80,0841378955493	42,3145372625426	5,50058855585831	0,02	0,04	42,6	13	1,45	28,8	30,5	94,5	0,48	11,6	3,66	14,8	136	4,51	12,7	5,7	95,8	1206,26771662763	170,9	300	1,31	15,5	0,13	28,9696502057613
0	9	16	37	69	76,760101010101	16,8	0,28	31	93	26	9	103,369144981413	154	1,37	65	234	108	4,4	137	0,81	71,7	100	47,358	62	4,8	0,08	0,39	35,4	10,3	2,47	19	29,1	65,3	1,09	9,8	4,98	12	393	5,42	19,7	9	26,6	523	660	357,19	1,2	14,2	2,03333824733825	28,9696502057613
0	56	35	46,5	79	40	27,6	0,16	112	89	34,6420204978038	9,3	105	162,172290021536	0,97	723	212	100,195378151261	4,1	142	0,88	76,1	142,879577464789	93,887	19	5,50058855585831	0,12	0,22	35,6	10,9	1,12	27,3	30,6	89	0,81	12,9	6,88	17,6	232	4	17,1	9,2	31,0476797829037	1930	255,530223262514	337,61550443225	1,3911402946829	14,1914798206278	2,03333824733825	28,9696502057613
0	59	34	40,5	56	76,760101010101	19,7548152295633	0,35	30	91	27	9,4	104	113	1,21	67	329	100,195378151261	4,5	147	1,22	73,3	66	81,553	23	5,2	0,02	0,03	40,3	13,1	1,06	27,1	32,5	83,3	0,29	11,2	1,54	13,3	160	4,84	13,3	2,9	31,0476797829037	1206,26771662763	63	311,64	1,3911402946829	14,1914798206278	0,85	28,9696502057613
0	40	26	46,9	155,143305785124	57	10,6	0,15	67	102	34,6420204978038	9,1	103,369144981413	162,172290021536	1,21	95	268,810782241015	100,195378151261	4,1	142	0,57	70,8	142,879577464789	80,0841378955493	21	5,9	0,03	0,24	37,8	11,7	2,67	25,1	31	81,1	0,52	9,8	2,28	10,8	240	4,66	14,2	5,7	3,02	1206,26771662763	132,6	354,74	1,3911402946829	14,1914798206278	0,12	2
0	13	20	37,1	155,143305785124	76,760101010101	19,7548152295633	0,17	21	92	30	8,9	100	137	1,11	84	223	100,195378151261	4,4	137	0,39	68,3	100	80,0841378955493	48	6,2	0,02	0,04	28,9	9,8	2,89	31,1	33,9	91,7	0,61	9,8	6,14	10,4	222	3,15	13,6	9,7	31,0476797829037	1206,26771662763	255,530223262514	337,61550443225	1,3911402946829	14,1914798206278	2,03333824733825	28,9696502057613
0	19	19	41,2	155,143305785124	65	18	0,15	22	95	34,6420204978038	9,6	105	162,172290021536	1,06	85	254	100,195378151261	4	143	0,72	68	142,879577464789	80,0841378955493	43	5,50058855585831	0,04	0,17	43	14	1,62	29,7	32,6	91,3	0,98	12,2	5,01	15,6	192	4,71	14	7,8	140	1040	560,3	352,34	1,28	15,1	20	75
0	9	18	45,3	155,143305785124	76,760101010101	19,7548152295633	0,12	16	86	31	10,1	102	143	0,89	110	180	100,195378151261	4,7	141	0,51	76,7	85	80,0841378955493	32	4,1	0,02	0,01	47,9	16,3	0,85	32,3	34	95	0,77	13,3	6,01	22,3	206	5,04	15,2	7,7	3,02	565	67,5	292,18	1,27	15	0,12	23
0	16	21	36,6	155,143305785124	105	12,9	0,26	84	96	34,6420204978038	8,7	104	162,172290021536	0,9	94	217	100,195378151261	4,1	143	0,96	58,1	142,879577464789	80,0841378955493	26	5,50058855585831	0,11	0,108552717747217	35,3	11,1	3,25	24,8	31,4	79	0,64	10,4	2,97	11,8	303	4,47	14,6	7	45,6	986	263,5	337,61550443225	1,3911402946829	14,1914798206278	2,03333824733825	28,9696502057613
0	17	17	35	155,143305785124	76,760101010101	17,7	0,05	22	87	34,6420204978038	8,8	110	162,172290021536	1,35	81	268,810782241015	100,195378151261	4,2	144	0,46	72,3	142,879577464789	80,0841378955493	51	6,8	0,02	0,35	32,5	10,5	3,91	28,7	32,3	88,8	0,56	10,1	3,98	11,3	217	3,66	14,7	8,8	6,98	1206,26771662763	255,530223262514	337,61550443225	1,3911402946829	14,1914798206278	2,03333824733825	28,9696502057613
0	18	23	41,9	155,143305785124	76,760101010101	19,7548152295633	0,18	26	99	50	9	100	224	1,13	44	296	100,195378151261	5,1	140	0,73	72,6	87	80,0841378955493	59	5,9	0,03	0,05	48,4	16	1,43	29,3	33,1	88,6	0,37	12,5	2,23	17,7	73	5,46	13,8	4,1	107	697	540,1	423,16	1,3911402946829	14,1914798206278	22	37
0	33	21	41,5	155,143305785124	87	14,6	0,19	36	119	34,6420204978038	9,5	103	162,172290021536	1,02	121	193	100,195378151261	4,6	142	0,88	72,3	142,879577464789	80,0841378955493	35	5,50058855585831	0,02	0,26	38,1	12,9	1,94	27,2	33,9	80,4	0,41	10,3	4,05	11,9	341	4,74	12,8	6,7	3,02	361	255,530223262514	337,61550443225	1,3911402946829	14,1914798206278	0,12	10
0	13	11	39,4	155,143305785124	76,760101010101	17,4	0,12	30	97	34,6420204978038	9,6	104	162,172290021536	1,13	66	268,810782241015	100,195378151261	4,3	139	0,8	67,8	142,879577464789	80,0841378955493	32	5,4	0,07	0,2	49	16,1	2,51	26,4	32,9	80,2	0,61	10	2,91	11,6	275	6,11	15,8	6,3	31,0476797829037	1206,26771662763	255,530223262514	364,89	1,12	13,4	2,03333824733825	8
0	24	19	36,3	155,143305785124	76,760101010101	19,7548152295633	0,15	18	89	34,6420204978038	9,2	103,369144981413	162,172290021536	0,87	110,430284857571	268,810782241015	100,195378151261	5,1	143	0,49	67,408663507109	142,879577464789	80,0841378955493	19	3,9	0,08	0,09	45,5	16,6	2,48	30,5	36,5	83,6	0,75	9	4,69	9,7	270	5,44	12,9	8,1	3,02	1206,26771662763	239,3	486,28	1,3911402946829	14,1914798206278	0,12	17
0	84	36	47,3	155,143305785124	76,760101010101	19,7548152295633	0,19	50	118	43	9,8	103	188	1,09	418	277	100,195378151261	4,7	142	0,86	74,5	91	80,0841378955493	20	7,1	0,04	0,11	46,4	15,8	2,09	31,3	34,1	92,1	0,55	9,1	4	9,8	317	5,04	11,9	6,8	3,02	104	255,530223262514	337,61550443225	1,3911402946829	14,1914798206278	0,12	28,9696502057613
0	23	17	37,9	155,143305785124	44	9,4	0,17	29	111	34,6420204978038	8,4	108	162,172290021536	1,22	43	227	100,195378151261	4,2	142	0,66	63,4	142,879577464789	80,0841378955493	31	5,50058855585831	0,04	0,33	47	14,7	1,67	25,8	31,3	82,6	0,44	10,3	2,26	11,5	281	5,69	12,7	4,7	3,02	167	255,530223262514	337,61550443225	1,3911402946829	14,1914798206278	2,03333824733825	4
0	21	33	20,5	155,143305785124	76,760101010101	19,7548152295633	0,159945945945946	16	200	34,6420204978038	8,1	103,369144981413	162,172290021536	0,83	110,430284857571	268,810782241015	100,195378151261	3,3	160	0,565091724419079	67,408663507109	142,879577464789	80,0841378955493	47	3,6	0,07	0,41	39,9	12,8	2,85	28,8	32,1	89,7	0,47	11,9	2,03	15,1	206	4,45	15	5,8	41,5	949	462,4	509,48	1,04	12,5	2,03333824733825	28,9696502057613
0	48	68	34,8	2100	55	59,5	0,2	24	125	34	8,7	108	166	1,32	347	708	111	5,3	152	0,57	64,5	104	52,398	58	5,50058855585831	0,07	0,27	34,8	12	1,34	31	34,5	89,9	1,17	9,5	6,52	10,3	415	3,87	12,6	9,4	21,2	1206,26771662763	443,9	501,36	1,3911402946829	14,1914798206278	0,12	35
0	127	109	37,6	810	76,760101010101	19,7548152295633	0,12	44	83	30	8,8	106	167	1,02	48	329	100,195378151261	4,8	139	0,27	67,408663507109	178	94,782	27	6,9	0,03	0,02	46,1	15,8	1,2	30,4	34,3	88,7	0,34	9,3	4,3	10,1	206	5,2	11,4	5,9	3,02	265	255,530223262514	338,47	1,3911402946829	14,1914798206278	0,12	28,9696502057613
0	21	24	45,5	1310	82	15,6	0,13	20	89	40	9,7	104	147	1,02	62	199	80	4,1	143	0,55	78,8	135	99,559	26	5,50058855585831	0,03	0,07	40,9	13,8	2,59	31,2	33,7	92,3	0,56	10,7	1,9	12,5	223	4,43	11,9	5,2	4,93	615	58,5	338,47	1,3911402946829	14,1914798206278	2,03333824733825	17
0	18	21	39,4	950	85	14,7	0,14	22	108	37	9,1	101	162,172290021536	1,1	81	210	100,195378151261	4,4	137	0,69	70,1	160	81,212	42,3145372625426	5,50058855585831	0,05	0,2	40,9	13,1	1,63	26,7	32	83,5	1,22	9	10,84	9,2	339	4,9	17,5	13,9	18,6	716	45,8	321,1	1,9	22	0,12	28,9696502057613
0	48	35	39,7	1230	39	12,7	0,11	107	274	36	8,9	100	225	0,95	35	230	113	3,9	136	0,36	71,4	381	86,653	36	5,50058855585831	0,08	0,13	49,9	17,1	3,25	31	34,3	90,4	0,58	9,4	5,64	9,9	294	5,52	13,8	9,7	20,7	328	193,2	296,79	1,3911402946829	14,1914798206278	16	18
0	17	23	41	900	76,760101010101	16,6	0,16	14	84	38	9,4	104	142	0,89	109	238	100,195378151261	4,3	141	0,54	70,2	87	121,366	22	5,1	0,01	0,18	44,5	15,4	2,78	32	34,6	92,5	0,43	10	3,59	10,9	125	4,81	12,4	7	9,6	539	7,9	286,39	1,07	12,8	0,12	21
0	13	23	36,4	740	121	17,3	0,11	14	94	33	9	106	152	0,99	47	230	93	4,2	141	0,33	65,5	132	80,154	31	5,50058855585831	0,03	0,09	42	14,3	2,1	31	34	91,1	0,48	11	4,09	12,4	158	4,61	11,9	6,8	11,6	466	299,7	337,61550443225	1,06	12,7	0,12	5
0	35,7598436736688	37,034373476353	37,4540854392298	155,143305785124	76,760101010101	19,7548152295633	0,159945945945946	50,1984491671453	136,679387261489	30	8,86834289356278	103,369144981413	115	1,23181467181467	110,430284857571	268,810782241015	100,195378151261	4,28213461066077	140,630044843049	0,565091724419079	67,408663507109	62	80,0841378955493	42,3145372625426	5,50058855585831	0,04	0,03	40,3	12,7	0,66	27,5	31,5	87,2	0,61	9,6	8,48	10,9	110	4,62	17,4	9,8	3,02	1206,26771662763	434,3	213	1,02	12,2	0,12	21
0	54	33	36,3	560	76,760101010101	19,7548152295633	0,1	49	88	27	9,3	106	138	0,77	31	302	100,195378151261	4,4	139	0,12	67,408663507109	226	108,826	41	4,2	0,05	0,18	40,8	13,3	1,41	29,4	32,6	90,3	0,63	10,2	3,23	10,9	199	4,52	12,7	5,5	9,66	313	190,3	295,23	1,09	13	2,03333824733825	28,9696502057613
0	13	22	37,4540854392298	155,143305785124	76,760101010101	17,1	0,159945945945946	50,1984491671453	136,679387261489	34,6420204978038	8,86834289356278	103,369144981413	162,172290021536	0,78	31	218	100,195378151261	5	138	0,565091724419079	67,408663507109	142,879577464789	97,424	45	5,50058855585831	0,12	0,83	38,9	13,3	2,19	27	34,2	79,1	0,9	13,1	4,58	20,8	154	4,92	13,3	8,6	12,3	1206,26771662763	692,3	217,07	1,26	14,9	15	13
0	21	26	43,4	760	76,760101010101	19,7548152295633	0,16	18	70	47	9,2	105	150	0,89	77	296	100,195378151261	4,3	140	0,57	67,408663507109	66	94,912	34	4,6	0,09	0,47	48,8	16,8	5,13	29,8	34,4	86,7	1,26	10,4	5,49	12,1	279	5,63	11,2	12,4	3,02	125	255,530223262514	337,61550443225	1,3911402946829	14,1914798206278	0,12	8
0	58	62	36	650	41	17,1	0,08	42	88	18	8,7	98	194	0,88	73	394	113	4,1	139	0,43	70,3	314	121,077	24	5,50058855585831	0,03	0,07	49	17,6	2,03	31,3	35,9	87	0,32	11,5	2,81	15,1	213	5,63	11,8	5,3	3,02	1206,26771662763	36,1	466,15	1,3911402946829	14,1914798206278	0,12	3
0	33	30	43,8	990	91	16,3	0,16	45	76	35	9,8	106	143	0,84	88	293	85	4,3	145	0,53	73,4	117	115,854	20	5,50058855585831	0,06	0,25	45,8	15	2,36	29,6	32,8	90,3	0,56	10,2	3,57	11,2	217	5,07	12,4	6,8	31,0476797829037	204	26,7	260,91	1,3911402946829	14,1914798206278	0,12	28,9696502057613
0	41	54	36,1	920	76,760101010101	19,7548152295633	0,22	72	115	41	10,1	103	201	1,16	63	280	100,195378151261	4,4	142	0,72	67,408663507109	158	59,981	36	8,7	0,04	0,03	46	15,5	2,1	28,1	33,7	83,3	1	10	8,3	10,9	124	5,52	13,4	11,5	18,4	1206,26771662763	290,5	406,14	1,1	13,1	0,12	28,9696502057613
0	16	48	41,7	890	76,760101010101	19,7548152295633	0,12	20	78	34,6420204978038	8,6	97	162,172290021536	1,01	370	532	100,195378151261	4,8	132	0,14	73,2	57	105,83	23	5,50058855585831	0,06	0,2	47,7	17,1	2,46	28,6	35,8	79,9	0,69	10,1	3,39	10,7	264	5,97	12,6	6,8	6,15	1206,26771662763	358,9	493,64	1,04	12,4	0,12	23
0	30	21	44,7	920	76,760101010101	19,7548152295633	0,16	40	76	33	9,9	106	137	0,87	86	222	100,195378151261	4,5	141	0,64	67,408663507109	132	119,111	24	5,4	0,05	0,19	48,8	16,8	2,3	30,3	34,4	88,1	0,52	9,4	4,09	11	227	5,54	12	7,2	3,02	1206,26771662763	344,4	472,56	1,3911402946829	14,1914798206278	0,12	2
0	35,7598436736688	37,034373476353	37,4540854392298	155,143305785124	76,760101010101	19,7548152295633	0,159945945945946	50,1984491671453	136,679387261489	34,6420204978038	8,86834289356278	103,369144981413	162,172290021536	1,23181467181467	110,430284857571	268,810782241015	100,195378151261	4,28213461066077	140,630044843049	0,565091724419079	67,408663507109	142,879577464789	80,0841378955493	42,3145372625426	5,50058855585831	0,03	0,1	45,1	14,3	3,11	28,8	31,7	90,9	0,53	10	3,18	11,3	195	4,96	14	7	3,02	1206,26771662763	1247,6	493,64	1,3911402946829	14,1914798206278	0,14	31
0	63	40	37,4540854392298	155,143305785124	76,760101010101	17,9	0,159945945945946	50,1984491671453	136,679387261489	34,6420204978038	8,86834289356278	103,369144981413	162,172290021536	1,15	90	273	100,195378151261	4,5	144	0,565091724419079	67,408663507109	142,879577464789	84,917	17	5,50058855585831	0,06	0,26	45,5	14,8	1,51	26,6	32,5	81,8	0,42	10,4	4,47	11,7	279	5,56	12,6	6,7	3,02	154	255,530223262514	337,61550443225	1,3911402946829	14,1914798206278	0,12	28,9696502057613
0	13	22	37,4540854392298	155,143305785124	76,760101010101	12	0,159945945945946	50,1984491671453	136,679387261489	34,6420204978038	8,86834289356278	103,369144981413	162,172290021536	1,46	135	185	100,195378151261	4,2	140	0,565091724419079	67,408663507109	142,879577464789	47,708	70	5,50058855585831	0,03	0,3	45,8	16,7	2,71	30,5	36,5	83,7	0,62	10,2	4,24	12,2	241	5,47	13	7,9	3,02	405	20,7	432,72	1,3911402946829	14,1914798206278	0,12	5
0	10	23	44,8	1610	130	11,9	0,12	34	84	36	9,9	104	227	1,54	60	302	158	4,5	143	0,64	78,4	166	43,489	73	5,50058855585831	0,03	0,02	50,7	17,1	1,64	29,1	33,7	86,4	0,36	10,4	3,46	12,5	216	5,87	12,7	5,5	3,02	349	255,530223262514	295,23	1,3911402946829	14,1914798206278	0,12	7
0	15	20	41,2	1250	68	12,5	0,07	23	93	34,6420204978038	9,3	104	162,172290021536	0,85	41	182	100,195378151261	4	139	0,3	65,7	142,879577464789	100,18	36	5,50058855585831	0,05	0,31	53,8	17,4	3,92	29	32,3	89,8	0,65	10	3,2	11,7	286	5,99	11,9	8,1	3,02	340	28,8	264,12	1,3911402946829	14,1914798206278	2,03333824733825	4
0	41	35	37,8	1120	76,760101010101	12,2	0,14	22	83	32	9,1	107	130	0,96	89	172	100,195378151261	4,4	143	0,53	63	91	104,162	17	4,6	0,05	0,24	47,9	17,3	2,44	31,9	36,1	88,4	0,53	11,1	5	13,7	235	5,42	12,2	8,3	3,02	1206,26771662763	60	199,81	1,26	14,9	0,12	2
0	16	26	37,4540854392298	155,143305785124	76,760101010101	21,7	0,159945945945946	50,1984491671453	136,679387261489	34,6420204978038	8,86834289356278	103,369144981413	162,172290021536	1,06	79	270	100,195378151261	4,4	141	0,565091724419079	67,408663507109	142,879577464789	94,37	23	5,50058855585831	0,1	0,24	50,2	17,4	3,03	29,3	34,7	84,5	0,56	11	4,59	13,8	275	5,94	11,9	8,5	3,02	154	255,530223262514	337,61550443225	1,3911402946829	14,1914798206278	0,12	2
0	12	17	37,4540854392298	155,143305785124	76,760101010101	20,3	0,159945945945946	50,1984491671453	136,679387261489	34,6420204978038	8,86834289356278	103,369144981413	162,172290021536	0,98	104	20	100,195378151261	3,9	141	0,565091724419079	67,408663507109	142,879577464789	100,886	24	5,50058855585831	0,03	0,04	45,1	14	1,7	24	31	77,4	0,58	10,1	5,88	12,6	225	5,83	22,1	8,2	3,02	126	255,530223262514	337,61550443225	1,3911402946829	14,1914798206278	0,12	2
0	65	52	37,4540854392298	155,143305785124	76,760101010101	21,8	0,159945945945946	50,1984491671453	136,679387261489	13	8,86834289356278	103,369144981413	86	0,75	50	311	44	4,3	140	0,565091724419079	67,408663507109	143	123,963	24	5,50058855585831	0,06	0,22	45,6	14,8	2,28	27,6	32,5	84,9	0,41	9,9	4,47	11,6	279	5,37	12,4	7,4	8,36	309	155,2	486,28	1,12	13,3	2,03333824733825	28,9696502057613
0	18	21	37,4540854392298	155,143305785124	76,760101010101	23,1	0,159945945945946	50,1984491671453	136,679387261489	34,6420204978038	8,86834289356278	103,369144981413	162,172290021536	0,79	252	252	100,195378151261	3,7	140	0,565091724419079	67,408663507109	142,879577464789	128,358	18	5,50058855585831	0,01	0,108552717747217	37,5	11,7	1,31	29,3	31,2	93,8	0,35	10,4	8,18	11,5	140	4	15,1	9,9	8,29	307	155	501,36	1,15	13,7	0,12	35
0	25	24	37,4540854392298	155,143305785124	76,760101010101	24,2	0,159945945945946	50,1984491671453	136,679387261489	34,6420204978038	8,86834289356278	103,369144981413	162,172290021536	0,95	52	142	100,195378151261	3,9	140	0,565091724419079	67,408663507109	142,879577464789	89,123	34	5,50058855585831	0,01	0,108552717747217	42	14,2	1,59	28,5	33,8	84,3	0,49	9,5	2,28	9,7	178	4,98	12,7	4,4	4,09	1206,26771662763	141,6	287,8	1,26	14,9	0,12	6
0	16	51	32,7	620	76,760101010101	19,7548152295633	0,14	15	136	36	8,6	103	179	1,03	1328	271	100,195378151261	4,1	140	0,59	67,408663507109	102	67,331	31	5,4	0,01	0,108552717747217	43,2	14,9	1,22	30,4	34,5	88,2	0,48	9,3	2,9	10,1	121	4,9	12	4,6	3,02	1206,26771662763	56,7	225,7	1,3911402946829	14,1914798206278	2,03333824733825	6
0	95	56	39,5	1100	76,760101010101	13,7	0,18	40	93	38	9,3	107	216	1	125	213	100,195378151261	4,4	145	0,82	68,9	144	86,151	34	7,3	0,02	0,01	40,3	13,2	0,58	28,8	32,8	88	0,4	11,1	4,8	12,9	223	4,58	12,4	5,8	9,06	1206,26771662763	254,2	248,77	1,34	15,8	14	21
0	62	36	42,3	580	76,760101010101	19,7548152295633	0,16	36	78	36	9,6	104	139	0,92	203	175	100,195378151261	4,7	141	0,7	67,408663507109	140	115,189	12	4,5	0,08	0,08	49,3	17,3	2,48	30,6	35,1	87,1	0,61	10	4,01	12	288	5,66	12,4	7,3	65	679	277,8	346,06	1,03	12,3	0,12	28,9696502057613
0	57	49	49,79	113	42	19,7548152295633	0,22	62	121	34,6420204978038	10,52	96	162,172290021536	1,18	349	268,810782241015	100,195378151261	4,14	127	0,63	67,408663507109	142,879577464789	80,597	23,12	6,4	0,01	0,04	46,7	15,8	2,05	28	33,8	82,7	0,5	10,4	2,7	11,9	216	5,65	13	5,3	7,56	312	199,8	296,79	1,25	14,8	0,12	28,9696502057613
0	11	22	44,6	930	95	22,8	0,15	18	112	27	9,6	103	115	0,79	84	266	74	4,7	142	0,51	72,8	71	129,263	19	5,50058855585831	0,07	0,21	47,4	16,1	3,61	29	34	85,4	0,81	10	6,16	11,9	288	5,55	13,7	10,9	3,02	1206,26771662763	118	264,12	1,24	14,7	2,03333824733825	4
0	29	28	41,8	490	57	17,8	0,21	16	110	39	9,5	105	140	1,1	71	198	80	4	140	0,99	78,1	103	85,305	31	5,50058855585831	0,02	0,05	46,6	14,7	0,74	24,3	31,5	77,2	0,52	10,4570148489503	4,14	12,0571428571429	109	6,04	22,7	5,5	4,46	1206,26771662763	255,530223262514	337,61550443225	1,3911402946829	14,1914798206278	0,12	28,9696502057613
0	22	23	41,9	790	63	16,3	0,14	50	99	26	9,6	100	162,172290021536	1,01	69	242	100,195378151261	4,2	138	0,59	72,6	212	105,83	42,3145372625426	5,50058855585831	0,05	0,15	44,7	15,2	1,92	31,1	34	91,6	0,48	11,5	3,48	14,6	129	4,88	11,9	6,1	72,1	2080	1104,8	501,36	1,3911402946829	14,1914798206278	0,13	32
0	9	13	36	690	76,760101010101	19,7548152295633	0,11	20	211	25	8,9	99	101	1,16	174	201	100,195378151261	4,1	136	0,46	67,408663507109	137	64,799	41	6,8	0,04	0,16	43,8	14,8	1,78	29,6	33,8	87,6	0,44	10,6	3,54	13,1	207	5	12,7	6	4,6	1206,26771662763	255,530223262514	337,61550443225	1,3911402946829	14,1914798206278	2,03333824733825	28,9696502057613
0	23	28	45,2	670	76,760101010101	16,1	0,22	24	76	29	10,2	102	175	0,91	62	233	100,195378151261	4,5	140	0,98	72,4	198	116,721	33	5,7	0,02	0,21	42,4	14,8	2,35	30,1	34,9	86,2	0,34	10,2	2,31	11,2	227	4,92	11,9	5,2	3,02	112	255,530223262514	337,61550443225	1,3911402946829	14,1914798206278	2,03333824733825	28,9696502057613
0	24	26	42,1	710	76,760101010101	19,7548152295633	0,17	18	82	36	9,7	102	179	0,96	105	220	100,195378151261	4	138	0,51	67,408663507109	111	104,162	38	5,2	0,03	0,22	43,3	14,3	1,1	31,4	33	95	0,5	11,7	3,25	14,6	123	4,56	11,3	5,1	13,6	275	84	308,63	1,03	12,3	0,17	2
0	16	16	43,2	890	76,760101010101	19,7548152295633	0,11	26	83	40	9,8	108	179	0,99	82	173	100,195378151261	4,6	145	0,47	67,408663507109	73	104,678	17	6,1	0,05	0,11	47,8	15,8	1,34	29	33,1	87,7	0,98	11,4	3,96	12,7	233	5,45	13,9	6,4	23,4	652	346,6	395,25	1,15	13,7	0,15	28,9696502057613
0	9	18	24,5	870	31	19,7548152295633	0,31	12	141	34,6420204978038	7,6	102	162,172290021536	0,58	47	268,810782241015	100,195378151261	3,5	134	1,26	52,2	142,879577464789	91,029	46	3,2	0,09	0,1	46,3	14,9	1,68	27,9	32,2	86,5	0,52	12,8	5,33	17,8	157	5,35	12,9	7,7	4,46	221	459,9	308,63	1,25	14,8	0,12	7
0	19	22	42,4	1240	76,760101010101	9,8	0,06	23	79	37	9,8	105	217	0,82	65	173	100,195378151261	4,2	144	0,29	71,2	447	124,643	21	6,4	0,08	0,24	48,5	16,8	1,92	27,4	34,6	79	0,62	9,3	4,87	11	297	6,14	12,8	7,7	3,02	1206,26771662763	146,8	302,81	1,16	13,8	0,12	28,9696502057613
0	31	27	43,7	880	76,760101010101	10,8	0,06	33	95	33	9,3	105	264	1,64	101	217	100,195378151261	4,2	141	0,34	72,6	259	54,135	20	5	0,05	0,29	46,2	15,3	1,31	28,9	33,1	87,3	0,58	10,9	3,2	12,9	186	5,29	13,1	5,4	37,2	1206,26771662763	183,9	373,18	1,04	12,5	2,03333824733825	39
0	67	36	45	980	76,760101010101	19,7548152295633	0,13	72	84	33	9,8	102	204	1,14	248	242	100,195378151261	4	142	0,46	67,408663507109	335	83,44	25	4,2	0,08	0,25	52,9	19	3,03	30,3	35,9	84,4	0,62	10,6	3,16	13,8	230	6,27	11,8	7,1	31,0476797829037	948	559	395,25	1,3911402946829	14,1914798206278	0,24	31
0	50	81	21	155,143305785124	165	19,7548152295633	1,33	50,1984491671453	65	34,6420204978038	7,1	102	162,172290021536	0,76	36	268,810782241015	100,195378151261	4,8	136	2,72	59,2	142,879577464789	86,774	76	4,7	0,06	0,08	53,5	18,1	2,83	29,8	33,8	88,1	0,88	9,5	4,57	10,9	281	6,07	12	8,4	3,02	153	48,9	501,36	1,03	12,3	0,12	28,9696502057613
0	14	17	33,7	960	76,760101010101	19,7548152295633	0,13	66	377	34,6420204978038	8,3	95	162,172290021536	1,35	71	237	100,195378151261	3,6	136	0,71	67,408663507109	142,879577464789	80,0841378955493	44	7,5	0,03	0,04	44,1	15,5	1,48	28,8	35,1	81,8	0,4	10,9	2,97	13	196	5,39	12,3	4,9	31,0476797829037	526	255,530223262514	337,61550443225	1,3911402946829	14,1914798206278	0,12	28,9696502057613
0	23	28	34,3	680	34	14,1	0,17	28	74	43	9,3	108	101	0,96	54	264	46	4	149	0,62	67,9	62	83,779	62	5,50058855585831	0,13	0,26	33,1	10,9	3,11	30,6	32,9	93	1,47	10,2	12,57	11,1	476	3,56	13,8	17,5	8,9	1430	19,9	501,36	1,15	13,7	0,12	43
0	22	43	31,4	590	76,760101010101	19,7548152295633	0,2	23	118	39	8,86834289356278	103,369144981413	131	2,52	110,430284857571	268,810782241015	100,195378151261	3,8	136	1,03	51,3	121	24,488	130	7,9	0,03	0,08	37,7	11,2	1,9	22,4	29,7	75,4	0,49	11,4	1,53	13,8	143	5	19,4	4	22,8	428	291,8	493,64	1,14	13,6	0,12	11
0	54	39	37,4540854392298	155,143305785124	76,760101010101	16,4	0,159945945945946	50,1984491671453	136,679387261489	34,6420204978038	8,86834289356278	103,369144981413	162,172290021536	0,82	232	223	100,195378151261	4,3	140	0,565091724419079	67,408663507109	142,879577464789	123,771	15	5,50058855585831	0,07	0,108552717747217	33,3	10,5	1,35	25,9	31,5	82	0,98	12,4	5,75	19,1	211	4,06	15,9	8,2	3,02	11800	514	350	1,3911402946829	14,1914798206278	0,12	28,9696502057613
0	12	23	37,4540854392298	155,143305785124	76,760101010101	21,1	0,159945945945946	50,1984491671453	136,679387261489	34,6420204978038	8,86834289356278	103,369144981413	162,172290021536	1,01	91	225	100,195378151261	4,2	144	0,565091724419079	67,408663507109	142,879577464789	76,608	33	5,50058855585831	0,05	0,4	51,2	18,5	2,65	30,2	36,1	83,5	0,76	9,9	6,04	11,3	226	6,13	11,9	9,9	77,4	947	661	437,76	1,3911402946829	14,1914798206278	0,12	28,9696502057613
0	29	15	37,4540854392298	155,143305785124	76,760101010101	19,7548152295633	0,159945945945946	50,1984491671453	136,679387261489	34,6420204978038	8,86834289356278	103,369144981413	162,172290021536	1,23181467181467	110,430284857571	268,810782241015	100,195378151261	4,28213461066077	140,630044843049	0,565091724419079	67,408663507109	142,879577464789	80,0841378955493	42,3145372625426	5,50058855585831	0,05	0,06	46	15,3	1,62	28,5	33,3	85,8	0,53	9,1	1,68	9,7	250	5,36	12,4	3,9	3,12	369	156,6	338,47	1,06	12,7	0,12	28,9696502057613
0	15	20	48,7	650	76,760101010101	18,2	0,1	17	93	56	9,9	103	172	1	85	325	100,195378151261	4,5	139	0,28	70,5	189	84,949	32	6,3	0,05	0,14	39,7	13,8	2,44	30,7	34,8	88,4	0,43	9,1	2,19	9,4	243	4,49	12,6	5,3	8,67	696	148,6	125,46	1,3911402946829	14,1914798206278	0,12	28,9696502057613
0	25	21	40	1050	76,760101010101	19,7548152295633	0,11	18	84	39	9,3	106	211	1,08	77	227	100,195378151261	4,6	143	0,33	67,408663507109	308	85,4	35	5,6	0,02	0,23	39,1	13,4	1,24	34,8	34,3	101,6	0,32	9,6	1,47	10,5	155	3,85	15,9	3,3	3,02	132	121,3	295,23	1,09	13	2,03333824733825	28,9696502057613
0	9	15	37,4540854392298	155,143305785124	76,760101010101	14,9	0,159945945945946	50,1984491671453	136,679387261489	34,6420204978038	8,86834289356278	103,369144981413	162,172290021536	1,26	76	204	100,195378151261	3,8	142	0,565091724419079	67,408663507109	142,879577464789	55,821	62	5,50058855585831	0,02	0,11	46,3	15,5	1,11	30,3	33,5	90,4	0,34	11,1	2,71	14,2	148	5,12	12,1	4,3	3,02	322	211,7	296,79	1,3911402946829	14,1914798206278	0,12	9
0	23	23	37	830	76,760101010101	19,7548152295633	0,09	26	106	29	9,1	103	161	1,07	55	257	100,195378151261	3,9	140	0,5	67,408663507109	154	89,453	30	4,5	0,04	0,16	37,7	12,1	1,34	29,7	32,1	92,4	0,53	11,2	5,11	13,7	165	4,08	14,4	7,2	112	564	541,7	388,5	1,04	12,4	2,03333824733825	28,9696502057613
0	12	21	37,4540854392298	155,143305785124	76,760101010101	18,3	0,159945945945946	50,1984491671453	136,679387261489	34,6420204978038	8,86834289356278	103,369144981413	162,172290021536	0,97	152	235	100,195378151261	4,1	136	0,565091724419079	67,408663507109	142,879577464789	81,582	97	5,50058855585831	0,04	0,07	44,5	14,9	1,67	29,6	33,5	88,5	0,45	8,8	2,42	9,2	299	5,03	11,9	4,7	3,02	199	210,9	223,48	1,01	12,1	0,12	28,9696502057613
0	28	28	30,5	580	37	19,7548152295633	0,12	66	121	34,6420204978038	10,2	101	162,172290021536	0,54	110,430284857571	268,810782241015	100,195378151261	3,4	137	0,82	55,1	142,879577464789	116,548	43	5,50058855585831	0,02	0,04	46,9	15,3	0,91	28	32,6	85,7	0,33	10,1	3,19	10,4	136	5,47	13,4	4,5	108	864	255,530223262514	354,74	1,3911402946829	14,1914798206278	6,9	42
0	60	45	30	770	76,760101010101	19,7548152295633	0,11	72	214	34,6420204978038	8,5	119	162,172290021536	2,13	110,430284857571	268,810782241015	100,195378151261	5,3	157	0,25	67,408663507109	142,879577464789	31,52	122	5,50058855585831	0,09	0,21	46,2	13,8	1,23	24,8	29,9	83,1	0,75	9,8	5,21	11,2	399	5,56	19,6	7,5	3,02	715	147,7	327,79	1,3911402946829	14,1914798206278	0,12	10
0	35,7598436736688	37,034373476353	37,4540854392298	155,143305785124	76,760101010101	19,7548152295633	0,159945945945946	50,1984491671453	136,679387261489	43	8,86834289356278	103,369144981413	203	1,23181467181467	110,430284857571	265	100,195378151261	4,28213461066077	140,630044843049	0,565091724419079	67,408663507109	142	80,0841378955493	42,3145372625426	5,50058855585831	0,08	0,19	31,9	9,7	0,99	21,7	30,4	71,5	0,68	10,2	6,82	12,1	272	4,46	16,2	8,8	3,9	198	105,8	509,48	1,07	12,8	0,12	28,9696502057613
0	47	36	37,4540854392298	155,143305785124	76,760101010101	12,7	0,159945945945946	50,1984491671453	136,679387261489	34,6420204978038	8,86834289356278	103,369144981413	162,172290021536	0,89	152	216	100,195378151261	4,2	143	0,565091724419079	67,408663507109	142,879577464789	102,537	25	5,50058855585831	0,05	0,1	46,8	16,2	2,26	29,1	34,6	84,2	0,6	8,7	3,23	9,2	234	5,56	11,8	6,2	3,02	268	95,7	311,64	1,3911402946829	14,1914798206278	0,12	4
0	18	19	39,2	1050	76,760101010101	11,1	0,08	15	77	30	9	108	198	1,07	64	171	100,195378151261	4,4	144	0,41	66,8	236	80,0841378955493	55	9,2	0,03	0,28	47,9	16,4	2,46	27,2	34,2	79,6	0,63	11	4,52	13,8	229	6,02	11,9	7,9	31,0476797829037	1030	255,530223262514	337,61550443225	1,3911402946829	14,1914798206278	2,03333824733825	28,9696502057613
0	16	22	39,6	1050	76,760101010101	19,7548152295633	0,08	17	82	28	9,3	105	197	1,05	74	251	100,195378151261	4,6	139	0,4	67,408663507109	275	75,177	45	8,1	0,06	0,37	44	14,8	2,2	30,8	33,6	91,5	0,97	9,6	2,62	9,9	195	4,81	12,2	6,2	90,9	2330	706,7	352,34	1,2	14,2	0,15	28,9696502057613
0	19	24	45,8	1390	76,760101010101	19,7548152295633	0,29	10	82	43	9,4	106	118	0,87	180	307	100,195378151261	4,3	145	1,33	67,408663507109	41	121,648	33	4,9	0,08	0,31	47,1	15,6	2,47	29,5	33,1	89,2	0,52	11,1	2,82	14,3	232	5,28	12,7	6,2	5,82	555	255,530223262514	486,28	1,13	13,5	0,12	28,9696502057613
0	18	25	39,5	155,143305785124	76,760101010101	19,7548152295633	0,14	16	100	33	9,3	103,369144981413	221	1,13	139	259	100,195378151261	3,9	141	0,49	66,9	168	75,368	38	5	0,09	0,31	40	14,5	3,4	31	36,3	85,5	0,86	9,8	3,09	11,2	302	4,68	11,6	7,8	54,4	602	255,530223262514	337,61550443225	1,3911402946829	14,1914798206278	2,03333824733825	28,9696502057613
0	16	16	40,5	390	76,760101010101	19,7548152295633	0,2	21	89	51	9,2	99	164	1	71	156	100,195378151261	3,7	134	0,87	67,408663507109	127	86,758	35	5,2	0,09	0,17	39,8	13,4	1,56	29,6	33,7	87,9	0,9	12,4	4,15	15,3	142	4,53	13,5	6,9	8,02	246	159,5	501,36	1,02	12,2	0,12	9
0	25	17	37,4540854392298	155,143305785124	76,760101010101	8,4	0,159945945945946	50,1984491671453	136,679387261489	34,6420204978038	8,86834289356278	103,369144981413	162,172290021536	0,99	80	155	100,195378151261	4,26	141	0,565091724419079	67,408663507109	142,879577464789	103,945	27,71	5,50058855585831	0,02	0,04	44,4	16	2,32	33	36	91,5	0,43	9,4	3,94	10,3	277	4,85	11,4	6,8	3,02	1206,26771662763	333,8	286,39	1,3911402946829	14,1914798206278	2,03333824733825	9
0	21	18	43,4	930	46	13,3	0,11	34	137	33	9,4	103	237	1,06	64	178	57	4	141	0,47	78	735	83,747	16	5,50058855585831	0,04	0,1	43,1	14,8	1,41	29	34,3	84,3	0,36	10,3	2,26	13,1	163	5,11	13,2	4,2	31,0476797829037	2090	95,7	493,64	1,3911402946829	14,1914798206278	0,12	28,9696502057613
0	13	17	42,6	750	68	9,3	0,16	23	137	34,6420204978038	9,4	103	162,172290021536	0,77	53	268,810782241015	100,195378151261	3,9	142	0,69	71,2	142,879577464789	101,443	34	3,6	0,01	0,74	44,3	15,2	1,31	28,1	34,3	81,9	0,73	10,3	5,85	11,2	202	5,41	12,6	8,6	3,02	515	36,5	221,3	1,29	15,3	0,12	28,9696502057613
0	31	25	37,4540854392298	155,143305785124	76,760101010101	21,6	0,159945945945946	50,1984491671453	136,679387261489	34,6420204978038	8,86834289356278	103,369144981413	162,172290021536	0,96	105	193	100,195378151261	3,8	143	0,565091724419079	67,408663507109	142,879577464789	92,437	31	5,50058855585831	0,04	0,14	50,4	16,7	1,92	26	33,1	78,4	0,49	8,4	3,54	8,7	210	6,43	13	6,1	31,0476797829037	669	57,6	337,61550443225	1,3911402946829	14,1914798206278	0,12	28,9696502057613
0	35,7598436736688	37,034373476353	37,4540854392298	155,143305785124	76,760101010101	19,7548152295633	0,159945945945946	50,1984491671453	136,679387261489	47	8,86834289356278	103,369144981413	239	1,23181467181467	110,430284857571	225	100,195378151261	4,28213461066077	140,630044843049	0,565091724419079	67,408663507109	211	80,0841378955493	42,3145372625426	5,50058855585831	0,08	0,43	46	14,8	2,2	28,4	32,2	88,1	0,87	9,9	3,99	10,9	201	5,22	13,8	7,6	20,6	440	517,3	346,06	1,3911402946829	14,1914798206278	0,12	58
0	17	20	37,4540854392298	155,143305785124	76,760101010101	11,6	0,159945945945946	50,1984491671453	136,679387261489	34,6420204978038	8,86834289356278	103,369144981413	162,172290021536	0,73	32	223	100,195378151261	4,4	135	0,565091724419079	67,408663507109	142,879577464789	126,231	28	5,50058855585831	0,07	0,37	44	14,5	2,51	27,4	33	83,2	0,59	10,1	2,91	10,9	248	5,29	12,7	6,5	31,0476797829037	1206,26771662763	832,5	337,61550443225	1,3911402946829	14,1914798206278	2,03333824733825	28,9696502057613
0	8	18	46,2	760	65	12,1	0,12	19	86	38	10,1	104	130	0,87	87	194	76	4,3	142	0,5	72,5	81	118,277	25	5,50058855585831	0,08	0,43	42,1	14,2	2,95	30,1	33,7	89,4	0,76	10,2	2,52	11	200	4,71	11,9	6,7	27,1	269	114,6	331,26	1,35	15,9	0,14	5
0	13	18	45	155,143305785124	76,760101010101	19,7548152295633	0,16	30	89	49	9,7	103,369144981413	247	0,91	84	162	100,195378151261	4,2	144	1,19	74,4	167	111,12	27	6,3	0,07	0,1	45,3	14,8	2,41	26,7	32,7	81,8	0,36	10,3	2,65	12,8	272	5,54	13,2	5,6	5,98	208	129,2	298,38	1,32	15,6	0,12	28,9696502057613
0	53	39	38,3	1400	102	11,7	0,14	27	235	41	9,2	99	221	1,51	49	207	142	4,1	134	0,56	68,8	189	43,607	54	5,50058855585831	0,02	0,1	28,5	8,8	0,82	26,3	30,9	85,3	0,44	9,7	2,69	9,8	158	3,34	14,2	4,1	3,02	152	14,3	300	1,3911402946829	14,1914798206278	2,03333824733825	2
0	18	18	37,7	590	76,760101010101	19,7548152295633	0,06	34	91	23	9,2	104	137	0,93	44	216	100,195378151261	4,5	142	0,26	67,408663507109	158	104,502	29	4,6	0,06	0,15	46,8	15,4	2,73	28,1	32,9	85,4	0,73	11,4	3,38	14,6	252	5,48	12,1	7,1	31,0476797829037	1630	255,530223262514	410	1,25	14,8	2,03333824733825	53
0	33	28	47,5	990	76,760101010101	19,7548152295633	0,14	41	80	36	10,1	100	181	1,12	104	160	100,195378151261	4,1	138	0,55	67,408663507109	175	88,915	34	6,6	0,07	0,1	51,8	17,3	4,46	30,1	33,4	90,1	0,63	11,1	4,52	13,5	208	5,75	12,2	9,8	3,15	365	102,8	327,79	1,2	14,3	0,12	7
0	107	31	34,3	1460	76,760101010101	19,1	0,15	79	184	26	9,2	96	248	0,81	46	285	100,195378151261	4,4	134	0,41	78,1	391	102,185	38	3,5	0,05	0,07	47,4	15,8	3,31	28,4	33,3	85,1	0,73	8,8	3,97	9,4	301	5,57	12,9	8,1	3,02	519	255,530223262514	337,61550443225	1,1	13,1	0,12	28,9696502057613
0	14	20	42,1	1050	65	16,4	0,26	18	123	57	9,4	99	168	0,99	88	217	96	4,4	136	1,31	67,2	77	77,934	47	5,50058855585831	0,07	0,54	37,4	12,4	2,3	27,1	33,2	81,7	0,44	11	3,36	13,4	234	4,58	14	6,7	3,02	256	255,530223262514	337,61550443225	1,3911402946829	14,1914798206278	2,03333824733825	28,9696502057613
0	16	20	47,9	155,143305785124	76,760101010101	19,7548152295633	0,11	19	95	34,6420204978038	8,86834289356278	103,369144981413	162,172290021536	0,87	74	268,810782241015	100,195378151261	3,6	143	0,59	70	142,879577464789	115,811	27	5,4	0,12	0,19	45,5	15,9	2,31	29,1	34,9	83,2	0,71	8,6	5,83	8,9	420	5,47	11,9	9,2	7,74	516	193,4	203,41	1,3911402946829	14,1914798206278	0,12	6
0	11	19	27,3	1950	153	27	0,16	47	31	34,6420204978038	8,4	102	162,172290021536	0,78	101	268,810782241015	100,195378151261	3,9	132	0,69	59,4	142,879577464789	91,455	34	5	0,04	0,12	47	16,1	1,99	30,2	34,3	88,2	0,52	9,9	3	11,5	226	5,33	12,2	5,7	4,34	871	255,530223262514	486,28	1,15	13,7	0,12	28,9696502057613
0	54	34	41,53	122	119	12,8	0,28	91	90	34,6420204978038	9,5	105	162,172290021536	1,11	222	268,810782241015	100,195378151261	4,35	138	0,74	67,408663507109	142,879577464789	73,835	26,99	7,58	0,06	0,41	41,7	13,8	3,9	29,3	33,1	88,5	0,49	11,1	3,23	13,6	251	4,71	12,8	8,1	3,02	197	201,7	337,61550443225	1,3911402946829	14,1914798206278	0,12	28,9696502057613
0	13	18	41,4	155,143305785124	76,760101010101	19,7548152295633	0,09	44	78	37	8,86834289356278	104	259	1,27	250	218	100,195378151261	4	141	0,49	67,408663507109	260	65,443	29	5,50058855585831	0,04	0,09	41,4	13,5	1,44	27,1	32,6	83,1	0,42	8,5	4,55	8,4	248	4,98	14,8	6,5	7,82	664	46,1	317,88	1,3911402946829	14,1914798206278	2,03333824733825	12
0	35	28	42	930	76,760101010101	12,9	0,3	15	86	34,6420204978038	9,6	104	162,172290021536	1,12	157	268,810782241015	100,195378151261	4,2	143	1,91	65,1	142,879577464789	90,808	23	6,3	0,04	0,19	42,7	13	2,17	20,6	30,4	67,6	0,77	10,4570148489503	3,37	12,0571428571429	193	6,32	19,5	6,5	6,95	1206,26771662763	255,530223262514	337,61550443225	1,3911402946829	14,1914798206278	2,03333824733825	28,9696502057613
0	12	12	35,5	850	36	20,5	0,1	16	282	34,6420204978038	8,9	100	162,172290021536	1,07	41	184	100,195378151261	4,2	138	0,45	60,8	142,879577464789	63,85	35	5,50058855585831	0,05	0,14	45,5	14,8	0,91	27,8	32,5	85,4	0,79	9,5	3,21	9,6	210	5,33	12,8	5,1	31,0476797829037	1206,26771662763	255,530223262514	337,61550443225	1,3911402946829	14,1914798206278	2,03333824733825	28,9696502057613
0	6	21	37,4540854392298	155,143305785124	76,760101010101	49,1	0,159945945945946	50,1984491671453	136,679387261489	34,6420204978038	8,86834289356278	103,369144981413	162,172290021536	0,74	97	375	100,195378151261	4,4	140	0,565091724419079	67,408663507109	142,879577464789	84,109	42	5,50058855585831	0,03	0,01	42,4	14,5	1,46	29,1	34,2	85,1	0,68	10,5	4,21	11,9	237	4,98	14,3	6,4	6,96	251	95,2	486,28	1,3911402946829	14,1914798206278	0,12	2
0	13	27	37,4540854392298	155,143305785124	76,760101010101	28,1	0,159945945945946	50,1984491671453	136,679387261489	34,6420204978038	8,86834289356278	103,369144981413	162,172290021536	0,86	111	295	100,195378151261	3,9	141	0,565091724419079	67,408663507109	142,879577464789	84,232	47	5,50058855585831	0,1	0,88	40,5	12,4	3,39	22,8	30,6	74,4	0,54	8,7	3,2	8,9	375	5,44	17,2	8,1	12,5	402	27,4	277,71	1,09	13	0,12	28,9696502057613
0	22	19	27,7	970	24	35,5	0,28	73	434	34,6420204978038	10,8	94	162,172290021536	1,65	46	268,810782241015	100,195378151261	7,5	128	0,99	47,6	142,879577464789	40,291	287	7,2	0,03	0,07	42,9	13,2	0,66	27,3	30,8	88,8	0,39	8,8	4,69	9,4	119	4,83	17,7	5,8	154	892	255,530223262514	418,62	1,22	14,5	2,5	28,9696502057613
0	35,7598436736688	37,034373476353	37,4540854392298	155,143305785124	76,760101010101	19,7548152295633	0,159945945945946	50,1984491671453	136,679387261489	53	8,86834289356278	103,369144981413	223	1,23181467181467	110,430284857571	218	100,195378151261	4,28213461066077	140,630044843049	0,565091724419079	67,408663507109	124	80,0841378955493	42,3145372625426	5,50058855585831	0,02	0,11	45,4	15	2	29,5	33	89,4	0,57	11	2,22	13,5	151	5,08	12,6	4,9	7,11	650	255,530223262514	337,61550443225	1,3911402946829	14,1914798206278	0,12	28,9696502057613
0	10	16	41,5	790	45	12,2	0,25	18	148	34,6420204978038	9,3	103	162,172290021536	0,99	80	196	100,195378151261	4	138	1,52	72,3	142,879577464789	79,593	29	5,50058855585831	0,02	0,1	45,6	15,1	2,1	28,6	33,1	86,4	0,49	10,8	3,32	12,9	252	5,28	12,4	6	3,02	204	56	293,69	1,15	13,7	2,03333824733825	28,9696502057613
0	19	27	33,8	1060	76,760101010101	14,9	0,08	11	101	49	8,8	104	175	1,64	79	222	100,195378151261	4,3	143	0,3	64,1	95	37,307	54	5,1	0,03	0,38	41,6	13,6	1,88	29	32,7	88,7	0,54	9,1	2,69	9,3	227	4,69	15,1	5,5	27	10500	255,530223262514	337,61550443225	1,3911402946829	14,1914798206278	1,1	28,9696502057613
0	17	33	43,4	860	76,760101010101	44,2	0,21	50,1984491671453	89	36	9,7	102	137	0,85	50	529	100,195378151261	4,9	138	0,13	69,8	102	124,554	25	5,3	0,05	0,25	36	11,4	1,57	29,2	31,7	92,3	0,95	10,8	10,9	12,7	249	3,9	15	13,7	93,5	479	973	385,27	1,32	15,6	0,12	58
0	13	19	41,9	860	76,760101010101	12,3	0,14	34	101	34,6420204978038	9,8	108	162,172290021536	1,03	86	268,810782241015	100,195378151261	4,4	144	0,78	67,408663507109	142,879577464789	67,331	31	7,2	0,01	0,06	43	14,2	1,21	26,8	33	81,3	0,26	9,9	0,91	10,4	173	5,29	13,6	2,5	3,71	368	91,4	305,69	1,3911402946829	14,1914798206278	0,12	28,9696502057613
0	37	30	39,9	870	60	18,7	0,09	36	91	41	9,4	105	162,172290021536	0,97	87	188	100,195378151261	4,2	140	0,29	67,3	118	110,351	42,3145372625426	5,50058855585831	0,06	0,11	42,6	13,9	1,48	27,6	32,6	84,5	0,8	9,2	3,38	9,4	204	5,04	16,3	5,8	47,4	1206,26771662763	770,8	317,88	0,97	11,7	0,12	29
0	46	34	37,4540854392298	155,143305785124	76,760101010101	9,5	0,159945945945946	50,1984491671453	136,679387261489	34,6420204978038	8,86834289356278	103,369144981413	162,172290021536	0,92	120	185	100,195378151261	4	142	0,565091724419079	67,408663507109	142,879577464789	105,877	23	5,50058855585831	0,06	0,28	45,1	14,8	1,79	29	32,8	88,4	0,56	10,8	5,52	13,2	175	5,1	12,8	8,2	31,0476797829037	1206,26771662763	739,7	342,21	1,3911402946829	14,1914798206278	2,03333824733825	28,9696502057613
0	9	17	37,4540854392298	155,143305785124	76,760101010101	13,7	0,159945945945946	50,1984491671453	136,679387261489	34,6420204978038	8,86834289356278	103,369144981413	162,172290021536	1,35	83	227	100,195378151261	3,9	144	0,565091724419079	67,408663507109	142,879577464789	46,218	73	5,50058855585831	0,06	0,37	53,4	17,5	2,36	26,7	32,8	81,5	0,73	10,1	5,52	12,4	271	6,55	14,2	9	7,92	1206,26771662763	167,3	359,7	1,32	15,6	2,03333824733825	28,9696502057613
0	35,7598436736688	37,034373476353	31,5	155,143305785124	76,760101010101	19,7548152295633	0,159945945945946	50,1984491671453	79	34,6420204978038	8,86834289356278	103,369144981413	162,172290021536	1,16	110,430284857571	268,810782241015	100,195378151261	4,4	144	0,565091724419079	67,408663507109	142,879577464789	59,561	42,3145372625426	5,50058855585831	0,06	0,47	51,6	17,1	2,49	29,2	33,1	88,2	0,5	8,1	3,11	8,2	192	5,85	12,9	6,6	3,02	214	255,530223262514	337,61550443225	1,3911402946829	14,1914798206278	2,03333824733825	28,9696502057613
0	910	1062	34	3150	174	35,4	0,82	161	61	34,6420204978038	8,3	98	162,172290021536	3,67	113	268,810782241015	100,195378151261	5,9	131	1,76	68,9	142,879577464789	15,327	173	13,2	0,05	0,4	33	11,3	1,63	27,5	34,2	80,3	0,92	10,3	5,65	11,1	311	4,11	12,5	8,7	5,08	277	81,3	509,48	1,07	12,8	0,15	28,9696502057613
0	21	27	43,4	1200	24	14,1	0,2	35	90	48	9,7	106	210	1,13	163	232	149	3,8	143	0,96	75,4	66	87,964	39	5,50058855585831	0,01	0,16	40	13,4	0,71	28,1	33,5	83,9	0,46	11	5,56	12,9	180	4,77	14	6,9	25	1206,26771662763	95,8	300	1,08	12,9	2,03333824733825	28,9696502057613
0	54	35	37,2	860	80	13,4	0,1	29	88	27	9	105	162,172290021536	1,15	63	207	100,195378151261	4,5	143	0,39	64	101	80,842	42,3145372625426	5,50058855585831	0,02	0,14	41,2	13,5	1,3	27,4	32,8	83,7	0,68	9,6	10,23	10,1	479	4,92	15,1	12,4	3,02	551	255,530223262514	337,61550443225	1,3911402946829	14,1914798206278	0,12	28,9696502057613
0	136	103	37,4540854392298	155,143305785124	76,760101010101	13,9	0,159945945945946	50,1984491671453	136,679387261489	34,6420204978038	8,86834289356278	103,369144981413	162,172290021536	0,83	215	235	100,195378151261	4,3	138	0,565091724419079	67,408663507109	142,879577464789	104,049	27	5,50058855585831	0,03	0,01	41,7	14	0,61	28,6	33,6	85,3	0,33	10,6	2,54	13,3	110	4,89	12,5	3,5	3,02	260	205,1	337,61550443225	1,3911402946829	14,1914798206278	2,03333824733825	28,9696502057613
0	25	31	40,91	100	76,760101010101	54,7	0,15	20	103	34,6420204978038	9,13	103,369144981413	162,172290021536	0,81	81	522	100,195378151261	4,52	141	0,08	67,408663507109	142,879577464789	117,007	25,32	3,83	0,03	0,09	48,8	15	1,81	28,4	30,7	92,2	0,5	10,1	3,32	11	164	5,29	14,9	5,8	19,4	892	109,6	321,1	1,31	15,5	2,03333824733825	28,9696502057613
0	30	29	43,1	155,143305785124	76,760101010101	19,7548152295633	0,1	31	124	30	9,1	103,369144981413	181	1,01	174	195	100,195378151261	3,9	140	0,39	74,3	191	76,072	26	6	0,04	0,07	42,4	13,7	2,26	27,7	32,3	85,7	0,29	9,3	2,13	9,7	244	4,95	13,3	4,8	7,81	232	117	334,82	1,05	12,6	0,12	6
0	23	34	40,3	810	76,760101010101	11,1	0,12	47	128	20	9,2	100	190	1,3	225	175	100,195378151261	4	138	0,76	68,6	463	59,724	50	8,9	0,02	0,02	43	15,2	1,53	28,5	35,3	80,5	0,32	10,9	3,25	12,7	195	5,34	12,6	5,1	3,02	206	147,4	243,09	1,3911402946829	14,1914798206278	2,03333824733825	2
0	20	20	37,4540854392298	155,143305785124	76,760101010101	18,2	0,159945945945946	50,1984491671453	136,679387261489	54	8,86834289356278	103,369144981413	144	1,2	57	176	72	4,7	140	0,565091724419079	67,408663507109	90	62,197	37	5,50058855585831	0,03	0,02	44,5	15,4	1,26	29,1	34,6	84,1	0,96	10,8	5,04	11,6	139	5,29	11,9	7,3	37,6	949	1265,5	382,13	1,01	12,1	2,03333824733825	28,9696502057613
0	23	23	38,5	440	105	16,7	0,12	23	137	33	9,1	95	147	1,06	51	185	100,195378151261	5,3	140	0,51	65,5	142,879577464789	83,161	41	5,50058855585831	0,05	0,51	45,5	16,6	2,12	30,5	36,5	83,5	0,55	10,2	3,93	11,7	238	5,45	13,2	7,2	43,9	1206,26771662763	476,8	338,47	1,3911402946829	14,1914798206278	0,12	50
0	12	23	40	155,143305785124	76,760101010101	19,7548152295633	0,18	13	94	38	9,3	103,369144981413	144	1,12	159	288	100,195378151261	3,8	141	0,78	67,2	91	61,707	57	5,6	0,01	0,27	37,6	12,4	1,77	27,9	33	84,7	0,42	8,5	2,18	8,5	201	4,44	13,4	4,7	3,02	1206,26771662763	32,2	493,64	1,3911402946829	14,1914798206278	0,12	5
0	4	10	28,9	1050	76,760101010101	19,7548152295633	0,2	27	58	24	9,8	101	76	3,82	29	148	100,195378151261	3,1	138	0,47	67,408663507109	117	17,043	77	4,5	0,02	0,12	39,3	12,6	1,25	26,1	32,1	81,4	1,05	13,3	11,04	23,5	335	4,83	19,4	13,5	3,02	1206,26771662763	165,7	317,88	1,04	12,4	2,03333824733825	18
0	21	21	46,2	155,143305785124	76,760101010101	19,7548152295633	0,16	29	71	34,6420204978038	8,86834289356278	103,369144981413	162,172290021536	0,77	88	268,810782241015	100,195378151261	3,7	145	1,04	74,7	142,879577464789	116,745	37	6,3	0,04	0,14	39,4	13	1,46	28,6	33	86,8	1,26	10,4	3,74	11,7	249	4,54	13,6	6,6	21,4	426	135,5	293,69	1,11	13,2	49	16
0	24	25	41,6	1010	76,760101010101	15,7	0,16	21	77	34,6420204978038	10	106	162,172290021536	0,99	72	268,810782241015	100,195378151261	4,6	144	0,58	67,408663507109	142,879577464789	94,874	23	4,3	0,03	0,16	44,3	15,8	2,07	30,4	35,7	85,4	0,62	11,9	4,78	14,6	175	5,19	12,2	7,7	17,8	551	419,2	472,56	1,41	16,6	2,03333824733825	28,9696502057613
0	16	21	40,8	780	64	14,6	0,17	17	147	33	9,5	103	132	0,97	70	204	68	4	140	0,81	65,9	153	102,865	24	5,50058855585831	0,04	0,11	40,2	13,3	1,67	28,9	33,1	87,2	0,47	10,3	4,27	11,5	348	4,61	12,2	6,6	34	355	430,5	352,34	1,11	13,2	0,12	26
0	44	29	48,7	1960	127	14,5	0,19	56	78	42	9,8	104	157	0,96	100	196	94	4,2	142	0,94	77,1	103	93,745	34	5,50058855585831	0,02	0,13	46,4	16,2	2,94	29,2	34,9	83,6	0,53	9,8	3,63	11,1	222	5,55	12,1	7,3	148	747	255,530223262514	486,28	1,2	14,2	13	35
0	33	25	42,1	920	76,760101010101	19,7548152295633	0,09	28	91	34,6420204978038	9	106	162,172290021536	0,96	175	211	100,195378151261	4,1	142	0,35	67,408663507109	142,879577464789	98,47	17	5,50058855585831	0,03	0,22	43	14,5	2,2	29,8	33,7	88,3	0,6	10,1	4,02	11,1	138	4,87	12,8	7,1	168	1206,26771662763	365,2	357,19	1,3911402946829	14,1914798206278	2,03333824733825	18
0	72	38	34,1	105	76,760101010101	18,3	0,13	68	472	34,6420204978038	8,9	105	162,172290021536	0,91	220	268,810782241015	100,195378151261	3,9	140	0,5	60,4	142,879577464789	87,512	35	3,3	0,07	0,108552717747217	39,9	14,1	0,69	32,9	35,3	93	0,66	10,5	7,51	12	147	4,29	12,9	8,9	3,02	1450	196,5	281,31	1,3911402946829	14,1914798206278	0,12	2
0	13	16	37,2	71	76,760101010101	19,7548152295633	0,1	13	190	46	9,1	97	190	1,19	150	242	100,195378151261	4,6	138	0,51	67,408663507109	146	62,389	82	8,5	0,04	0,108552717747217	49,7	16,6	0,77	31,4	33,4	94,1	0,18	11,1	3,34	13,8	159	5,28	14,1	4,3	73,8	1206,26771662763	255,530223262514	337,61550443225	1,3911402946829	14,1914798206278	0,26	28,9696502057613
0	16	28	40,3	86	64	26,2	0,07	33	80	35	9,2	102	209	0,82	94	313	147	4,2	138	0,14	69,8	134	109,839	38	5,50058855585831	0,07	0,06	53,4	16,2	1,99	25,9	30,3	85,3	0,78	9,9	4,38	11,5	269	6,26	17,2	7,3	22,7	1206,26771662763	513,1	460	1,32	15,6	0,12	8
0	33	27	37,4540854392298	155,143305785124	76,760101010101	19,7548152295633	0,11	50,1984491671453	112	34,6420204978038	8,86834289356278	103,369144981413	162,172290021536	1,02	110,430284857571	268,810782241015	100,195378151261	5,1	141	0,6	67,408663507109	142,879577464789	72,068	27	5,50058855585831	0,06	0,41	41,5	13,4	2,72	25,9	32,3	80,3	0,65	10,3	2,15	11,5	260	5,17	19	6	17,6	347	1775,9	274,19	1,02	12,2	18	39
0	24	24	37,4540854392298	155,143305785124	76,760101010101	30	0,159945945945946	50,1984491671453	136,679387261489	34,6420204978038	8,86834289356278	103,369144981413	162,172290021536	0,94	131	334	100,195378151261	4,3	139	0,565091724419079	67,408663507109	142,879577464789	114,623	26	5,50058855585831	0,03	0,17	46,3	15,2	2,5	31,3	32,8	95,3	0,43	9,1	3,64	9,8	285	4,86	13	6,8	131	709	113,2	362,26	1,29	15,3	45	28,9696502057613
0	79	59	37,4	74	100	19,7548152295633	0,07	59	148	34,6420204978038	9,4	106	162,172290021536	1,24	76	268,810782241015	100,195378151261	4,1	141	0,44	67,408663507109	142,879577464789	57,716	43	5,7	0,07	0,52	46	15,4	2,64	27,3	33,5	81,4	0,9	8,9	6,6	9,4	320	5,65	12,5	10,7	6,99	738	272,8	501,36	1,04	12,5	0,12	12
0	47	38	37,4540854392298	155,143305785124	76,760101010101	18,3	0,159945945945946	50,1984491671453	136,679387261489	34,6420204978038	8,86834289356278	103,369144981413	162,172290021536	1,24	65	220	100,195378151261	4,6	140	0,565091724419079	67,408663507109	142,879577464789	62,792	41	5,50058855585831	0,05	0,18	36,6	11,9	0,88	26	32,5	80,1	0,32	9,5	1,23	10,4	166	4,57	14,4	2,7	3,02	365	27,1	298,38	1,05	12,6	56	10
0	69	36	37,4540854392298	155,143305785124	76,760101010101	17,3	0,159945945945946	50,1984491671453	136,679387261489	34,6420204978038	8,86834289356278	103,369144981413	162,172290021536	0,86	121	245	100,195378151261	4,1	143	0,565091724419079	67,408663507109	142,879577464789	121,371	26	5,50058855585831	0,03	0,17	36,3	12	1,73	29,1	33,1	87,9	0,61	10,2	2,42	11,4	217	4,13	12,1	5	86,7	788	320,4	357,19	1,2	14,2	24	59
0	23	22	39,7	77	76,760101010101	19,7548152295633	0,16	54	93	28	9,3	104	144	0,89	81	331	100,195378151261	4,6	143	0,5	67,408663507109	155	96,933	18	3,8	0,05	0,34	45,3	15,8	1,93	32,2	34,9	92,4	0,64	10,2	3,35	11,7	236	4,9	11,7	6,3	17,2	524	643,3	418,62	1,09	13	0,12	12
0	39	48	43,8	60	76,760101010101	12,7	0,12	16	103	38	9,2	105	159	1,09	146	236	100,195378151261	4	143	0,79	71,8	91	90,6	33	6	0,01	0,02	43,9	14,8	1,23	30,3	33,7	89,8	0,54	9,5	3,81	10,2	278	4,89	12,2	5,6	25,56	985	255,530223262514	493,64	1,38	16,3	13	39
0	24	20	37,4540854392298	151	76,760101010101	19,7548152295633	0,159945945945946	51	136,679387261489	34,6420204978038	8,86834289356278	103,369144981413	162,172290021536	0,98	108	193	100,195378151261	4,7	144	0,87	67,408663507109	142,879577464789	99,479	49	5,50058855585831	0,04	0,13	45,2	16	1,55	29,6	35,4	83,7	0,42	10,4	3,93	11,7	177	5,4	12	6,1	3,02	2120	430	321,1	1,09	13	2,03333824733825	28,9696502057613
0	16	23	35,2	93	76,760101010101	20,4	0,09	15	90	34,6420204978038	8,7	106	162,172290021536	1,5	434	253	100,195378151261	5,7	140	0,4	67,408663507109	142,879577464789	43,959	81	8,1	0,03	0,12	42,2	14,3	2,32	29,4	33,9	86,8	0,48	10,6	2,91	12,2	205	4,86	12,8	5,9	31,0476797829037	1206,26771662763	345,4	290,7	1,24	14,7	0,12	15
0	21	23	37,4540854392298	155,143305785124	76,760101010101	71,9	0,159945945945946	50,1984491671453	136,679387261489	34,6420204978038	8,86834289356278	103,369144981413	162,172290021536	1,06	130	283	100,195378151261	4,3	143	0,565091724419079	67,408663507109	142,879577464789	86,741	19	5,50058855585831	0,06	0,38	33,5	10,2	1,13	28,6	30,4	93,8	1,22	10,8	8,1	12,3	282	3,57	14,9	10,9	13,4	276	78,4	342,21	1,08	12,9	2,03333824733825	28,9696502057613
0	25	75	17,3	155,143305785124	66	19,7548152295633	0,56	81	101	34,6420204978038	7,4	103,369144981413	162,172290021536	1,32	110,430284857571	268,810782241015	100,195378151261	3,7	147	1,3	59,5	142,879577464789	49,535	58	5,50058855585831	0,02	0,08	41,5	14,6	2,56	31,2	35,2	88,7	0,39	9,3	2,78	10,1	174	4,68	12,8	5,8	28,9	1206,26771662763	513	334,82	1,11	13,2	2,03333824733825	28,9696502057613
0	9	32	30,3	70	73	48,7	0,14	30	74	48	9,1	104	176	2,22	203	401	115	4,1	142	0,68	61,2	65	27,365	93	5,50058855585831	0,03	0,06	28	9	1,07	30,4	32,1	94,6	0,78	10,4	10,98	11,6	174	2,96	13,9	12,9	31,2	690	588,9	373,18	1,3911402946829	14,1914798206278	30	30
0	57	51	38,2	53	76,760101010101	20,1	0,31	97	129	27	8,8	102	120	0,93	515	430	100,195378151261	3,4	139	1,01	66,2	91	104,241	30	6,2	0,03	0,108552717747217	41,4	14,1	1,85	28	34,1	82,3	0,53	10,5	8,79	12	193	5,03	12,3	11,2	31,6	10900	1141	367,59	0,98	11,8	2,03333824733825	28,9696502057613
0	12	34	35,1	64	76	20,2	0,12	30	98	34	8,1	104	174	1,65	306	334	122	4,8	137	0,41	68,2	88	40,861	61	5,50058855585831	0,01	0,108552717747217	45	14,7	1,84	30,3	32,7	92,8	0,46	9,2	2,24	9,2	124	4,85	13,3	4,6	241	1206,26771662763	583	472,56	1,15	13,7	0,3	41
0	47	30	37,4540854392298	155,143305785124	76,760101010101	11,5	0,159945945945946	50,1984491671453	136,679387261489	34,6420204978038	8,86834289356278	103,369144981413	162,172290021536	0,8	85	189	100,195378151261	4,2	144	0,565091724419079	67,408663507109	142,879577464789	111,741	27	5,50058855585831	0,01	0,02	42,9	14,4	0,95	29,8	33,6	88,6	0,39	11,1	1,35	12,9	170	4,84	11,9	2,7	6,78	308	354	337,61550443225	1,3911402946829	14,1914798206278	0,12	11
0	23	24	39,6	155,143305785124	76,760101010101	19,7548152295633	0,06	25	89	34	9,2	103,369144981413	187	0,79	86	253	100,195378151261	4,5	141	0,35	73,9	79	129,263	24	4,5	0,03	0,11	41,5	13,6	1,96	28,6	32,8	87,2	0,51	10,7	2,68	12,3	208	4,76	11,8	5,3	4,19	1206,26771662763	138,1	287,8	1,44	16,9	0,12	28,9696502057613
0	19	18	37,4540854392298	155,143305785124	76,760101010101	17,1	0,159945945945946	50,1984491671453	136,679387261489	34,6420204978038	8,86834289356278	103,369144981413	162,172290021536	0,88	102	253	100,195378151261	3,9	141	0,565091724419079	67,408663507109	142,879577464789	119,388	24	5,50058855585831	0,04	0,13	46,5	15,6	2,62	28,9	33,5	86,3	0,64	10,1	4,01	11,5	243	5,39	12,9	7,4	8,52	216	130,8	311,64	1,11	13,2	0,12	18
0	28	25	45,7	155,143305785124	76,760101010101	8,3	0,16	29	97	34,6420204978038	10,3	104	162,172290021536	0,81	106	185	100,195378151261	4,28213461066077	143	0,93	77,7	142,879577464789	80,0841378955493	20	5,50058855585831	0,03	0,11	45,4	15,9	2,75	31,2	35	89	0,47	9	5,73	9,7	360	5,1	11,6	9,1	5,2	1206,26771662763	255,530223262514	337,61550443225	1,3911402946829	14,1914798206278	0,15	28,9696502057613
0	74	49	34	78	76,760101010101	19,7548152295633	0,159945945945946	37	89	34,6420204978038	9,1	105	162,172290021536	0,89	110,430284857571	268,810782241015	100,195378151261	5,6	142	0,565091724419079	65,7	142,879577464789	87,854	18	5,50058855585831	0,03	0,19	38,6	12,1	1,75	27,4	31,3	87,3	0,5	10,5	2,77	10,6	279	4,42	14,5	5,2	72,9	436	331,7	354,74	0,97	11,7	0,12	54
0	16	20	32,1	107	50	11,7	0,09	14	101	34,6420204978038	9,1	103	162,172290021536	0,71	110,430284857571	268,810782241015	100,195378151261	3,4	144	0,58	67,408663507109	142,879577464789	85,552	29	5,2	0,05	0,16	39,4	12,3	1,02	27,5	31,2	88,1	0,5	9,9	4,11	10,4	359	4,47	16,3	5,8	3,02	393	34,2	300	1,1	13,1	0,12	2
0	72	90	34,4	51	76,760101010101	32,5	0,1	126	118	34,6420204978038	9,3	108	162,172290021536	0,95	73	268,810782241015	100,195378151261	4,4	140	0,565091724419079	67,4	142,879577464789	78,537	28	5,50058855585831	0,02	0,02	40,2	13,5	1,23	29	33,6	86,3	0,42	10,6	4,17	12,4	124	4,66	13	5,9	34	583	59,6	350	1,3911402946829	14,1914798206278	63	28,9696502057613
0	19	24	37,4540854392298	155,143305785124	76,760101010101	22,9	0,159945945945946	50,1984491671453	136,679387261489	34,6420204978038	8,86834289356278	103,369144981413	162,172290021536	0,85	91	241	100,195378151261	3,9	141	0,565091724419079	67,408663507109	142,879577464789	116,104	28	5,50058855585831	0,01	0,09	43,3	14,5	1,89	28,7	33,5	85,6	0,31	11,1	2,8	13,7	163	5,06	12	5,1	3,02	1206,26771662763	265	321,1	1,3911402946829	14,1914798206278	0,12	3
0	11	18	40,9	81	35	17	0,49	18	87	33	9,2	106	93	0,96	55	247	50	4,3	143	2,7	72,4	49	113,323	27	5,50058855585831	0,03	0,12	44,4	14,9	1,73	29,4	33,6	87,6	0,9	9,2	9,54	9,1	207	5,07	12	12,3	61,7	1120	693,7	342,21	1,3911402946829	14,1914798206278	0,12	19
0	101	55	38,9	126	76,760101010101	17,5	0,12	434	89	34,6420204978038	8,3	99	162,172290021536	0,88	122	358	100,195378151261	3,9	135	0,58	67,408663507109	142,879577464789	108,969	21	6,7	0,0295093333333333	0,108552717747217	41,6	14,2	0,99	28	34,1	82,1	0,2	11,4	3,56	13,4	165	5,07	12,4	4,8	12,7	1206,26771662763	214,6	314,72	1,05	12,6	0,12	28,9696502057613
0	12	19	32,4	65	145	13,3	0,05	39	90	35	8,3	104	166	1,54	64	215	111	5	138	0,33	60	99	38,324	76	5,50058855585831	0,05	0,35	34,2	11,6	2,03	31,7	33,9	93,4	0,54	10,5	2,69	11,4	204	3,66	12,7	5,7	4,36	1206,26771662763	255,530223262514	337,61550443225	1,3911402946829	14,1914798206278	0,12	28,9696502057613
0	7	15	35,7	155,143305785124	76,760101010101	19,7548152295633	0,06	19	80	42	9,1	103,369144981413	149	1,02	81	197	100,195378151261	4,7	148	0,25	71,9	84	88,975	20	6,5	0,03	0,09	37,6	11,4	2,96	28,1	30,3	92,6	0,69	10,4	2,86	12	196	4,06	14,3	6,6	31,6	2430	255,530223262514	486,28	1,08	12,9	0,12	19
0	11	16	37,4540854392298	155,143305785124	76,760101010101	19,7548152295633	0,16	28	88	34,6420204978038	8,86834289356278	103,369144981413	162,172290021536	1,22	93	268,810782241015	100,195378151261	4,7	144	0,47	67,408663507109	142,879577464789	82,465	25	5,50058855585831	0,03	0,13	44,6	14,6	1,65	29,4	32,7	89,7	0,43	9	2,76	9,3	191	4,97	12,1	5	42	1206,26771662763	255,530223262514	337,61550443225	1,3911402946829	14,1914798206278	2,03333824733825	28,9696502057613
0	45	29	34,8	88	76,760101010101	19,7548152295633	0,159945945945946	68	123	17	8,8	102	137	1,05	99	268,810782241015	75	4,1	139	0,565091724419079	67,408663507109	227	96,13	21	4	0,03	0,09	36,1	12,2	3,03	28,8	33,8	85,3	0,99	9,6	3,1	9,5	239	4,23	13,6	7,2	3,02	23100	255,530223262514	479,27	1,41	16,6	2,03333824733825	28,9696502057613
0	27	35	38,7	59	76,760101010101	19,7548152295633	0,159945945945946	14	88	39	10,3	105	151	1,71	40	268,810782241015	93	4,4	140	0,565091724419079	67,408663507109	93	36,736	70	8,5	0,06	0,19	34	10,7	1,41	27,4	31,5	87	0,49	10,6	2,82	12,8	210	3,91	14,2	5	14,4	415	638,6	486,28	1,08	12,9	0,12	37
0	37	31	42,3	46	89	21	0,14	34	157	45	9,8	101	140	1,12	165	278	73	4,8	144	0,6	75,2	110	63,465	49	5,50058855585831	0,06	0,24	50,2	16,2	2,06	28,2	32,3	87,3	0,77	9,9	6,16	11,2	306	5,75	13,5	9,3	4,34	344	21,4	302,81	1,05	12,6	0,12	9
0	22	31	45,49	8,2	66	11,5	0,12	18	103	34,6420204978038	9,56	103	162,172290021536	1,05	304	268,810782241015	100,195378151261	3,65	138	0,48	70,59	142,879577464789	96,13	30,35	2,4	0,03	0,19	45,1	15,3	2,27	29,3	33,9	86,2	0,6	9,7	1,97	10,5	253	5,23	11,6	5,1	125	557	2000	359,7	1,08	12,9	0,15	61
0	50	43	38,6	54	76,760101010101	19,7548152295633	0,15	146	266	46	8,86834289356278	96	164	1,12	131	268,810782241015	100,195378151261	4,3	135	0,47	67,408663507109	101	71,015	34	4	0,0295093333333333	0,12	42,6	13,8	0,9	29,3	32,4	90,4	0,47	10,5	4,13	12	154	4,71	13,1	5,6	33,7	432	651	370,35	1	12	2,03333824733825	28,9696502057613
0	31	27	44	155,143305785124	76,760101010101	17	0,15	50	92	34,6420204978038	10,1	104	162,172290021536	1,02	167	272	100,195378151261	4,28213461066077	143	0,86	77,6	142,879577464789	80,0841378955493	43	5,50058855585831	0,08	0,08	44,2	15	2	28,7	33,9	84,5	0,56	9,8	3,91	10,8	389	5,23	13,4	6,6	50,8	1206,26771662763	234,6	337,61550443225	1,3911402946829	14,1914798206278	0,12	61
0	32	23	35,3	83	44	10,7	0,11	39	152	33	9	110	154	3,1	80	219	100,195378151261	4,8	144	0,54	67,408663507109	148	18,665	89	8,3	0,09	0,29	44,7	14,8	2,48	29,4	33,1	88,9	0,63	9,6	6,15	11,1	401	5,03	11,9	9,6	3,79	1206,26771662763	68,3	286,39	1,12	13,3	0,12	2
0	29	16	42,4	76	76,760101010101	19,7548152295633	0,18	51	231	45	9,6	96	177	1,63	68	168	100,195378151261	3,7	134	0,87	67,408663507109	108	45,115	67	8,4	0,03	0,09	33,6	11,8	1,69	29,6	35,1	84,4	0,39	10,2	2,71	11,8	254	3,98	11,5	4,9	31,0476797829037	3470	255,530223262514	302,81	1,16	13,8	18	79
0	24	15	37,4540854392298	155,143305785124	76,760101010101	10,8	0,159945945945946	50,1984491671453	136,679387261489	34,6420204978038	8,86834289356278	103,369144981413	162,172290021536	1,1	89	182	100,195378151261	3,8	141	0,565091724419079	67,408663507109	142,879577464789	89,605	29	5,50058855585831	0,05	0,14	42,6	15	2,02	29,9	35,2	84,9	0,59	11,1	4,49	14,1	168	5,02	12	7,3	10,6	1206,26771662763	169,3	350	1,04	12,4	0,12	28,9696502057613
0	73	38	48,6	155,143305785124	76,760101010101	13,8	0,16	62	93	34,6420204978038	10,6	103	162,172290021536	1,06	121	257	100,195378151261	4,28213461066077	141	0,74	78,8	142,879577464789	80,0841378955493	27	5,50058855585831	0,05	0,06	47,5	15,8	2,32	28,7	33,3	86,2	0,39	11,5	4,25	14,1	293	5,51	12	7,1	10,3	684	441,3	296,79	0,98	11,8	0,12	11
0	39	38	42,9	72	76,760101010101	13,8	0,28	49	91	34,6420204978038	9,4	99	162,172290021536	1,53	325	291	100,195378151261	4,3	141	1,57	67,408663507109	142,879577464789	50,445	58	6,6	0,01	0,108552717747217	43,2	14,6	1,16	28,8	33,8	85,2	0,51	11	2,55	12,7	126	5,07	12,2	4,2	90,9	1206,26771662763	255,530223262514	337,61550443225	1,3911402946829	14,1914798206278	0,12	28,9696502057613
0	46	44	43,1	91	76,760101010101	19,7548152295633	0,08	94	109	31	9,4	105	168	0,88	112	335	100,195378151261	4,4	143	0,46	67,408663507109	225	106,696	16	5,5	0,01	0,14	41,9	14,7	1,9	31,2	35,1	89	0,4	9,4	2,62	9,7	225	4,71	12,5	5,1	48,9	432	652,9	300	1,24	14,7	0,12	28,9696502057613
0	115	55	43,38	10	76,760101010101	17,8	0,14	117	90	34,6420204978038	9,65	103	162,172290021536	1,16	111	267	100,195378151261	4,26	139	0,51	67,408663507109	142,879577464789	83,444	34,42	4,75	0,01	0,12	50,3	17,7	2,7	31,4	35,2	89,2	0,43	9,8	3,03	10,6	252	5,64	12,3	6,3	31,0476797829037	1206,26771662763	22,1	251,71	1,04	12,4	2,03333824733825	28,9696502057613
0	18	18	37,4540854392298	155,143305785124	76,760101010101	19,7548152295633	0,12	36	103	34,6420204978038	8,86834289356278	103,369144981413	162,172290021536	1,01	49	268,810782241015	100,195378151261	4,4	142	0,5	67,408663507109	142,879577464789	86,934	23	5,50058855585831	0,05	0,08	44,9	15,7	2,07	30,1	35	86	0,36	9,8	2,49	11,4	419	5,22	11,6	5,1	31,0476797829037	192	255,530223262514	337,61550443225	1,3911402946829	14,1914798206278	2,03333824733825	28,9696502057613
0	16	21	39,8	107	60	22,2	0,1	57	81	20	8,5	107	116	0,97	74	277	52	4,2	143	0,47	69,8	218	83,907	22	5,50058855585831	0,02	0,09	42,7	14	1,18	29,2	32,8	89	0,41	10,2	3,07	11,3	310	4,8	14,7	4,8	3,02	400	255,530223262514	486,28	1,12	13,4	0,12	9
0	18	24	39,7	62	76,760101010101	19,7548152295633	0,11	25	210	37	8,86834289356278	102	106	1,22	59	172	100,195378151261	4,3	141	0,51	67,408663507109	103	58,45	36	6,4	0,0295093333333333	0,01	39,4	13,2	0,41	29,1	33,5	87	0,3	9,9	1,09	10,8	147	4,53	13	1,8	3,02	1206,26771662763	86,3	267,4	1,3911402946829	14,1914798206278	0,12	35
0	10	14	35,2	155,143305785124	76,760101010101	11,4	0,07	99	91	34,6420204978038	9,6	107	162,172290021536	1,46	134	165	100,195378151261	4,28213461066077	141	0,45	66,5	142,879577464789	80,0841378955493	44	5,50058855585831	0,03	0,24	28,5	8,5	1,63	21,1	29,8	70,9	0,65	9,1	3,35	9,3	264	4,02	19	5,9	7,53	1206,26771662763	334,2	305,69	1,45	17	2,03333824733825	28,9696502057613
0	90	110	40,5	90	105	22,5	0,13	297	93	29	8,3	97	119	1,05	169	381	72	3,8	135	0,59	70,5	91	77,864	22	5,50058855585831	0,03	0,02	44,8	15,5	1,51	29,6	34,6	85,7	1,07	10,3	5,03	10,7	155	5,23	13,2	7,7	3,24	619	255,530223262514	314,72	1,04	12,4	2,03333824733825	28,9696502057613
0	111	37	40,8	75	73	17,6	0,26	180	139	39	10,2	103	206	1,05	50	306	125	4,4	144	1,03	73,2	208	86,516	40	5,50058855585831	0,1	0,01	44,5	14,8	3,41	27,8	33,3	83,6	1,07	10,4	14,37	12,6	425	5,32	12,4	19	59,9	1206,26771662763	429,7	437,76	1,3911402946829	14,1914798206278	0,19	21
0	21	31	41,2	49	76,760101010101	14,9	0,11	60	107	34,6420204978038	9,1	103	162,172290021536	0,87	145	222	100,195378151261	4,2	141	0,46	67,408663507109	142,879577464789	107,199	25	3,4	0,0295093333333333	0,108552717747217	41,2	13,9	0,83	31,6	33,7	93,6	0,51	11,8	1,6	16,2	126	4,4	11,7	2,9	97	1210	213,4	432,72	1,03	12,3	24	37
0	79	38	30,7	71	72	32,7	0,14	77	104	34,6420204978038	9	106	162,172290021536	1,29	50	268,810782241015	100,195378151261	5,3	140	0,565091724419079	65,4	142,879577464789	55,023	60	5,50058855585831	0,04	0,108552717747217	43,1	13,9	1,5	30	32,3	93,1	1,12	8,7	7,28	8,5	492	4,63	13,2	9,9	54,2	1206,26771662763	46,7	352,34	1,25	14,8	0,12	38
0	39	24	47,5	155,143305785124	76,760101010101	12,3	0,24	51	96	34,6420204978038	9,4	108	162,172290021536	0,85	65	218	100,195378151261	4,28213461066077	145	1,24	75,8	142,879577464789	80,0841378955493	36	5,50058855585831	0,03	0,07	42,8	14,4	1,73	29,5	33,6	87,7	0,53	10,5	3,04	12,9	226	4,88	12	5,4	73,7	1206,26771662763	336,6	350	1,16	13,8	2,03333824733825	28,9696502057613
0	15	17	46,5	113	76,760101010101	19,7548152295633	0,11	19	90	39	10,3	104	189	0,95	120	209	100,195378151261	4,3	142	0,52	67,408663507109	166	110,806	21	5,3	0,03	0,1	46,7	16,5	2,43	29,5	35,3	83,5	0,54	9,9	3,59	11,2	233	5,59	12,5	6,7	163	678	255,530223262514	376,08	1,12	13,3	51	49
0	20	25	46,8	79	76,760101010101	19,7548152295633	0,19	16	79	47	8,86834289356278	108	171	1,03	496	222	100,195378151261	4,2	144	0,98	67,408663507109	59	97,703	26	4,4	0,05	0,16	42,7	14,3	2,04	29,4	33,5	87,7	0,6	10,9	2,51	13,7	212	4,87	13,1	5,4	3,14	578	50,8	293,69	1,3911402946829	14,1914798206278	0,12	8
0	66	36	43,3	85	76,760101010101	15,2	0,12	45	109	37	9,7	98	201	1	27	242	100,195378151261	4,6	139	0,64	76,6	226	80,873	24	5,2	0,07	0,26	44,5	14,4	2,6	27,7	32,4	85,7	1,12	9,2	7,08	9,3	319	5,19	12,7	11,1	3,02	1206,26771662763	255,530223262514	337,61550443225	1,3911402946829	14,1914798206278	0,12	28,9696502057613
0	48	35	34,4	54	76,760101010101	36,3	0,07	41	95	29	9,2	109	149	0,85	71	387	100,195378151261	4,7	143	0,23	66,3	126	85,835	32	4,9	0,09	0,13	39	12,8	1,82	28,6	32,8	87,1	0,55	9,3	3,99	9,8	423	4,48	12,5	6,6	3,76	1206,26771662763	255,530223262514	295,23	1,1	13,1	0,12	3
0	89	37	44,9	73	76,760101010101	19,7548152295633	0,11	27	93	41	10	103	161	0,87	86	306	100,195378151261	4,5	139	0,4	67,408663507109	128	115	20	6,1	0,02	0,15	45,7	15,4	2,2	28,7	33,7	85,3	0,42	11,1	3,92	13,6	195	5,36	12,1	6,7	32	1206,26771662763	342,8	350	1,3911402946829	14,1914798206278	0,12	15
0	1349	732	36,4	160	76,760101010101	30,5	0,19	1085	124	34,6420204978038	9,1	103	162,172290021536	0,77	39	1167	100,195378151261	4,3	140	0,53	66,3	142,879577464789	115,116	26	3,7	0,08	0,108552717747217	39,2	13,4	1,53	28,2	34,2	82,4	0,67	10,2	8,41	10,9	521	4,76	13	10,7	3,54	583	255,530223262514	337,61550443225	1,3911402946829	14,1914798206278	0,12	28,9696502057613
0	15	33	37,4540854392298	155,143305785124	76,760101010101	19,7548152295633	0,159945945945946	50,1984491671453	111	34,6420204978038	8,86834289356278	103,369144981413	162,172290021536	1,22	110,430284857571	268,810782241015	100,195378151261	4,4	149	0,565091724419079	67,408663507109	142,879577464789	82,465	29	5,50058855585831	0,03	0,03	49,2	16,4	1,92	28,9	33,3	86,8	0,36	9,6	5,54	10,8	261	5,67	12,9	7,9	13	1206,26771662763	255,530223262514	337,61550443225	1,09	13	2,03333824733825	28,9696502057613
0	49	70	36,7	43	76,760101010101	19,7548152295633	0,08	22	87	49	8,86834289356278	103	133	0,86	115	268,810782241015	100,195378151261	4,6	140	0,36	67,408663507109	37	96,259	53	4,2	0,08	0,74	42,5	13,8	1,37	27,5	32,5	84,7	0,72	9,8	2,39	10	377	5,02	13,3	5,3	25,5	664	700,6	352,34	1,3911402946829	14,1914798206278	0,12	34
0	42	43	43,3	155,143305785124	76,760101010101	19,8	0,13	25	120	34,6420204978038	10,2	108	162,172290021536	0,77	398	299	100,195378151261	4,28213461066077	144	0,56	79,8	142,879577464789	80,0841378955493	40	5,50058855585831	0,05	0,2	47,1	15,8	1,15	30,7	33,5	91,5	0,43	9,9	3,13	10,8	194	5,15	13,5	5	31,0476797829037	463	346,1	364,89	1,12	13,4	13	21
0	52	26	37,4540854392298	155,143305785124	76,760101010101	19,7548152295633	0,06	43	92	34,6420204978038	8,86834289356278	103,369144981413	162,172290021536	1,04	112	268,810782241015	100,195378151261	4,4	142	0,43	67,408663507109	142,879577464789	94,554	28	5,50058855585831	0,07	0,3	45,3	15,6	2,48	29	34,4	84,2	0,49	9,7	3,49	10,8	262	5,38	13,6	6,8	60,1	1206,26771662763	255,530223262514	359,7	1,3911402946829	14,1914798206278	0,12	29
0	31	23	38,9	101	76,760101010101	14,3	0,08	12	120	28	9,4	107	110	1,13	43	189	100,195378151261	4,6	143	0,31	62	120	84,928	41	5,6	0,09	0,49	41,4	13,5	1,79	27,9	32,6	85,5	0,46	11,2	3,2	14,4	219	4,84	13	6	25,9	735	255,530223262514	293,69	1,26	14,9	33	18
0	80	27	48,8	155,143305785124	76,760101010101	13	0,21	43	90	34,6420204978038	10	104	162,172290021536	1,18	138	264	100,195378151261	4,28213461066077	142	1,05	81,1	142,879577464789	80,0841378955493	27	5,50058855585831	0,06	0,04	50,1	18,2	2,45	29,5	36,3	81,2	0,76	9,5	5,09	10,6	308	6,17	11,8	8,4	6,15	568	312,7	308,63	1,04	12,5	0,12	22
0	9	14	49,9	155,143305785124	76,760101010101	12,9	0,22	28	94	34,6420204978038	10,3	104	162,172290021536	1,07	100	186	100,195378151261	4,28213461066077	142	0,98	77,2	142,879577464789	80,0841378955493	26	5,50058855585831	0,03	0,08	46	15,2	1,67	29,7	33	90	0,39	8,9	2,71	9,9	186	5,11	11,9	4,9	31,0476797829037	1206,26771662763	751,9	321,1	4,14	45,8	2,03333824733825	17
0	24	28	41,2	72	76,760101010101	18	0,1	27	91	34,6420204978038	9,2	108	162,172290021536	0,9	181	296	100,195378151261	4,7	145	0,42	67,408663507109	142,879577464789	113,409	31	5,2	0,01	0,03	46	15,3	1,41	29,5	33,3	88,6	0,28	9,4	1,61	10,5	168	5,19	11,8	3,3	5,61	279	255,530223262514	302,81	1,06	12,7	2,03333824733825	28,9696502057613
0	50	35	37,4540854392298	155,143305785124	76,760101010101	17	0,159945945945946	50,1984491671453	136,679387261489	34,6420204978038	8,86834289356278	103,369144981413	162,172290021536	0,9	65	257	100,195378151261	4	142	0,565091724419079	67,408663507109	142,879577464789	96,489	37	5,50058855585831	0,01	0,108552717747217	46,9	16,4	1,44	30,4	35	86,9	0,33	10,4	2,72	11,8	150	5,4	11,6	4,5	103	1206,26771662763	199,1	351	1,3911402946829	14,1914798206278	0,12	60
0	63	37	39,5	107	76,760101010101	13,6	0,06	123	89	28	9	105	133	0,88	104	255	100,195378151261	3,8	144	0,32	69,2	150	112,074	20	7,5	0,05	0,21	39,9	12,9	2,66	25,5	32,3	78,9	0,87	10,5	5,5	11,9	247	5,06	13,8	9,3	31,0476797829037	1206,26771662763	876,7	382,13	1,11	13,2	0,12	28,9696502057613
0	22	23	37,4540854392298	155,143305785124	76,760101010101	19,7548152295633	0,09	25	94	34,6420204978038	8,86834289356278	103,369144981413	162,172290021536	0,99	133	268,810782241015	100,195378151261	4,3	145	0,52	67,408663507109	142,879577464789	101,065	26	5,50058855585831	0,04	0,51	47,3	16,6	2,35	30,9	35,1	87,9	0,4	9,9	2,26	11,9	250	5,38	12,3	5,6	118	1206,26771662763	566,9	327,79	1,3911402946829	14,1914798206278	2,03333824733825	85
0	77	45	38,8	96	76,760101010101	16,3	0,08	80	106	19	9,3	103	149	1	53	310	100,195378151261	4,7	137	0,31	67,6	270	101,971	27	5,5	0,05	0,32	39,5	13,3	4,58	28,4	33,7	84,4	0,83	9,7	5,2	10	335	4,68	13,2	11	15	316	486,4	354,74	1,09	13	2,03333824733825	28,9696502057613
0	15	27	37,9	95	56	17,3	0,18	98	168	41	8,7	95	142	0,98	69	447	72	4,2	135	0,74	68,3	145	80,576	39	5,50058855585831	0,01	0,09	39,5	12,9	1,31	29,9	32,7	91,4	0,3	10,2	5,46	11,9	182	4,32	12,9	7,2	20,9	375	125,4	493,64	1,16	13,8	0,12	10
0	35	21	39	105	72	10,2	0,17	62	99	25	9	108	201	1,12	63	174	141	4,5	143	0,565091724419079	69,4	175	73,039	50	5,50058855585831	0,02	0,07	42,1	14	1,76	30,1	33,3	90,5	0,52	9,7	2,34	10,6	218	4,65	12,9	4,7	103	1100	1568,9	385,27	1,3911402946829	14,1914798206278	0,12	37
0	102	93	44,4	68	89	13,7	0,17	23	82	34,6420204978038	9,9	105	162,172290021536	1,13	77	268,810782241015	100,195378151261	4,7	143	0,74	74,3	142,879577464789	87,964	22	3,4	0,05	0,22	45,4	15,3	2,06	29,1	33,7	86,5	0,47	10	3,53	11,4	264	5,25	11,4	6,3	13	624	95	352,34	1,16	13,8	0,12	30
0	27	44	55	8,9	76,760101010101	44,8	0,17	24	107	34,6420204978038	10,22	101	162,172290021536	1,08	429	268,810782241015	100,195378151261	4,9	137	0,47	85,08	142,879577464789	97,594	39,67	7,86	0,03	0,14	47,8	17,1	2,08	32,7	35,8	91,4	0,59	10,7	6,57	12,7	246	5,23	12,6	9,4	3,02	239	180,6	337,61550443225	1,3911402946829	14,1914798206278	2,03333824733825	28,9696502057613
0	41	29	35,9	61	76,760101010101	19,7548152295633	0,22	127	351	31	8,86834289356278	99	160	1,08	46	351	100,195378151261	4,7	136	0,58	67,408663507109	191	74,207	29	2	0,05	0,21	43,7	14,5	1,29	29,4	33,2	88,6	0,62	9,9	7,37	10,9	402	4,93	12,8	9,5	31,6	1550	276	334,82	0,99	11,9	0,12	15
0	35,7598436736688	37,034373476353	42,9	63	81	36,9	0,27	50,1984491671453	79	34,6420204978038	9,4	105	162,172290021536	1,04	259	268,810782241015	100,195378151261	4,6	143	0,32	67,408663507109	142,879577464789	79,885	39	6,2	0,02	0,05	47,4	15,9	3,08	30,1	33,5	89,8	0,9	10,7	2,77	13	137	5,28	14,4	6,8	15,7	318	166	418,62	1,1	13,1	2,03333824733825	28,9696502057613
0	35,7598436736688	37,034373476353	37,15	10,3	72	45,2	0,2	50,1984491671453	136	34,6420204978038	9,67	104	162,172290021536	1,28	94	268,810782241015	100,195378151261	4,86	137	0,02	67,408663507109	142,879577464789	62,588	39,09	7,2	0,06	0,19	47,4	16,5	3,04	32,3	34,8	92,8	0,59	10,7	7,09	11,9	225	5,11	12,5	11	25,2	1206,26771662763	286,8	298,38	1,3911402946829	14,1914798206278	0,12	27
0	22	24	45,2	155,143305785124	76,760101010101	19,7548152295633	0,159945945945946	29	85	49	9,3	103,369144981413	173	1,07	170	223	100,195378151261	4,3	140	0,54	77,1	50	80,507	32	6,6	0,02	0,03	48,6	15,7	1,46	27,2	32,3	84,1	0,62	10,8	2,41	13,3	167	5,78	14	4,5	13	1206,26771662763	255,530223262514	337,61550443225	1,3911402946829	14,1914798206278	0,12	28,9696502057613
0	42	24	38,1	95	69	11,8	0,05	50	103	29	9,3	107	162	3,21	59	165	97	5,2	141	0,565091724419079	80,1	178	17,895	91	5,50058855585831	0,08	0,29	44,2	15	2,03	29,1	33,9	85,8	0,5	9,4	5,52	10,3	353	5,15	11,7	8,4	98,4	1040	517,8	423,16	1,18	14	2,03333824733825	28,9696502057613
0	27	23	40,5	155,143305785124	76,760101010101	19,7548152295633	0,17	75	184	30	9,2	103,369144981413	180	1,27	66	206	100,195378151261	4,4	139	0,92	67,408663507109	366	62,303	51	5,6	0,02	0,07	45,9	15,8	2,97	29,8	34,4	86,4	0,56	10,1	3,51	11,7	195	5,31	12,3	7,1	3,02	1206,26771662763	34,9	414,24	1,15	13,7	0,12	3
0	37	24	40	43	73	26,5	0,11	43	95	28	9,2	107	118	0,9	38	218	34	4,2	143	0,47	72,1	282	95,143	28	5,50058855585831	0,05	0,09	43,7	15,6	1,72	28,9	35,7	80,9	0,74	10,5	3,67	11,2	256	5,4	12	6,3	31,0476797829037	15800	621,3	337,61550443225	1,3911402946829	14,1914798206278	17	28,9696502057613
0	35	28	37,7	85	60	16,4	0,159945945945946	122	97	34,6420204978038	9,4	105	162,172290021536	0,97	93	268,810782241015	100,195378151261	4,9	143	0,565091724419079	67,6	142,879577464789	88,136	34	5,6	0,05	0,2	44,1	15,5	2,97	30,3	35,1	86,1	0,83	10	6,5	10,5	258	5,12	12,2	10,6	40,7	657	255,530223262514	359,7	1,06	12,7	0,12	16
0	79	49	40,6	149	54	16,3	0,07	495	138	34,6420204978038	8,6	101	162,172290021536	1,31	49	383	100,195378151261	5,2	135	0,41	67,408663507109	142,879577464789	51,78	59	7,3	0,01	0,108552717747217	43,6	14	1,81	29,9	32,1	93,2	0,6	10	3,76	10,4	186	4,68	14,4	6,2	91,7	1206,26771662763	556,7	352,34	0,96	11,6	0,42	39
0	20	28	48,1	44	54	15,2	0,11	13	95	40	9,4	104	180	1,12	145	188	114	4,1	140	0,54	74,4	131	82,303	42	5,50058855585831	0,03	0,03	49	16,3	1,67	28,5	33,3	85,7	0,47	10,1	4,34	11,6	154	5,72	13,2	6,5	4,92	1220	255,530223262514	359,7	0,97	11,7	2,03333824733825	28,9696502057613
0	10	17	40,9	155,143305785124	76,760101010101	12,1	0,06	21	92	34,6420204978038	8,5	99	162,172290021536	3,84	55	183	100,195378151261	4	139	0,24	66,1	142,879577464789	80,0841378955493	130	5,50058855585831	0,07	0,24	36,2	11,8	1,71	29,6	32,6	90,7	0,34	10,2	2,82	11,7	230	3,99	12,7	5,2	7,04	1206,26771662763	79,6	314,72	1,3911402946829	14,1914798206278	0,35	3
0	38	25	46,8	62	76,760101010101	15,7	0,15	37	83	34,6420204978038	9,1	102	162,172290021536	1,01	93	244	100,195378151261	3,8	140	0,61	67,408663507109	142,879577464789	102,898	27	5,8	0,02	0,04	45,7	15,2	1,32	28,9	33,3	86,9	0,54	10,6	2,15	11,9	175	5,26	12,1	4,1	12,1	594	242,6	486,28	1,07	12,8	0,12	9
0	35	35	39,6	64	76,760101010101	19,7548152295633	0,21	47	92	27	8,86834289356278	102	153	1,47	103	274	100,195378151261	4,5	140	1,26	67,408663507109	236	52,944	50	6,4	0,02	0,09	37,8	13,2	1,04	29,1	34,9	83,3	0,69	11,5	2,57	14,6	171	4,54	11,9	4,4	55,9	1206,26771662763	255,530223262514	342,21	1,04	12,5	2,03333824733825	26
0	25	26	37,1	59	94	12,9	0,13	61	96	34,6420204978038	8,9	101	162,172290021536	0,96	35	255	100,195378151261	4,9	140	0,6	67,408663507109	142,879577464789	88,622	25	3,8	0,01	0,07	41,2	13,3	1,62	28,4	32,3	87,8	0,55	10,7	3,42	12	302	4,69	13,2	5,7	7,19	587	23,9	472,56	0,99	11,9	0,12	4
0	17	21	44	155,143305785124	76,760101010101	19,7548152295633	0,08	22	103	45	9,3	103,369144981413	190	0,96	76	188	100,195378151261	4,3	143	0,32	67,408663507109	127	93,089	28	5,1	0,03	0,04	42,6	14,3	1,89	30,7	33,6	91,4	0,38	10,3	1,98	11,7	129	4,66	12,7	4,3	31,0476797829037	1206,26771662763	1650	423,16	1,15	13,7	0,35	24
0	36	36	43,9	56	56	20,6	0,21	23	97	34,6420204978038	9,5	104	162,172290021536	0,91	115	265	100,195378151261	4,4	140	0,7	67,9	142,879577464789	122,604	22	5,50058855585831	0,01	0,06	45,5	15,2	2,79	29	33,4	86,8	0,26	9,7	1,73	10,6	224	5,24	11,6	4,9	3,02	1206,26771662763	159,4	298,38	1,3911402946829	14,1914798206278	0,12	46
0	20	21	41,7	71	76,760101010101	13,2	0,13	23	85	34,6420204978038	9,4	103	162,172290021536	0,93	60	177	100,195378151261	4,3	139	0,62	67,408663507109	142,879577464789	117,757	23	6,1	0,01	0,01	47,1	16,2	1,1	31,4	34,4	91,3	0,36	10,4	3	11,8	163	5,16	12,9	4,5	28,7	1206,26771662763	460,7	357,19	1,3911402946829	14,1914798206278	0,12	40
0	53	38	47,1	84	76,760101010101	19,7548152295633	0,159945945945946	44	117	34,6420204978038	9,8	107	162,172290021536	1,02	110,430284857571	268,810782241015	100,195378151261	4	144	0,565091724419079	67,408663507109	142,879577464789	79,516	35	5,50058855585831	0,01	0,108552717747217	37,6	12,6	1,22	30,9	33,5	92,2	0,38	9,9	3,8	10,8	167	4,08	12,3	5,4	3,02	214	127,3	248,77	1,05	12,6	2,03333824733825	28,9696502057613
0	23	27	35,6	69	62	20,7	0,13	18	301	34,6420204978038	9	99	162,172290021536	1,41	57	272	100,195378151261	4,6	137	0,65	67,408663507109	142,879577464789	54,138	68	5,8	0,01	0,11	42,7	14,7	2,17	29,6	34,4	85,9	0,54	9,7	1,48	10,8	155	4,97	12,2	4,3	3,02	1206,26771662763	243,9	324,41	1,3911402946829	14,1914798206278	15	8
0	25	29	39,2	61	76,760101010101	15,8	0,11	38	89	34,6420204978038	8,8	103,369144981413	162,172290021536	0,85	118	203	100,195378151261	4,1	143	0,25	67,9	142,879577464789	108,228	40	3,9	0,02	0,108552717747217	40,1	13,2	1,07	28,4	32,9	86,4	0,32	10	6,2	11,3	197	4,64	11,9	7,6	10,9	1206,26771662763	45,7	270,76	1,07	12,8	0,12	8
0	45	59	35,5	59	113	15,4	0,14	83	81	34,6420204978038	8,8	101	162,172290021536	0,98	217	404	100,195378151261	3,8	139	0,52	67,408663507109	142,879577464789	95,373	35	4,7	0,04	0,14	41,3	13,5	2,15	28,8	32,7	88,2	0,62	10,6	3,08	12,3	205	4,68	12,7	6	32,1	639	102,9	337,61550443225	1,3911402946829	14,1914798206278	0,12	30
0	20	15	43,2	75	76,760101010101	19,7548152295633	0,159945945945946	28	106	34,6420204978038	9,3	108	162,172290021536	0,94	110,430284857571	268,810782241015	100,195378151261	4,1	145	0,565091724419079	67,408663507109	142,879577464789	96,162	35	5,50058855585831	0,03	0,02	49,2	17	1,48	28	34,6	80,9	1,26	11	2,78	13,5	177	6,08	12,6	5,6	77,7	1206,26771662763	126	501,36	1,3911402946829	14,1914798206278	0,12	27
0	19	18	45	81	91	12,5	0,08	24	83	29	9,4	105	131	1,15	109	170	42	4,2	142	0,45	73,8	302	84,917	34	5,50058855585831	0,01	0,01	47,3	16,7	1,11	30,5	35,3	86,5	0,61	9,7	2,16	10,4	200	5,47	12,8	3,9	3,4	1206,26771662763	12,7	311,64	1,3911402946829	14,1914798206278	0,12	8
0	21	20	50,5	74	76,760101010101	19,7548152295633	0,159945945945946	13	72	34,6420204978038	9,6	105	162,172290021536	0,9	110,430284857571	268,810782241015	100,195378151261	4,6	147	0,565091724419079	67,408663507109	142,879577464789	119,125	31	5,50058855585831	0,02	0,05	42,8	13,9	1,14	29	32,5	89,4	0,35	10,2	1,05	10,7	111	4,79	13	2,6	26	1206,26771662763	399,9	362,26	1,3911402946829	14,1914798206278	2,03333824733825	16
0	34	46	39,1	64	76,760101010101	19,7548152295633	0,1	31	76	36	8,9	104	113	1,19	50	287	100,195378151261	4,6	140	0,37	67,408663507109	147	60,236	48	6,8	0,02	0,108552717747217	33,6	11,4	1,42	28,6	33,9	84,2	0,23	9,6	3,65	10,1	184	3,99	14,6	5,3	20,6	1100	221,1	321,1	1,07	12,8	0,12	6
0	52	52	26,7	106	49	10,4	0,159945945945946	118	178	34,6420204978038	7,8	101	162,172290021536	0,76	43	268,810782241015	100,195378151261	3,2	137	0,565091724419079	47,9	142,879577464789	107,13	18	3,2	0,01	0,01	49	16,3	1,6	29,7	33,3	89,3	0,61	10,7	1,86	12,2	105	5,49	12,4	4,1	147	1206,26771662763	216,2	342,21	1,12	13,3	0,3	28,9696502057613
0	33	37	40,2	80	76,760101010101	15,5	0,24	76	79	34,6420204978038	8,8	103,369144981413	162,172290021536	1,57	71	200	100,195378151261	4,2	147	0,92	75,6	142,879577464789	44,005	72	9,6	0,0295093333333333	0,12	39,4	13,9	1,24	29	35,3	82,3	0,89	10,6	5,09	11,3	128	4,79	12,5	7,3	10,6	1206,26771662763	648,2	376,08	1,3911402946829	14,1914798206278	0,12	28,9696502057613
0	113	160	37,4540854392298	10	91	50,2	0,13	347	125	34,6420204978038	7,77	103,369144981413	162,172290021536	0,99	3576	268,810782241015	100,195378151261	4	127	0,51	63,6	142,879577464789	83,605	25,39	5,50058855585831	0,01	0,108552717747217	42,6	14	1,33	30	32,9	91,4	0,67	10,7	2,03	12,1	175	4,66	12,7	4	63,1	621	311,8	362,26	1,17	13,9	0,12	2
0	35,7598436736688	37,034373476353	37,4540854392298	155,143305785124	76,760101010101	19,7548152295633	0,159945945945946	50,1984491671453	136,679387261489	28	8,86834289356278	103,369144981413	121	1,23181467181467	110,430284857571	193	81	4,28213461066077	140,630044843049	0,565091724419079	67,408663507109	61	80,0841378955493	42,3145372625426	5,50058855585831	0,01	0,05	42,8	14,9	1,4	30,6	34,8	87,9	0,39	10,1	2,96	11,2	204	4,87	11,9	4,8	6,08	1206,26771662763	255,530223262514	337,61550443225	1,3911402946829	14,1914798206278	0,16	28,9696502057613
0	82	71	46,2	155,143305785124	76,760101010101	20,2	0,15	52	112	34,6420204978038	9,2	102	162,172290021536	0,92	43	275	100,195378151261	4,7	142	0,45	76,1	142,879577464789	80,0841378955493	19	5,50058855585831	0,01	0,01	42	14,2	0,58	28,6	33,8	84,7	0,24	9,9	2,13	10,4	181	4,96	13	3	8,74	1090	232,6	225,7	6,22	67,3	0,12	18
0	35	26	41,6	71	76,760101010101	19,7548152295633	0,08	43	167	35	9,2	103	151	0,87	65	189	100,195378151261	4,6	139	0,58	67,408663507109	171	100,631	29	6,8	0,0295093333333333	0,03	44,6	14,6	1,62	26,4	32,7	80,8	0,38	10,5	1,59	12,5	130	5,52	14,6	3,6	9,37	416	617	337,61550443225	1,3911402946829	14,1914798206278	30	17
0	76	68	38,3	121	76,760101010101	14	0,18	78	145	34,6420204978038	9	103,369144981413	162,172290021536	0,77	84	158	100,195378151261	4,5	142	0,75	69,2	142,879577464789	90,024	28	4,3	0,01	0,03	41	13,8	1,1	30,3	33,7	90,1	0,29	10,3	1,52	10,7	183	4,55	12,1	3	31,0476797829037	1206,26771662763	427,5	362,26	1,09	13	40	28,9696502057613
0	13	28	37,4	155,143305785124	76,760101010101	19,7548152295633	0,159945945945946	50,1984491671453	136,679387261489	34,6420204978038	8,86834289356278	103	162,172290021536	1,21	110,430284857571	268,810782241015	100,195378151261	4,5	140	0,565091724419079	67,408663507109	142,879577464789	60,717	42	5,50058855585831	0,03	0,16	36,8	12,1	0,98	30,4	32,9	92,5	0,48	10,8	4,04	11,9	220	3,98	11,6	5,7	3,02	1206,26771662763	217,1	448,44	1,3911402946829	14,1914798206278	2,03333824733825	3
0	115	93	36,3	174	76,760101010101	19,7548152295633	0,16	324	171	25	8,86834289356278	104	127	1,04	56	298	100,195378151261	4,5	142	0,57	67,408663507109	142	88,761	32	3,1	0,02	0,27	27,1	8,5	4,14	27,9	31,4	88,9	0,58	11,7	6,74	14,2	303	3,05	16,6	11,8	3,02	737	175,9	337,61550443225	1,3911402946829	14,1914798206278	35	12
0	55	56	21,5	155,143305785124	76,760101010101	19,7548152295633	0,159945945945946	50,1984491671453	132	34,6420204978038	7,8	103,369144981413	162,172290021536	0,87	110,430284857571	268,810782241015	100,195378151261	3,8	134	0,565091724419079	67,408663507109	142,879577464789	77,599	61	5,6	0,03	0,02	45,5	15,2	1,63	29,5	33,4	88,2	0,5	9,7	2,35	11,1	196	5,16	12,3	4,5	26,2	1206,26771662763	255,7	352,34	1,19	14,1	0,12	5
0	94	68	45,5	155,143305785124	76,760101010101	19,7548152295633	0,13	57	93	32	9,1	103,369144981413	154	1,07	122	271	100,195378151261	4	138	0,51	67,408663507109	151	98,007	20	6,5	0,03	0,21	44,5	14,7	1,73	27,6	33	83,5	0,45	9,6	1,5	10,1	214	5,33	12,6	3,9	4,07	505	638,1	308,63	1,12	13,4	0,12	10
0	18	26	44,9	55	76,760101010101	18,8	0,17	25	84	34,6420204978038	9,4	103,369144981413	162,172290021536	1,06	72	259	100,195378151261	4,5	142	0,44	70	142,879577464789	98,432	40	5,3	0,02	0,16	48,6	17,1	1,82	29,8	35,2	84,8	0,4	9	2,07	9,1	126	5,73	13,2	4,5	3,02	1206,26771662763	445	308,63	1,3911402946829	14,1914798206278	2,03333824733825	2
0	9	16	37,4540854392298	155,143305785124	76,760101010101	19,7548152295633	0,2	22	86	34,6420204978038	8,86834289356278	103,369144981413	162,172290021536	0,99	52	268,810782241015	100,195378151261	4	142	0,96	67,408663507109	142,879577464789	104,678	23	5,50058855585831	0,02	0,01	38,8	12,7	1,27	29,4	32,7	89,8	0,33	9,1	4,1	9,8	106	4,32	15	5,7	16,9	556	217,5	327,79	1,2	14,2	14	11
0	64	26	26,6	133	122	20,2	0,159945945945946	135	279	34,6420204978038	7,9	95	162,172290021536	0,87	29	268,810782241015	100,195378151261	4	134	0,565091724419079	54,4	142,879577464789	94,466	35	4,4	0,02	0,07	43,2	14,7	1,92	30,4	34	89,4	0,19	11,1	2,78	14,6	200	4,83	12,4	5	50,7	1206,26771662763	407,5	373,18	1,05	12,6	0,12	65
0	17	23	39,6	75	76,760101010101	16,9	0,16	35	90	34,6420204978038	8,6	107	162,172290021536	0,97	58	261	100,195378151261	4,1	143	0,54	67,408663507109	142,879577464789	93,23	30	7,3	0,03	0,08	45,9	15,7	1,77	29,6	34,2	86,6	0,57	11,2	2,89	13,5	159	5,3	12,4	5,3	3,02	1206,26771662763	75,8	302,81	1,3911402946829	14,1914798206278	2,03333824733825	8
0	35,7598436736688	37,034373476353	44,9	9,4	65	25,6	0,45	50,1984491671453	91	34,6420204978038	9,09	104	162,172290021536	1,02	775	268,810782241015	100,195378151261	4,39	138	1,86	67,408663507109	142,879577464789	85,904	28,33	5,76	0,04	0,1	44,3	15,3	2,85	29,1	34,5	84,4	0,62	9,1	4,14	9,6	255	5,25	13,4	7,8	8,28	1206,26771662763	238,6	337,61550443225	1,3911402946829	14,1914798206278	2,03333824733825	28,9696502057613
0	35,7598436736688	37,034373476353	38,28	12,4	101	27,9	0,22	50,1984491671453	70	34,6420204978038	10,46	102	162,172290021536	0,97	123	268,810782241015	100,195378151261	4,48	136	0,4	67,408663507109	142,879577464789	86,906	29,99	4,18	0,02	0,05	52,6	16,6	1,33	29,3	31,6	92,8	0,61	10,7	2,69	12,6	135	5,67	14,4	4,7	3,02	1206,26771662763	255,530223262514	337,61550443225	1,3911402946829	14,1914798206278	2,03333824733825	4
0	8	18	33,4	64	60	23,9	0,14	13	77	34,6420204978038	8,5	104	162,172290021536	0,77	27	267	100,195378151261	4,2	143	0,43	67,408663507109	142,879577464789	88,769	23	4,4	0,01	0,01	44,6	14,7	0,88	29,3	33	89	0,29	10,1	1,22	10,6	167	5,01	12,5	2,4	3,02	1206,26771662763	255,530223262514	337,61550443225	1,3911402946829	14,1914798206278	2,03333824733825	2
0	47	61	37,8	69	76,760101010101	23,9	0,22	54	95	34,6420204978038	9,1	103,369144981413	162,172290021536	1,17	104	388	100,195378151261	4,8	135	0,6	66,8	142,879577464789	64,13	36	6,3	0,03	0,17	40,6	13,6	1,76	28,2	33,5	84,2	0,37	10,3	3,32	11,3	201	4,82	11,7	5,7	75,1	1206,26771662763	255,530223262514	337,61550443225	1,3911402946829	14,1914798206278	0,14	28,9696502057613
0	133	92	39,9	86	76,760101010101	21,7	0,15	153	81	34,6420204978038	9	103,369144981413	162,172290021536	1,1	60	308	100,195378151261	4,9	145	0,24	65,5	142,879577464789	83,527	23	6,3	0,01	0,108552717747217	42,3	14,5	0,81	29,1	34,3	84,8	0,61	10,2	4,69	11,2	191	4,99	13,9	6,1	104	1206,26771662763	371,2	334,82	1,04	12,4	0,3	48
0	25	35	42,5	7,3	192	20,3	20	48	178	34,6420204978038	8,32	100	162,172290021536	1,08	72	268,810782241015	100,195378151261	4,29	134	0,8	67,408663507109	142,879577464789	69,661	53,68	5,1	0,03	0,02	41,7	13,8	2,62	27,2	33,1	82,2	0,58	9,5	2,64	10,3	344	5,07	14,5	5,9	20	573	259,7	327,79	1,07	12,8	2,03333824733825	28,9696502057613
0	27	27	37,4540854392298	155,143305785124	76,760101010101	19,7548152295633	0,08	30	121	34,6420204978038	8,86834289356278	103,369144981413	162,172290021536	0,96	84	268,810782241015	100,195378151261	3,8	141	0,23	67,408663507109	142,879577464789	79,759	38	5,50058855585831	0,01	0,09	44,8	15,1	2,08	28,8	33,7	85,5	0,4	10,8	1,82	12,9	160	5,24	12,5	4,4	6,67	256	163,6	277,71	1,2	14,3	2,03333824733825	28,9696502057613
0	61	52	45,6	123	76,760101010101	30,7	0,1	31	136	34,6420204978038	9,3	105	162,172290021536	0,88	261	334	100,195378151261	3,8	140,630044843049	0,22	67,408663507109	142,879577464789	112,864	29	5,50058855585831	0,03	0,18	46,8	15,2	1,68	28,3	32,5	87,2	0,69	10,8	2,69	12,7	203	5,37	12,7	5,3	3,02	1206,26771662763	83,2	267,4	1,3911402946829	14,1914798206278	0,12	2
0	19	20	40,4	95	76,760101010101	19,7548152295633	0,12	24	88	30	8,86834289356278	111	163	0,89	100	209	100,195378151261	4,9	148	0,48	67,408663507109	92	103,987	27	5	0,01	0,108552717747217	45,4	14,8	0,63	28,4	32,6	87,1	0,2	11,2	1,93	13,7	135	5,21	12,5	2,8	3,02	1206,26771662763	61,4	232,61	1,3911402946829	14,1914798206278	2,03333824733825	2
0	17	27	42,3	102	76,760101010101	17,5	0,12	28	91	34,6420204978038	9,1	103,369144981413	162,172290021536	1	74	174	100,195378151261	4,4	140	0,5	74,2	142,879577464789	95,054	35	6,7	0,01	0,108552717747217	45,4	14,6	1,47	28,7	32,2	89,4	0,65	10,7	8,75	11,8	172	5,08	12,9	10,9	80,1	669	534,8	352,34	1,15	13,7	2,03333824733825	28,9696502057613
0	213	165	36,4	60	76,760101010101	22,7	0,2	31	94	34,6420204978038	8,7	103,369144981413	162,172290021536	1,01	238	416	100,195378151261	4,4	141	0,56	68	142,879577464789	80,469	32	3,9	0,02	0,108552717747217	40,4	14,1	0,49	29,6	34,9	84,7	0,66	10,1	3,28	11,5	205	4,77	12,3	4,5	31,0476797829037	1206,26771662763	255,530223262514	337,61550443225	1,3911402946829	14,1914798206278	2,03333824733825	28,9696502057613
0	22	27	48,6	9,3	66	19,8	0,31	26	137	34,6420204978038	9,5	103	162,172290021536	1,08	120	268,810782241015	100,195378151261	3,81	135	0,36	67,408663507109	142,879577464789	84,209	29,33	5,08	0,03	0,17	39,3	13,3	1,37	29,4	33,8	86,9	0,34	11,6	2,23	14,7	182	4,52	12	4,1	3,37	1206,26771662763	82,4	211,01	1,68	19,6	0,14	28,9696502057613
0	27	21	37	75	76,760101010101	17,5	0,08	14	96	34,6420204978038	8,9	112	162,172290021536	0,92	58	191	100,195378151261	4,1	145	0,25	67,408663507109	142,879577464789	103,669	49	4,3	0,02	0,12	44,4	14,3	1,59	28,7	32,2	89	0,28	10,1	3,06	10,2	172	4,99	13,2	5,1	27,4	1206,26771662763	828,4	305,69	1,06	12,7	0,12	28,9696502057613
0	21	38	43	89	76,760101010101	59,9	0,23	38	96	34,6420204978038	8,9	103,369144981413	162,172290021536	1,26	68	645	100,195378151261	5,2	143	0,01	65,8	142,879577464789	62,461	30	6,1	0,02	0,01	38	12,8	1,31	29,7	33,7	88,2	0,6	9,4	5,02	9,2	158	4,31	13,5	7	16,3	1206,26771662763	255,530223262514	337,61550443225	1,3911402946829	14,1914798206278	2,03333824733825	28,9696502057613
0	38	36	36,7	77	76,760101010101	19,7548152295633	0,09	77	104	34,6420204978038	9,3	98	162,172290021536	1,3	288	253	100,195378151261	4,1	136	0,46	69,1	67	80,0841378955493	59	8,7	0,04	0,06	42,3	14,1	1,63	26,9	33,3	80,6	0,38	10,2	2,91	12	203	5,25	12,2	5	45,8	794	893,3	337,61550443225	1,3911402946829	14,1914798206278	0,12	43
0	64	43	44,3	93	48	25,3	0,09	24	92	34,6420204978038	9,8	106	162,172290021536	0,82	112	283	100,195378151261	4,4	142	0,18	67,408663507109	142,879577464789	121,19	20	4,2	0,01	0,108552717747217	45,2	15,7	1,14	29,5	34,7	85	0,45	9,5	2,97	9,8	188	5,32	12,4	4,6	7,18	1206,26771662763	255,530223262514	337,61550443225	1,3911402946829	14,1914798206278	2,03333824733825	28,9696502057613
0	41	40	40,4	76	57	12,7	0,159945945945946	44	101	34,6420204978038	9,3	103	162,172290021536	1,11	111	268,810782241015	100,195378151261	4,3	143	0,565091724419079	68,9	142,879577464789	83,2	30	3,9	0,01	0,24	49,5	16,3	2,69	29	32,9	88,1	0,54	10,4	3,59	11,8	168	5,62	13,8	7,1	5,84	1206,26771662763	255,530223262514	337,61550443225	1,1	13,1	2,03333824733825	31
0	35,7598436736688	37,034373476353	37,4540854392298	155,143305785124	76,760101010101	19,7548152295633	0,159945945945946	50,1984491671453	136,679387261489	35	8,86834289356278	103,369144981413	132	1,23181467181467	110,430284857571	268,810782241015	82	4,28213461066077	140,630044843049	0,565091724419079	67,408663507109	75	80,0841378955493	42,3145372625426	5,50058855585831	0,01	0,1	42,3	14,7	2	29,9	34,8	86,2	0,54	9,8	1,55	11	144	4,91	11,9	4,2	5,68	1206,26771662763	228,3	295,23	1,12	13,3	0,12	21
0	22	26	38,3	99	76,760101010101	26,2	0,19	32	80	34,6420204978038	8,8	108	162,172290021536	0,86	120	335	100,195378151261	4,4	142	0,39	67,408663507109	142,879577464789	115,548	19	5,6	0,04	0,02	47,9	15,5	2,01	27,1	32,4	83,9	0,78	10	2,06	10,8	190	5,71	13,3	4,9	41,4	1206,26771662763	380,2	342,21	1,19	14,1	0,12	28,9696502057613
0	40	29	44,9	55	84	11,8	0,07	32	95	34,6420204978038	9,4	101	162,172290021536	0,95	148	164	100,195378151261	4,1	139	0,59	79	142,879577464789	96,961	28	5,50058855585831	0,05	1	33	11,2	2,26	28	33,9	82,5	0,58	9,4	4,49	8,9	242	4	13,6	8,4	3,07	1206,26771662763	195	300	1,3911402946829	14,1914798206278	38	2
0	21	27	46,3	57	50	14,9	0,07	15	86	45	9,5	105	194	1,13	328	194	130	4,1	141	0,44	75,7	96	80,287	48	5,50058855585831	0,0295093333333333	0,01	42,8	14,5	1,14	30,1	33,9	88,8	0,31	10,3	1,44	12,2	146	4,82	12,3	2,9	3,02	1206,26771662763	8,7	472,56	1,3911402946829	14,1914798206278	2,03333824733825	2
0	20	19	36,9	87	76,760101010101	575,4	0,159945945945946	50,1984491671453	131	34,6420204978038	9,9	107	162,172290021536	1,2	320	268,810782241015	100,195378151261	5	144	0,565091724419079	72,1	142,879577464789	57,169	62	9,1	0,02	0,14	47,5	16	1,8	29,6	33,7	87,8	0,5	9,4	2,39	10,1	238	5,41	11,5	4,9	48	1206,26771662763	78,4	359,7	1,3911402946829	14,1914798206278	2,03333824733825	50
0	21	26	46,48	9	90	15,3	0,32	27	103	34,6420204978038	8,96	104	162,172290021536	0,96	87	268,810782241015	100,195378151261	4,04	137	0,48	67,408663507109	142,879577464789	80,321	38,21	3,91	0,01	0,03	36	10,9	1,66	21,4	30,3	70,7	0,51	9,1	1,55	9	305	5,09	15,9	3,8	3,09	1206,26771662763	327,9	270,76	1,07	12,8	0,12	3
0	74	52	43,3	72	76,760101010101	19,7548152295633	0,12	50,1984491671453	94	37	8,86834289356278	105	204	1	2	321	100,195378151261	4,9	140	0,565091724419079	67,408663507109	184	99,845	34	5,5	0,04	0,18	45,8	14,5	2,01	25,8	31,7	81,5	0,69	10,4	5,39	12,5	221	5,62	14,2	8,3	3,02	1206,26771662763	89,7	437,76	1,3911402946829	14,1914798206278	2,03333824733825	2
0	25	33	32,8	67	76,760101010101	12,1	0,11	26	85	34,6420204978038	8,4	103	162,172290021536	0,95	40	348	100,195378151261	5,3	138	0,39	67,408663507109	142,879577464789	104,017	27	3,2	0,02	0,04	44,7	16,3	1,99	33,8	36,5	92,7	0,59	10,8	3,36	13	153	4,82	12,4	6	156	906	371,6	367,59	1,3911402946829	14,1914798206278	23	53
0	59	31	46,8	155,143305785124	76,760101010101	13,4	0,09	97	93	34,6420204978038	10	105	162,172290021536	0,89	139	282	100,195378151261	4,8	143	0,35	79,2	142,879577464789	80,0841378955493	21	5,50058855585831	0,02	0,03	32,8	9,8	0,78	22,5	29,9	75,4	0,33	9,3	4,68	9,6	393	4,35	20,2	5,8	26,1	1206,26771662763	612,3	211,01	1,09	13	0,14	28,9696502057613
0	12	16	37,4540854392298	155,143305785124	76,760101010101	19,7548152295633	0,4	19	98	34,6420204978038	8,86834289356278	103,369144981413	162,172290021536	0,97	65	268,810782241015	100,195378151261	4,2	145	1,92	67,408663507109	142,879577464789	106,542	24	5,50058855585831	0,01	0,05	39,6	12,9	0,88	29,3	32,6	90	0,56	9,5	3,55	9,5	257	4,4	12,5	5,1	125	1206,26771662763	1095,2	364,89	1,34	15,8	0,21	28,9696502057613
0	21	26	40,6	75	76,760101010101	13,9	0,12	16	89	34,6420204978038	9	93	162,172290021536	1,27	69	285	100,195378151261	4,4	132	0,5	67,408663507109	142,879577464789	58,076	40	7,2	0,04	0,03	44,3	15,3	1,77	30,6	34,5	88,6	0,43	10,1	4,76	12	261	5	12,2	7	3,02	322	215,3	285	1,09	13	0,12	6
0	29	28	37,4540854392298	80	76,760101010101	17,3	0,159945945945946	31	136,679387261489	34,6420204978038	8,86834289356278	103,369144981413	162,172290021536	1,01	96	220	100,195378151261	4,2	144	0,4	67,408663507109	142,879577464789	92,607	30	5,50058855585831	0,01	0,01	41,3	14,7	1,89	31,5	35,6	88,6	0,34	9,7	1,56	10,4	208	4,66	11,9	3,8	98,9	820	352,2	357,19	1,17	13,9	43	70
0	35	26	35,9	155,143305785124	76,760101010101	19,7548152295633	0,13	46	92	38	9,3	103,369144981413	163	0,77	31	199	100,195378151261	4,2	141	0,59	61,4	144	84,509	33	3,7	0,03	0,11	39,2	13,3	0,96	29,8	33,9	87,9	0,33	9,3	1,51	8,9	123	4,46	12,5	2,9	41,8	541	161,9	382,13	1,08	12,9	2,03333824733825	28,9696502057613
0	71	65	39	51	76,760101010101	18,7	0,11	86	108	34,6420204978038	8,9	100	162,172290021536	0,98	88	310	100,195378151261	4,1	141	0,55	67,408663507109	142,879577464789	85,835	25	4,9	0,01	0,03	48,2	16,5	1,98	29,9	34,2	87,5	0,55	10,7	3,08	12,6	136	5,51	13,9	5,7	3,02	1206,26771662763	42,3	337,61550443225	1,12	13,4	0,12	28,9696502057613
0	36	38	37,4540854392298	155,143305785124	76,760101010101	20,5	0,159945945945946	50,1984491671453	136,679387261489	23	8,86834289356278	103,369144981413	141	0,81	68	318	92	4,2	140	0,565091724419079	67,408663507109	128	105,097	31	5,50058855585831	0,0295093333333333	0,02	40,6	13,6	0,86	28,9	33,5	86,4	0,42	9,4	2,99	9,8	145	4,7	12,6	4,3	161	1206,26771662763	875	350	1,3911402946829	14,1914798206278	0,39	28
0	38	53	35,8	155,143305785124	76,760101010101	19,7548152295633	0,24	83	105	28	8,6	103,369144981413	153	0,86	64	447	100,195378151261	3,8	140	0,86	63,6	108	113,936	23	3,4	0,02	0,108552717747217	38,7	13,3	1,18	29,4	34,4	85,6	0,9	10,6	8,7	12,3	213	4,52	12,6	10,8	3,15	1206,26771662763	338,5	305,69	1,3911402946829	14,1914798206278	2,03333824733825	6
0	29	33	37,4540854392298	155,143305785124	76,760101010101	19,7548152295633	0,16	56	171	34,6420204978038	8,86834289356278	103,369144981413	162,172290021536	0,97	85	268,810782241015	100,195378151261	4,1	139	0,71	67,408663507109	142,879577464789	82,157	54	5,50058855585831	0,04	0,17	41,5	14,1	1,43	28,9	34	85	0,86	10,1	4,13	11,6	334	4,88	12,6	6,6	3,02	1206,26771662763	12,9	395,25	1,3911402946829	14,1914798206278	2,03333824733825	2
0	25	19	37,4540854392298	155,143305785124	76,760101010101	15,4	0,159945945945946	50,1984491671453	136,679387261489	34,6420204978038	8,86834289356278	103,369144981413	162,172290021536	1,04	63	184	100,195378151261	4,5	146	0,565091724419079	67,408663507109	142,879577464789	90,652	28	5,50058855585831	0,02	0,07	36,1	11,6	1,29	29,1	32,1	90,5	0,27	12,5	3,33	15,1	134	3,99	14,5	5	54,9	988	1110,4	302,81	1	12	47	28,9696502057613
0	35,7598436736688	36	28,8	71	76,760101010101	13,9	0,159945945945946	57	140	34,6420204978038	8,86834289356278	105	182	1,23181467181467	110,430284857571	367	100,195378151261	4,3	140,630044843049	0,565091724419079	56,8	133	80,0841378955493	54	5,50058855585831	0,02	0,12	45	15,4	1,92	27,7	34,2	80,9	0,4	9,5	3,9	9,8	180	5,56	13,4	6,4	48,1	1206,26771662763	632,2	331,26	1,12	13,3	0,13	28,9696502057613
0	22	21	37,4540854392298	155,143305785124	76,760101010101	16,4	0,159945945945946	50,1984491671453	136,679387261489	23	8,86834289356278	103,369144981413	176	0,77	51	217	111	4,2	143	0,565091724419079	67,408663507109	208	111,927	31	5,50058855585831	0,03	0,21	48	15,4	2,99	27,5	32,1	85,7	1,53	9,9	6	10,9	324	5,6	17,2	10,8	101	1206,26771662763	135,8	342,21	1,03	12,3	0,37	21
0	50	52	43	155,143305785124	76,760101010101	19,7548152295633	0,13	15	92	37	9,9	103,369144981413	194	0,89	53	225	100,195378151261	4,4	139	0,61	70,7	106	96,933	26	3,2	0,03	0,07	44,4	15	2,07	27,7	33,8	82,1	0,64	9,6	3,47	10,6	241	5,41	12,1	6,3	4,13	1206,26771662763	249,2	337,61550443225	1,17	13,9	0,12	28,9696502057613
0	54	40	33,5	84	76,760101010101	19,7548152295633	0,14	187	125	34,6420204978038	8,7	106	162,172290021536	1,09	20	268,810782241015	100,195378151261	5,4	143	0,6	66,8	142,879577464789	64,668	47	4,1	0,01	0,108552717747217	39,2	13,9	0,49	29,5	35,5	83,2	0,37	10,8	6,16	12,8	294	4,71	11,9	7	50,7	474	136,3	385,27	1,3911402946829	14,1914798206278	0,12	18
0	28	52	44,1	81	76,760101010101	29,2	0,28	33	82	34,6420204978038	9,5	101	162,172290021536	1,04	915	300	100,195378151261	4,8	141	1,24	67,408663507109	142,879577464789	72,913	38	6,9	0,02	0,108552717747217	38,7	13,2	0,37	28,7	34,1	84,1	0,3	11,2	7,96	13,1	215	4,6	12,4	8,7	96,9	1206,26771662763	169,2	317,88	1,23	14,6	0,12	28,9696502057613
0	40	35	42,1	78	76,760101010101	19,7548152295633	0,13	29	105	34,6420204978038	8,8	102	162,172290021536	0,99	122	268,810782241015	100,195378151261	4,6	142	0,53	68,1	142,879577464789	84,788	26	4	0,01	0,108552717747217	29	8,6	0,57	22,4	29,7	75,5	0,55	10,4570148489503	5,15	12,0571428571429	178	3,84	19,8	6,3	15,9	1420	472,3	302,81	0,95	11,4	0,12	15
0	21	26	37	121	76,760101010101	23,1	0,15	30	86	34,6420204978038	8,8	102	162,172290021536	0,82	30	344	100,195378151261	4,2	139	0,73	67,408663507109	142,879577464789	100,959	28	3,6	0,01	0,1	39,5	13,4	1,77	30,5	33,9	89,8	0,62	9,6	2,45	10,4	250	4,4	12,1	5	34,8	1206,26771662763	1430,2	331,26	1,13	13,5	0,12	28,9696502057613
0	49	37	34,7	65	106	22,4	0,07	8	136	24	8,8	106	158	0,81	117	284	113	4,4	144	0,565091724419079	56	107	103,631	39	5,50058855585831	0,02	0,12	48	15,8	1,04	29,8	32,9	90,6	0,36	9,6	1,97	10,5	185	5,3	12,6	3,5	29	804	288,5	466,15	1,3911402946829	14,1914798206278	0,12	63
0	71	52	37,4540854392298	155,143305785124	76,760101010101	19,5	0,159945945945946	50,1984491671453	136,679387261489	34,6420204978038	8,86834289356278	103,369144981413	162,172290021536	1,01	40	340	100,195378151261	4,8	142	0,565091724419079	67,408663507109	142,879577464789	88,785	33	5,50058855585831	0,01	0,108552717747217	34,3	11,7	0,95	29,5	34,1	86,4	0,19	11,1	1,79	12,8	126	3,97	12,7	2,9	2,57	502	418,7	402,4	2,74	31,1	24	20
0	174	162	36,3	107	61	17,4	0,15	66	144	23	8,1	104	153	0,93	225	421	105	4,2	142	0,565091724419079	59,9	124	95,382	41	5,50058855585831	0,03	0,04	44,2	14,8	1,96	29,3	33,5	87,5	0,6	10,2	3,51	11,4	234	5,05	11,9	6,1	253	1250	147,4	373,18	1,1	13,1	34	56
0	47	43	37,4540854392298	155,143305785124	76,760101010101	21,9	0,159945945945946	50,1984491671453	136,679387261489	34,6420204978038	8,86834289356278	103,369144981413	162,172290021536	1,06	153	201	100,195378151261	4,5	143	0,565091724419079	67,408663507109	142,879577464789	82,001	26	5,50058855585831	0,01	0,05	40,5	13	1,16	29,4	32,1	91,6	0,3	10	6,07	11,3	518	4,42	14,2	7,6	5,75	1206,26771662763	252,3	331,26	1,3911402946829	14,1914798206278	0,12	22
0	30	27	41,83	6,7	76,760101010101	19,7548152295633	0,12	96	156	34,6420204978038	8,82	102	162,172290021536	0,71	58	182	100,195378151261	4,01	134	0,21	68,59	142,879577464789	80,0841378955493	27,72	4,16	0,02	0,09	52,7	17,2	1,85	27,5	32,6	84,2	0,48	9,9	3,03	11,9	222	6,26	14	5,5	10,6	454	173,6	337,61550443225	1,3911402946829	14,1914798206278	0,12	18
0	31	50	41,05	6,6	76,760101010101	65	0,13	19	142	34,6420204978038	9,14	100	162,172290021536	1,14	150	268,810782241015	100,195378151261	4,82	136	0,3	75,04	142,879577464789	79,436	39,68	5,88	0,01	0,01	42,6	14,8	2,28	29,8	34,7	85,7	0,5	11,2	2	14,2	140	4,97	12,2	4,8	7,98	1206,26771662763	255,530223262514	337,61550443225	1,3911402946829	14,1914798206278	13	28,9696502057613
0	22	29	39	155,143305785124	76,760101010101	19,7548152295633	0,13	62	169	34	9,9	103,369144981413	190	1,02	37	255	100,195378151261	3,4	135	0,64	71,1	270	79,516	41	8,3	0,01	0,08	31,4	10,7	0,86	33,4	34,1	98,1	0,32	10,8	2,44	10,9	168	3,2	15	3,7	68,4	1206,26771662763	337,4	338,47	1,28	15,1	4,1	4
0	48	39	48,1	155,143305785124	76,760101010101	20,3	0,09	43	160	34,6420204978038	9,5	106	162,172290021536	1,12	131	349	100,195378151261	4,1	145	0,23	69,4	142,879577464789	80,0841378955493	31	5,50058855585831	0,03	1,18	38,3	13	1,38	29,4	33,9	86,7	0,62	9,4	5,18	9,7	231	4,42	12,4	8,4	16,9	416	233,8	346,06	1,05	12,6	0,12	15
0	41	40	44,2	61	73	22,5	0,12	30	173	34,6420204978038	9,2	103,369144981413	162,172290021536	1,07	135	182	100,195378151261	4,3	141	0,41	67,408663507109	142,879577464789	77,729	42	5,50058855585831	0,06	0,14	43,6	14,4	2,57	31,2	33	94,4	0,52	11,1	3,09	14,2	277	4,62	13,2	6,4	8,41	1206,26771662763	268,1	308,63	1,14	13,6	0,12	28,9696502057613
0	51	40	30,5	100	76,760101010101	19,7548152295633	0,15	106	139	34,6420204978038	8,1	101	162,172290021536	0,77	35	268,810782241015	100,195378151261	3,2	141	0,71	54,4	142,879577464789	106,556	15	3,4	0,01	0,108552717747217	47,9	16,5	0,65	29,7	34,4	86,2	0,14	10,3	3	12,4	182	5,56	12,4	3,8	13,1	973	1306,2	290,7	1,18	14	48	33
0	33	36	36,3	54	66	58,4	0,17	43	254	22	8,5	100	192	0,82	99	486	136	4,6	139	0,565091724419079	62,8	168	98,162	32	5,50058855585831	0,04	0,07	34,1	11,2	1,23	28,6	32,8	87,2	1,11	11	10,66	12,4	212	3,91	14,1	13,1	12,1	1000	231	418,62	1,07	12,8	0,12	31
0	56	66	39,1	77	76,760101010101	23,5	0,21	91	77	34,6420204978038	8,9	109	162,172290021536	1,53	69	272	100,195378151261	4,8	146	0,85	67,408663507109	142,879577464789	45,4	77	9,3	0,02	0,02	44,4	15,2	1,69	29,1	34,2	84,9	0,35	9,3	1,76	9,7	217	5,23	13,1	3,8	10,1	1206,26771662763	255,530223262514	337,61550443225	1,3911402946829	14,1914798206278	0,12	28,9696502057613
0	76	74	41,5	132	76,760101010101	19,7548152295633	0,16	211	95	34,6420204978038	9,4	106	162,172290021536	0,99	73	268,810782241015	100,195378151261	4,1	143	0,59	68,7	142,879577464789	99,655	25	8,9	0,03	0,06	44	13,8	1,86	28	31,4	89,2	0,41	9,4	2,95	10,9	194	4,93	13,5	5,3	12,2	439	236,8	337,61550443225	1,3911402946829	14,1914798206278	18	5
0	29	60	31,6	164	76,760101010101	27,6	0,24	104	129	28	7,9	103,369144981413	135	0,87	590	576	74	3,3	140	0,565091724419079	67,408663507109	166	79,81	30	3,3	0,0295093333333333	0,08	42,6	14,3	2,3	28,8	33,6	85,9	0,46	9,8	1,6	10,7	241	4,96	13	4,4	140	1206,26771662763	313,5	337,61550443225	1,3911402946829	14,1914798206278	22	28,9696502057613
0	25	32	37,7	70	76,760101010101	16,9	0,12	66	91	34,6420204978038	8,5	99	162,172290021536	1,35	225	272	100,195378151261	4,4	137	0,48	67,408663507109	142,879577464789	62,957	34	5,7	0,02	0,02	45,9	16	1,72	29,4	34,9	84,2	0,45	10,7	4,47	9,9	156	5,45	12,4	6,7	3,02	1206,26771662763	255,530223262514	337,61550443225	1,3911402946829	14,1914798206278	0,12	11
0	29	62	34,3	77	76,760101010101	19,7548152295633	0,159945945945946	62	123	34,6420204978038	8	108	162,172290021536	0,9	419	268,810782241015	100,195378151261	4,3	143	0,565091724419079	67,408663507109	142,879577464789	86,232	43	5,1	0,01	0,12	36,5	11,7	1,11	26	32,1	81,1	0,66	10,3	4,57	11,4	210	4,5	13,2	6,5	3,02	1206,26771662763	47,7	460	1,3911402946829	14,1914798206278	2,03333824733825	2
0	41	37	40,9	93	76,760101010101	14,2	0,159945945945946	18	86	37	9,4	103,369144981413	240	1,35	59	220	168	4,5	142	0,46	67,408663507109	174	58,686	34	7,3	0,09	0,2	44,5	14,9	2,86	27,1	33,5	81,1	0,71	10	10,16	11,2	367	5,49	14,9	14	30,7	1206,26771662763	255,530223262514	337,61550443225	1,3911402946829	14,1914798206278	0,12	28,9696502057613
0	22	25	21,3	154	48	19,7548152295633	0,13	75	99	34,6420204978038	8,2	107	162,172290021536	0,82	23	268,810782241015	100,195378151261	3,9	144	0,54	47,4	142,879577464789	79,51	58	6,7	0,03	0,33	46,2	14,8	2,19	27,5	32	85,9	0,97	9,2	4,95	9,6	288	5,38	14,1	8,5	182	1310	255,530223262514	337,61550443225	1,3911402946829	14,1914798206278	37	58
0	37	53	37,4540854392298	88	76,760101010101	12,9	0,159945945945946	92	136,679387261489	34,6420204978038	8,86834289356278	103,369144981413	162,172290021536	1,22	585	310	100,195378151261	4,6	141	0,47	67,408663507109	142,879577464789	74,741	22	5,50058855585831	0,06	0,08	47,9	16	1,89	29,2	33,4	87,4	0,58	10	5,58	11,7	277	5,48	12,7	8,2	245	1206,26771662763	255,530223262514	337,61550443225	1,3911402946829	14,1914798206278	2,03333824733825	57
0	10	20	36,4	78	76,760101010101	19,7548152295633	0,09	12	133	34,6420204978038	8,7	113	162,172290021536	1,26	85	268,810782241015	100,195378151261	4,4	145	0,32	61,6	142,879577464789	57,816	49	5,3	0,0295093333333333	0,108552717747217	45,9	14,5	0,92	26,1	31,6	82,6	0,18	12	5,13	15,1	190	5,56	14,6	6,2	33,1	1140	417,8	342,21	1,53	17,9	44	19
0	12	24	42,5	86	76,760101010101	19,7548152295633	0,16	8	99	34,6420204978038	8,6	108	162,172290021536	0,92	88	268,810782241015	100,195378151261	4,2	143	0,66	64,5	142,879577464789	76,105	35	5,1	0,01	0,04	41,1	13,6	1,59	28,7	33,1	86,7	0,45	11,6	2,66	14,4	142	4,74	13,7	4,8	15,6	1206,26771662763	262,1	311,64	0,97	11,7	0,14	63
0	50	40	37,4540854392298	155,143305785124	76,760101010101	21,9	0,159945945945946	50,1984491671453	136,679387261489	32	8,86834289356278	103,369144981413	139	1,08	229	254	84	5,1	143	0,565091724419079	67,408663507109	113	80,168	17	5,50058855585831	0,01	0,01	45,6	16,7	1,83	30,8	36,6	84	0,61	9,7	3,23	10,4	202	5,43	12,7	5,7	111	415	300,8	370,35	1,16	13,8	0,12	17
0	9	23	37,4540854392298	155,143305785124	76,760101010101	19,7548152295633	0,06	14	154	34,6420204978038	8,3	99	162,172290021536	1,11	105	268,810782241015	100,195378151261	5	135	0,21	67,408663507109	142,879577464789	80,0841378955493	46	5,50058855585831	0,04	0,108552717747217	38,1	12,3	1,64	27,8	32,3	86,2	0,29	9,5	3,12	9,9	300	4,42	15,2	5,1	6,92	1206,26771662763	255,530223262514	337,61550443225	1,3911402946829	14,1914798206278	0,12	28,9696502057613
0	12	25	36,8	68	55	20,5	0,17	13	77	40	8,6	101	170	0,71	34	319	108	3,1	145	0,565091724419079	62	109	91,778	22	5,50058855585831	0,01	0,108552717747217	44,6	15,2	1,09	28,6	34,1	83,8	0,33	12,1	2,6	16,4	120	5,32	12,5	4	66,8	1206,26771662763	255,530223262514	337,61550443225	1,3911402946829	14,1914798206278	0,14	28,9696502057613
0	56	64	38	73	76,760101010101	34,8	0,18	77	93	34,6420204978038	8,7	102	162,172290021536	1	95	452	100,195378151261	4,9	135	0,56	67,408663507109	142,879577464789	77,535	34	6,2	0,01	0,02	48,3	16,2	1,53	30,1	33,5	89,8	0,63	11	1,79	12,7	104	5,38	12,4	4	5,5	614	268,2	342,21	1,08	12,9	0,12	13
0	16	22	37,4540854392298	155,143305785124	76,760101010101	19,3	0,159945945945946	50,1984491671453	136,679387261489	34,6420204978038	8,86834289356278	103,369144981413	162,172290021536	0,94	193	215	100,195378151261	4,4	140	0,565091724419079	67,408663507109	142,879577464789	81,243	24	5,50058855585831	0,01	0,09	38,6	13,3	1,53	27	34,5	78,3	0,5	10,8	3,44	12,4	213	4,93	12,8	5,6	3,02	1206,26771662763	57,2	267,4	1,3911402946829	14,1914798206278	2,03333824733825	2
0	22	27	39,5	77	115	21,8	0,08	13	302	39	8,6	108	222	1,54	147	366	164	4,2	147	0,42	67,6	94	43,185	52	5,50058855585831	0,01	0,02	44,8	14,6	1,06	28,1	32,6	86,2	0,3	11,2	2,25	12,8	144	5,2	13,9	3,6	109	1206,26771662763	999,7	354,74	1,12	13,3	0,29	59
0	25	40	36,5	74	259	16,7	0,13	47	110	19	9	103	129	0,95	104	278	69	4	143	0,565091724419079	62,1	206	81,345	61	5,50058855585831	0,01	0,108552717747217	33,8	11,6	0,5	29,7	34,3	86,4	0,13	10,2	4,5	11,6	186	3,91	12,8	5,1	125	4930	1126,2	391,83	1,3911402946829	14,1914798206278	68	61
0	13	15	37,4540854392298	155,143305785124	76,760101010101	16,6	0,159945945945946	50,1984491671453	136,679387261489	34,6420204978038	8,86834289356278	103,369144981413	162,172290021536	1,12	39	213	100,195378151261	3,2	143	0,565091724419079	67,408663507109	142,879577464789	63,913	30	5,50058855585831	0,03	0,01	40,6	13,7	2,3	28,3	33,7	83,9	0,4	11,3	4,04	13,3	212	4,84	12,5	6,8	63,9	2840	1262,8	337,61550443225	1,3911402946829	14,1914798206278	39	55
0	29	33	52,27	6,9	58	23,1	0,15	23	110	34,6420204978038	9,45	105	162,172290021536	0,81	253	268,810782241015	100,195378151261	4,58	139	0,6	67,408663507109	142,879577464789	119,262	41,66	6,56	0,01	0,01	38,3	13	0,47	29,6	33,9	87,2	0,33	10,3	1,84	10,5	141	4,39	13,2	2,7	18,6	2260	1021,6	302,81	1,07	12,8	2,03333824733825	28,9696502057613
0	49	30	41,8	125	76,760101010101	19,7548152295633	0,11	36	94	34,6420204978038	9,3	108	162,172290021536	1,04	121	268,810782241015	100,195378151261	4,3	145	0,37	65,5	142,879577464789	93,892	31	5,9	0,03	0,41	44,2	15,2	2,74	29,1	34,4	84,7	0,71	13,7	3,19	19,9	124	5,22	11,9	7,1	9,75	1206,26771662763	1002,6	337,61550443225	1,3911402946829	14,1914798206278	0,12	28,9696502057613
0	18	28	37,2	86	39	21,5	0,22	14	224	34,6420204978038	9,1	101	162,172290021536	1,05	53	268,810782241015	100,195378151261	3,5	139	0,83	65,4	142,879577464789	73,609	39	4,1	0,07	0,01	47,7	16,1	1,05	31,6	33,8	93,5	1,04	11	2,35	13,2	155	5,1	11,7	4,5	31,0476797829037	1206,26771662763	198,9	169,88	1,12	13,4	0,41	28,9696502057613
0	35,7598436736688	38	39,31	155,143305785124	76,760101010101	19,7548152295633	0,16	50,1984491671453	64	34,6420204978038	8,32	91	162,172290021536	3,34	61	268,810782241015	100,195378151261	4,12	129	0,54	78,79	142,879577464789	16,238	87,42	5,50058855585831	0,02	0,41	31,2	10	1,05	29,1	32,1	90,7	0,48	9,4	2,73	10,1	285	3,44	13,2	4,7	3,36	14000	124,2	337,61550443225	1,3911402946829	14,1914798206278	12	4
0	48	66	37,4540854392298	155,143305785124	76,760101010101	19,7548152295633	0,17	202	97	34,6420204978038	8,1	97	162,172290021536	0,97	90	268,810782241015	100,195378151261	4,1	135	0,53	67,408663507109	142,879577464789	80,0841378955493	26	5,50058855585831	0,04	0,18	40,6	13,5	1,4	28,8	33,3	86,8	0,7	10,4	3,36	11,9	246	4,68	13,2	5,7	3,88	1206,26771662763	255,530223262514	337,61550443225	1,3911402946829	14,1914798206278	0,12	28,9696502057613
0	357	169	35,9	155,143305785124	76,760101010101	19,7548152295633	0,1	143	327	29	9,2	103,369144981413	156	1,01	51	319	100,195378151261	4,8	138	0,35	66,8	200	80,469	36	2,4	0,01	0,19	41	13,4	0,93	29,2	32,7	89,3	0,39	9,5	2,15	8,6	118	4,59	12,5	3,7	5,31	1206,26771662763	255,530223262514	337,61550443225	1,3911402946829	14,1914798206278	0,12	4
0	104	88	35,9	155,143305785124	76,760101010101	19,7548152295633	0,16	54	105	27	8,7	103,369144981413	121	1,15	386	373	100,195378151261	4,6	145	0,57	62,5	118	81,986	19	7,8	0,03	0,15	25,1	7,9	2,87	28,2	31,5	89,6	0,41	11,2	3,05	12,9	281	2,8	16,8	6,5	171	687	246,6	364,89	1,04	12,4	2,03333824733825	28,9696502057613
0	102	37,034373476353	39,5	155,143305785124	76,760101010101	19,7548152295633	0,159945945945946	209	145	34,6420204978038	9	103,369144981413	146	1,01	272	436	100,195378151261	3,9	142	0,565091724419079	67,408663507109	142,879577464789	80,469	43	5,50058855585831	0,01	0,108552717747217	40,9	13,6	1,2	27,2	33,3	81,8	0,27	11,3	1,92	13,6	193	5	13,2	3,4	40,7	774	1186,2	337,61550443225	1,3911402946829	14,1914798206278	0,12	32
0	41	37	42,4	86	76,760101010101	23,3	0,1	28	100	34,6420204978038	9,1	104	162,172290021536	1,08	42	241	100,195378151261	4,3	142	0,42	67,408663507109	142,879577464789	75,257	31	6,7	0,05	0,1	29,4	9	1,92	24,6	30,6	80,3	0,59	9	3,89	8,4	376	3,66	17,3	6,6	91,7	1206,26771662763	375,6	337,61550443225	1,3911402946829	14,1914798206278	0,12	28,9696502057613
0	16	24	37,4540854392298	155,143305785124	76,760101010101	19,7548152295633	0,18	63	244	34,6420204978038	8,6	101	162,172290021536	0,84	40	268,810782241015	100,195378151261	3,9	141	0,52	67,408663507109	142,879577464789	80,0841378955493	43	5,50058855585831	0,02	0,03	38,3	12,5	1,2	33,2	32,6	101,6	0,32	11,4	2,16	13,9	148	3,77	18,2	3,7	5,23	1206,26771662763	995,9	285	1,3911402946829	14,1914798206278	2,03333824733825	4
0	131	66	38,6	83	186	11,6	0,1	95	104	30	9,8	96	161	1	143	211	114	3,5	135	0,565091724419079	68,4	86	84,354	33	5,50058855585831	0,02	0,05	47,4	15,8	2,38	29,2	33,3	87,5	0,47	11,4	2,38	15,4	159	5,42	12,2	5,3	3,02	1206,26771662763	255,530223262514	337,61550443225	1,3911402946829	14,1914798206278	2,03333824733825	28,9696502057613
0	14	19	38,8	70	76,760101010101	18,6	0,18	19	94	34,6420204978038	8,7	110	162,172290021536	1,03	83	277	100,195378151261	4,7	146	0,7	67,408663507109	142,879577464789	89,176	33	6,2	0,02	0,09	29,2	8,9	2,06	24,8	30,5	81,3	0,86	9,2	4,79	9,6	281	3,59	17,9	7,8	44,7	1190	53,1	354,74	1,14	13,6	0,12	41
0	36	50	37,4540854392298	155,143305785124	76,760101010101	18,6	0,159945945945946	50,1984491671453	136,679387261489	34,6420204978038	8,86834289356278	103,369144981413	162,172290021536	0,88	80	559	100,195378151261	3,9	140	0,565091724419079	67,408663507109	142,879577464789	90,143	44	5,50058855585831	0,03	0,05	52	16,8	1,41	28,9	32,3	89,3	0,68	10,6	5,52	11,5	172	5,82	14	7,7	59,4	1206,26771662763	78,5	321,1	1,3911402946829	14,1914798206278	2,03333824733825	9
0	11	17	37,4540854392298	155,143305785124	76,760101010101	13,9	0,159945945945946	50,1984491671453	136,679387261489	23	8,86834289356278	103,369144981413	158	0,78	61	190	114	4,1	139	0,565091724419079	67,408663507109	105	90,18	38	5,50058855585831	0,01	0,03	44,8	14,5	1,27	28,8	32,4	89,1	0,37	10,2	1,92	12,4	139	5,03	12,3	3,6	15,1	1206,26771662763	470,3	314,72	1,3911402946829	14,1914798206278	12	11
0	32	29	45,9	88	76,760101010101	26,6	0,24	39	110	34,6420204978038	9,3	108	162,172290021536	0,93	70	301	100,195378151261	4,4	143	0,24	67,408663507109	142,879577464789	113,693	35	5,7	0,01	0,01	41,2	14,1	0,79	28,3	34,2	82,6	0,32	11,4	2,03	13,6	122	4,99	12,6	3,2	121	1206,26771662763	565,6	308,63	1,3911402946829	14,1914798206278	26	64
0	42	38	47,62	8,6	31	21,2	0,13	46	99	34,6420204978038	8,98	105	162,172290021536	0,69	208	268,810782241015	100,195378151261	4,22	136	0,57	67,408663507109	142,879577464789	131,017	32,25	8,02	0,01	0,15	39,7	13,3	0,82	30,4	33,5	90,6	0,36	10,3	7,54	11,6	137	4,38	13,8	8,9	10,8	1206,26771662763	262,9	342,21	1,26	14,9	0,12	23
0	14	39	37,4540854392298	137	76,760101010101	16,2	0,159945945945946	58	136,679387261489	34,6420204978038	8,86834289356278	103,369144981413	162,172290021536	1,89	182	192	100,195378151261	3,8	141	0,39	67,408663507109	142,879577464789	32,096	100	5,50058855585831	0,01	0,01	41,9	13,7	1,33	29,6	32,7	90,5	0,53	9,2	2,71	9,6	157	4,63	12,3	4,6	12,1	480	667	362,26	1,3911402946829	14,1914798206278	0,12	18
0	45	30	44,9	60	76,760101010101	28,8	0,09	34	97	31	9	103,369144981413	151	1,06	72	246	102	3,9	143	0,31	67,408663507109	90	93,053	27	5	0,06	0,25	44,2	14,5	6,49	30	32,8	91,5	1,25	8,7	8,56	9,2	392	4,83	12,5	16,6	101	693	194,5	379,07	1,3911402946829	14,1914798206278	0,12	61
0	72	45	38	104	76,760101010101	19,7548152295633	0,17	71	129	34,6420204978038	9,3	107	162,172290021536	0,98	181	268,810782241015	100,195378151261	3,9	143	0,56	68,4	142,879577464789	87,049	46	4,6	0,01	0,108552717747217	39,9	12,8	0,62	27,9	32,1	87,1	0,3	10,3	6,27	11,8	182	4,58	14,2	7,2	48	1206,26771662763	255,530223262514	337,61550443225	1,3911402946829	14,1914798206278	0,12	28,9696502057613
0	14	28	35,9	107	76,760101010101	13,9	0,159945945945946	60	91	19	8,1	103,369144981413	96	1,94	117	359	46	4,3	144	0,58	67,408663507109	153	31,984	81	11	0,06	0,21	42,4	13,8	1,32	27,8	32,5	85,5	0,34	9,1	3,64	9,3	195	4,96	13,2	5,6	9,35	1206,26771662763	519,9	337,61550443225	1,16	13,8	0,13	28,9696502057613
0	74	38	36,3	72	76,760101010101	13,7	0,09	30	103	34,6420204978038	9,1	104	162,172290021536	1,08	51	227	100,195378151261	4,6	139	0,41	67,408663507109	142,879577464789	70,646	39	8,4	0,03	0,04	44,5	16,2	1,18	32	36,4	87,9	0,4	9,1	5,28	8,5	211	5,06	12,3	6,9	3,02	1206,26771662763	255,530223262514	337,61550443225	1,3911402946829	14,1914798206278	2,03333824733825	16
0	83	43	34,1	67	76,760101010101	14,2	0,12	17	72	25	8,9	103,369144981413	163	0,81	55	243	127	4,7	146	0,565091724419079	67,408663507109	57	96,601	33	3,6	0,02	0,12	43,2	14,9	2,53	29,1	34,5	84,4	0,52	10,9	3,68	13	185	5,12	12,2	6,9	5,53	506	143,3	342,21	1,08	12,9	13	12
0	39	28	45,8	155,143305785124	76,760101010101	19,7548152295633	0,16	23	83	34,6420204978038	8,86834289356278	103,369144981413	162,172290021536	0,94	130	268,810782241015	100,195378151261	4	142	0,82	79,9	142,879577464789	106,099	23	5,4	0,0295093333333333	0,01	44	14,8	0,68	26,5	33,6	78,9	0,19	9,2	2,42	10	124	5,58	12,7	3,3	106	1206,26771662763	738,4	298,38	1,3911402946829	14,1914798206278	24	19
0	49	38	31,3	55	76,760101010101	23,4	0,08	78	256	34,6420204978038	8,4	106	162,172290021536	0,83	44	290	100,195378151261	4	143	0,27	67,408663507109	142,879577464789	98,363	25	1,7	0,03	0,06	48	15,3	2,39	28,9	31,9	90,6	0,73	11,5	3,89	14,8	159	5,3	14,7	7,1	156	1206,26771662763	178,4	382,13	1,3911402946829	14,1914798206278	18	11
0	15	25	41	155,143305785124	76,760101010101	19,7548152295633	0,159945945945946	50,1984491671453	119	34,6420204978038	8,86834289356278	101	162,172290021536	1,78	110,430284857571	237	100,195378151261	5,1	140	0,565091724419079	73,7	142,879577464789	37,02	50	7,8	0,02	0,13	38,5	12,7	2,38	29,7	33	90,2	0,77	11,3	3,08	13,8	300	4,27	13,2	6,4	45,9	534	277,5	357,19	1,13	13,5	0,12	65
0	26	57	39,6	155,143305785124	76,760101010101	19,7548152295633	0,159945945945946	50,1984491671453	282	34,6420204978038	8,86834289356278	98	162,172290021536	1	110,430284857571	334	100,195378151261	4,2	136	0,565091724419079	70,2	142,879577464789	80,873	46	2,6	0,02	0,01	41,5	14,4	1,7	31	34,7	89,4	0,32	10,7	2,94	11,9	132	4,64	12,1	5	35	430	440,7	337,61550443225	1,3911402946829	14,1914798206278	0,12	24
0	31	38	37,3	79	76,760101010101	19,7548152295633	0,159945945945946	99	173	34,6420204978038	8,7	105	162,172290021536	1,93	304	268,810782241015	100,195378151261	4,5	139	0,565091724419079	65,3	142,879577464789	34,285	71	7,9	0,01	0,108552717747217	42,5	14,7	0,52	27,3	34,6	78,8	0,24	11,2	4,53	12,9	105	5,39	13,6	5,3	31,0476797829037	1000	334,7	352,34	1,3911402946829	14,1914798206278	80	28,9696502057613
0	15	30	38	155,143305785124	76,760101010101	19,7548152295633	0,24	33	85	26	8,2	103	130	1,35	76	393	100,195378151261	4,8	142	0,565091724419079	64,5	101	51,353	52	4,7	0,02	0,108552717747217	42,6	13,9	1,05	29	32,6	88,8	0,81	10,5	5,89	12,2	347	4,8	13	7,8	34,1	421	69,5	308,63	1,07	12,8	2,03333824733825	28,9696502057613
0	29	29	28,2	155,143305785124	76,760101010101	19,7548152295633	0,1	50,1984491671453	82	34,6420204978038	6,4	103,369144981413	162,172290021536	1,57	110,430284857571	268,810782241015	100,195378151261	3,5	138	0,37	55,1	142,879577464789	46,877	36	2,7	0,0295093333333333	0,01	46,1	15,6	1,18	29,4	33,8	86,8	0,34	9,4	1,76	9,5	118	5,31	13	3,3	7,97	1206,26771662763	136,3	285	1,09	13	2,03333824733825	28,9696502057613
0	36	35	36,43	19,5	43	15,3	0,159945945945946	134	73	34,6420204978038	8,73	107	162,172290021536	0,96	67	287	100,195378151261	4,29	139	0,38	67,96	142,879577464789	86,774	41,97	5,50058855585831	0,02	0,08	37,3	12,3	1,65	27,7	33	84	0,68	10	6,98	10,6	211	4,44	14	9,4	3,02	1206,26771662763	18,6	289,24	1,3911402946829	14,1914798206278	2,03333824733825	2
0	73	26	26,6	155,143305785124	76,760101010101	19,7548152295633	0,159945945945946	50,1984491671453	136,679387261489	34,6420204978038	8,86834289356278	104	162,172290021536	1,04	110,430284857571	268,810782241015	100,195378151261	5,2	139	0,565091724419079	67,408663507109	142,879577464789	69,414	65	5,50058855585831	0,02	0,12	43,9	14,5	1,79	28,4	33	86,1	0,27	9,2	2,6	9,7	186	5,1	13	4,8	3,02	1206,26771662763	103	281,31	1,3911402946829	14,1914798206278	0,12	4
0	16	44	31,9	155,143305785124	76,760101010101	19,7548152295633	0,13	18	137	22	8,3	108	124	2,09	97	584	100,195378151261	5,3	140	0,565091724419079	64,8	89	29,026	133	6,8	0,03	0,12	38	13,5	1,51	28,6	35,5	80,5	0,67	9,4	7,59	10,1	292	4,72	11,6	9,9	13,7	749	129,9	296,79	1,04	12,4	2,03333824733825	28,9696502057613
0	43	27	46,9	155,143305785124	76,760101010101	19,7548152295633	0,159945945945946	50,1984491671453	97	34,6420204978038	8,86834289356278	105	162,172290021536	0,92	110,430284857571	188	100,195378151261	4,4	144	0,565091724419079	78,9	142,879577464789	102,223	26	5,2	0,03	0,09	36,6	12,5	1	28,9	34,2	84,7	0,67	9,5	4,8	9,9	306	4,32	12,8	6,6	3,02	1206,26771662763	101,2	248,77	1,3911402946829	14,1914798206278	2,03333824733825	5
0	51	48	38,9	155,143305785124	76,760101010101	19,7548152295633	0,1	82	81	28	8,8	103,369144981413	155	1,02	407	271	100,195378151261	4,2	143	0,32	67,1	107	87,12	35	6	0,02	0,14	27,7	9,4	0,78	30,3	33,9	89,4	0,14	9,9	5,15	9,7	182	3,1	15,8	6,2	162	1020	309,8	385,27	1,05	12,6	24	24
0	24	22	42,6	155,143305785124	76,760101010101	19,7548152295633	0,159945945945946	50,1984491671453	100	34,6420204978038	8,86834289356278	106	162,172290021536	0,95	110,430284857571	229	100,195378151261	4,4	143	0,565091724419079	70,6	142,879577464789	81,345	49	6,1	0,01	0,11	40,3	14	1,5	30,3	34,7	87,2	0,38	11	2,03	13	165	4,62	12,5	4	3,02	1206,26771662763	363,8	324,41	1,3911402946829	14,1914798206278	2,03333824733825	11
0	44	60	37,4540854392298	61	76,760101010101	15,3	0,159945945945946	57	136,679387261489	34,6420204978038	8,86834289356278	103,369144981413	162,172290021536	1,1	250	320	100,195378151261	4,3	140	0,76	67,408663507109	142,879577464789	69,096	46	5,50058855585831	0,01	0,108552717747217	43	14,6	1,18	30,2	34	88,8	0,39	9,7	2,21	10,5	162	4,84	12,7	3,8	5,59	1206,26771662763	21,5	342,21	1,13	13,5	0,12	11
0	80	50	37,4540854392298	155,143305785124	76,760101010101	19,7548152295633	0,159945945945946	50,1984491671453	154	34,6420204978038	8,86834289356278	103,369144981413	162,172290021536	1,09	110,430284857571	202	100,195378151261	3,9	138	0,565091724419079	67,408663507109	142,879577464789	71,351	45	5,50058855585831	0,01	0,108552717747217	40,9	14,4	0,62	30,7	35,2	87,2	0,38	11,5	5,95	13,5	218	4,69	12,8	7	3,02	1206,26771662763	71,8	248,77	1,3911402946829	14,1914798206278	2,03333824733825	2
0	17	38	38,3	65	76,760101010101	28,9	0,13	26	92	34,6420204978038	8,3	100	162,172290021536	1,13	399	410	100,195378151261	3,6	136	0,17	67,408663507109	142,879577464789	74,841	26	5,4	0,04	0,11	36,9	12,6	1,63	28,8	34,1	84,2	0,37	10,1	3,29	12	244	4,38	12,7	5,4	21	1206,26771662763	600,5	314,72	1,06	12,7	0,12	28,9696502057613
0	7	21	37,4540854392298	155,143305785124	76,760101010101	19,7548152295633	0,159945945945946	50,1984491671453	78	34,6420204978038	8,86834289356278	103,369144981413	162,172290021536	1,09	110,430284857571	150	100,195378151261	4,3	141	0,565091724419079	67,408663507109	142,879577464789	94,5	28	5,50058855585831	0,02	0,02	44,5	15,4	2,09	30,7	34,6	88,8	0,46	10,3	3,07	11,7	198	5,01	11,6	5,7	6,58	763	207,7	300	1,35	15,9	14	20
0	16	23	37,4540854392298	155,143305785124	76,760101010101	19,7548152295633	0,159945945945946	50,1984491671453	140	34,6420204978038	8,86834289356278	103,369144981413	162,172290021536	1,27	110,430284857571	252	100,195378151261	4,6	144	0,565091724419079	67,408663507109	142,879577464789	60,576	38	5,50058855585831	0,01	0,01	43,1	14,4	1,43	28,7	33,4	86	0,67	9,9	2,67	12	146	5,01	12,4	4,8	62,1	349	235,8	337,61550443225	1,3911402946829	14,1914798206278	0,12	46
0	78	29	33	85	76,760101010101	12,4	0,14	74	182	25	8,4	103,369144981413	193	0,9	85	264	131	4,3	142	0,7	67,408663507109	187	99,239	35	2,6	0,01	0,03	43,8	14,5	1,17	28,9	33,1	87,4	0,38	9,8	2,17	11,2	131	5,01	13,3	3,8	3,02	584	198,7	337,61550443225	1,3911402946829	14,1914798206278	23	18
0	11	22	30,3	68	68	22,2	0,14	31	108	21	9,1	98	145	0,67	31	225	106	3,6	140	0,565091724419079	70,5	89	88,855	38	5,50058855585831	0,02	0,108552717747217	38,9	13,1	1,68	29,4	33,7	87,4	0,67	10,5	2,77	11,6	162	4,45	12,9	5,1	100	1206,26771662763	255,530223262514	337,61550443225	1,3911402946829	14,1914798206278	0,64	28,9696502057613
0	16	26	49,5	155,143305785124	76,760101010101	19,7548152295633	0,159945945945946	50,1984491671453	92	34,6420204978038	8,86834289356278	107	162,172290021536	1,02	110,430284857571	203	100,195378151261	4,7	145	0,565091724419079	76	142,879577464789	95,45	24	4,6	0,01	0,108552717747217	46,4	15,4	0,95	28,1	33,2	84,5	0,49	10,9	2,83	13	171	5,49	13,4	4,3	122	1206,26771662763	255,530223262514	337,61550443225	1,3911402946829	14,1914798206278	2,03333824733825	28,9696502057613
0	28	33	43,2	155,143305785124	76,760101010101	19,7548152295633	0,16	40	93	24	9,2	103,369144981413	198	1,2	193	350	100,195378151261	4,5	144	0,565091724419079	74	116	82,376	30	5,2	0,03	0,05	30,4	9,9	1,35	26,7	32,6	81,9	0,63	11,9	5,85	16,5	109	3,71	15,6	7,9	122	1206,26771662763	762,9	376,08	1,06	12,7	0,3	46
0	28	29	45,1	155,143305785124	76,760101010101	19,7548152295633	0,159945945945946	50,1984491671453	95	34,6420204978038	8,86834289356278	101	162,172290021536	0,87	110,430284857571	248	100,195378151261	3,8	140	0,565091724419079	74,3	142,879577464789	121,648	23	4,2	0,03	0,11	46,3	15,3	1,92	28,8	33	87,2	0,57	10,3	3,91	11,9	236	5,31	12,3	6,5	3,02	1206,26771662763	112,3	432,72	1,3911402946829	14,1914798206278	2,03333824733825	2
0	31	39	36,9	75	76,760101010101	17,9	0,15	42	92	34,6420204978038	8,2	98	162,172290021536	1,05	267	421	100,195378151261	4,6	142	0,58	67,408663507109	142,879577464789	87,126	29	4,7	0,01	0,05	39,6	13	0,36	30,6	32,8	93,2	0,37	11,8	8,75	14,8	152	4,25	13,2	9,5	9,82	594	89,8	337,61550443225	1,3911402946829	14,1914798206278	0,12	30
0	31	29	38,5	155,143305785124	76,760101010101	19,7548152295633	0,08	78	140	33	9,8	98	214	1,03	38	203	100,195378151261	3,6	140	0,565091724419079	69,5	312	78,584	40	8,6	0,05	0,22	46,9	15,4	1,31	30,4	32,8	92,5	0,64	10,4	3,09	12	215	5,07	12,3	5,3	3,4	421	106,5	305,69	1,2	14,2	2,03333824733825	28,9696502057613
0	35,7598436736688	37,034373476353	37,4540854392298	155,143305785124	76,760101010101	19,7548152295633	0,159945945945946	50,1984491671453	136,679387261489	34,6420204978038	8,86834289356278	103,369144981413	162,172290021536	1,58	110,430284857571	268,810782241015	100,195378151261	4,9	138	0,565091724419079	67,408663507109	142,879577464789	39,301	64	5,50058855585831	0,0295093333333333	0,108552717747217	33,5	10,7	1,12	25,3	31,9	79,2	0,86	10,4570148489503	1,26	12,0571428571429	122	4,23	16,6	3,2	96,1	1260	606,6	362,26	1,1	13,1	2,03333824733825	28,9696502057613
0	37	29	48,3	155,143305785124	76,760101010101	19,7548152295633	0,16	63	106	34,6420204978038	8,86834289356278	103,369144981413	162,172290021536	1,13	145	268,810782241015	100,195378151261	4	143	0,81	77,8	142,879577464789	75,9	37	6	0,05	0,18	31,6	9,5	1,66	23	30,1	76,5	0,45	8,8	4,93	8,4	563	4,13	22,8	7,3	102	1206,26771662763	363	337,61550443225	1,3911402946829	14,1914798206278	2,03333824733825	63
0	13	46	31,2	106	116	25,5	0,21	71	76	27	7,8	109	75	1,05	38	252	41	3,8	138	0,565091724419079	63,3	36	67,185	43	5,50058855585831	0,02	0,01	50,4	17,4	0,78	29,5	34,5	85,6	0,43	10,3	9,67	12,1	270	5,89	12,3	10,9	3,02	1206,26771662763	20,1	260,91	1,09	13	2,03333824733825	7
0	15	19	36,8	106	86	16,1	0,2	94	114	21	9,2	104	160	1,13	40	268	100,195378151261	4,8	140	0,565091724419079	71,3	418	71,25	74	5,50058855585831	0,01	0,01	47,9	16,5	1,93	28,6	34,4	83	0,49	10,7	2,13	12,9	179	5,77	12,3	4,6	8,62	1206,26771662763	52,2	357,19	1,08	12,9	2,03333824733825	49
0	24	28	37,8	99	76,760101010101	19,7548152295633	0,159945945945946	22	121	33	9,1	104	186	1,12	110,430284857571	268,810782241015	113	3,6	140,630044843049	0,38	67,408663507109	200	80,0841378955493	52	5,50058855585831	0,04	0,14	39,5	13,8	0,73	27,6	34,9	79	0,43	10,1	2,35	11,2	289	5	13	3,7	9,67	1206,26771662763	255,530223262514	337,61550443225	1,02	12,2	2,03333824733825	13
0	21	29	34,7	78	95	11,2	0,11	86	101	33	8,7	98	200	1	131	244	146	3,8	136	0,565091724419079	63,9	105	79,745	46	5,50058855585831	0,02	0,03	39,9	12,6	2,33	24,4	31,6	77,3	0,62	10,1	4,33	10,9	276	5,16	15,3	7,3	17,7	1206,26771662763	198,3	281,31	1,12	13,4	0,14	28,9696502057613
0	17	22	43,8	155,143305785124	76,760101010101	19,7548152295633	0,159945945945946	50,1984491671453	68	34,6420204978038	8,86834289356278	105	162,172290021536	0,85	110,430284857571	231	100,195378151261	4,5	139	0,565091724419079	70,7	142,879577464789	103,035	36	4,5	0,02	0,01	41,4	13,4	0,82	27,2	32,4	84	0,53	11	9,18	12,7	266	4,93	13,6	10,6	76,2	1206,26771662763	224,9	350	1,04	12,4	2,03333824733825	46
0	18	25	33,3	121	76,760101010101	19,7548152295633	0,159945945945946	107	78	34,6420204978038	8,2	95	162,172290021536	1,23181467181467	147	268,810782241015	100,195378151261	3	131	0,565091724419079	67,408663507109	142,879577464789	80,0841378955493	174	5,50058855585831	0,01	0,06	42,1	13,3	1,2	28,7	31,6	90,7	0,48	10,4	5,53	11,8	256	4,64	12,1	7,3	3,02	1206,26771662763	255,530223262514	314,72	1,22	14,5	2,03333824733825	30
0	15	20	49,4	155,143305785124	76,760101010101	19,7548152295633	0,159945945945946	50,1984491671453	106	34,6420204978038	8,86834289356278	102	162,172290021536	0,94	110,430284857571	154	100,195378151261	4,1	142	0,565091724419079	82,2	142,879577464789	107,6	16	4,9	0,07	0,11	45,9	16,7	2,82	30,3	36,4	83,2	0,33	10,7	3,91	11,8	258	5,52	12,7	7,2	5,17	298	285,6	302,81	1,15	13,7	2,03333824733825	28,9696502057613
0	70	67	31,3	95	88	78,7	0,2	74	392	22	8,3	101	234	0,93	61	699	145	5,4	136	0,565091724419079	68,8	336	90,805	34	5,50058855585831	0,02	0,03	47,9	16,6	1,93	28,7	34,7	82,7	0,57	9,5	3,13	10,2	215	5,79	12,6	5,7	3,02	1206,26771662763	36,7	298,38	1,27	15	2,03333824733825	19
0	15	27	39,5	155,143305785124	76,760101010101	19,7548152295633	0,14	69	96	29	9,1	108	165	1	119	270	100,195378151261	4,3	143	0,565091724419079	71,6	119	79,745	38	4,9	0,02	0,06	45	15	1,3	30,2	33,3	90,7	0,54	10,7	2,13	12,2	176	4,96	12,8	4,1	68,6	1206,26771662763	908	486,28	1,12	13,4	0,13	28,9696502057613
0	60	34	50	72	56	17,8	0,22	32	76	42	10,1	101	201	0,96	83	255	125	4,7	142	0,98	78,5	168	103,433	26	4,6	0,01	0,108552717747217	38,6	12,6	2,5	26,1	32,6	79,9	0,59	9,2	2,16	9,6	175	4,83	14,7	5,3	10,1	301	1616,5	337,61550443225	1,3911402946829	14,1914798206278	0,12	29
0	20	26	45,1	155,143305785124	76,760101010101	19,7548152295633	0,159945945945946	50,1984491671453	284	34,6420204978038	8,86834289356278	102	162,172290021536	0,83	110,430284857571	205	100,195378151261	5,2	141	0,565091724419079	73,3	142,879577464789	98,363	35	2,9	0,02	0,04	45	14,8	0,87	29,4	32,9	89,5	0,46	9,8	2,36	10,8	138	5,03	13,2	3,8	10	1206,26771662763	303,7	296,79	1,02	12,2	2,03333824733825	23
0	36	74	29	155,143305785124	76,760101010101	23,1	0,09	53	107	34,6420204978038	7,7	103	162,172290021536	1,16	653	537	100,195378151261	4,2	138	0,34	56,6	142,879577464789	80,0841378955493	21	5,50058855585831	0,02	0,02	41,6	14	1,16	29,4	33,7	87,4	0,53	11	1,22	13,3	206	4,76	13	3	79,6	1206,26771662763	255,530223262514	337,61550443225	1,3911402946829	14,1914798206278	2,03333824733825	28,9696502057613
0	27	24	36	78	102	13,2	0,11	79	101	28	9,4	104	215	1	34	255	160	4,5	142	0,565091724419079	69	136	75,918	27	5,50058855585831	0,01	0,108552717747217	47,1	16,5	1,19	29	35	82,8	0,34	10,7	3,01	12,9	146	5,69	12,6	4,6	3,02	1206,26771662763	233,2	337,61550443225	1,3911402946829	14,1914798206278	2,03333824733825	28,9696502057613
0	6	31	27,3	230	76,760101010101	19,7548152295633	0,159945945945946	144	91	34,6420204978038	7,9	106	162,172290021536	0,81	33	268,810782241015	100,195378151261	3,8	140	0,565091724419079	65,5	142,879577464789	85,727	38	4,5	0,01	0,02	47,5	14,9	0,84	28,7	31,4	91,3	0,44	9,1	4,3	9,7	131	5,2	13,1	5,6	6,01	548	44,2	308,63	1,3911402946829	14,1914798206278	0,12	3
0	16	20	35	155,143305785124	76,760101010101	19,7548152295633	0,11	32	82	40	8,3	100	147	1,26	60	187	100,195378151261	4,1	136	0,565091724419079	63,6	81	58,224	31	6,7	0,01	0,108552717747217	32,6	11	0,52	31,8	33,7	94,2	0,25	10,1	2,93	10,2	160	3,46	13,2	3,7	12,4	1130	460,3	352,34	1,05	12,6	2,03333824733825	28,9696502057613
0	28	41	38,2	123	124	13,6	0,14	121	84	43	9,5	99	169	1,28	34	194	68	4,8	136	0,565091724419079	74,4	289	58,342	47	5,50058855585831	0,01	0,05	37,6	13,8	0,91	29	36,7	79	0,4	10,6	3,54	11,9	177	4,76	11,6	4,9	60,7	2080	1008,3	352,34	1,3911402946829	14,1914798206278	2,03333824733825	97
0	21	33	38,3	155,143305785124	76,760101010101	19,7548152295633	0,12	45	104	30	8,5	103	213	1,07	105	236	100,195378151261	4,6	138	0,565091724419079	67,8	94	68,497	39	4,3	0,03	0,09	51,7	16,5	1,15	29,9	31,9	93,7	0,68	10,7	5,74	12,5	140	5,52	12,1	7,7	85,6	1206,26771662763	255,530223262514	337,61550443225	1,3911402946829	14,1914798206278	0,12	28,9696502057613
0	182	142	40	155,143305785124	76,760101010101	19,7548152295633	0,17	516	106	36	9,3	103,369144981413	205	1,06	110	364	100,195378151261	4,5	144	0,565091724419079	73,7	166	88,588	30	5,8	0,01	0,01	47,1	16,1	2,07	29,3	34,2	85,8	1,19	10,5	3,7	12,2	180	5,49	11,9	7	31,0476797829037	1206,26771662763	255,530223262514	337,61550443225	1,3911402946829	14,1914798206278	2,03333824733825	28,9696502057613
0	39	42	40,9	87	76,760101010101	15,1	0,13	14	91	31	8,5	103,369144981413	163	0,94	78	295	115	4,2	143	0,66	67,408663507109	86	74,152	43	4,9	0,07	0,18	29,6	10	1,74	28,6	33,8	84,6	0,47	11,3	6,66	12,3	163	3,5	16,4	9,1	8,5	367	80,2	352,34	1,3911402946829	14,1914798206278	0,12	7
0	10	23	34,4	155,143305785124	76,760101010101	19,7548152295633	0,159945945945946	50,1984491671453	136,679387261489	34,6420204978038	8,86834289356278	98	162,172290021536	0,88	110,430284857571	268,810782241015	100,195378151261	4,28213461066077	134	0,565091724419079	67,408663507109	142,879577464789	94,023	26	5,50058855585831	0,02	0,29	33,2	11,3	1,22	31,6	34	92,7	0,48	11,4	2,46	12,3	158	3,58	12,7	4,5	7,76	588	794,1	289,24	1,1	13,1	2,03333824733825	28,9696502057613
0	32	66	34	68	266	15,6	0,07	42	130	28	8,2	94	120	1,24	128	402	100,195378151261	4,5	131	0,43	66,7	183	58,123	65	7	0,0295093333333333	0,108552717747217	33,1	10,6	0,45	25,9	32	80,9	0,19	9,3	0,72	8,9	102	4,09	13,2	1,4	14,1	784	483,5	337,61550443225	1,3911402946829	14,1914798206278	0,12	15
0	11	24	35,8	81	69	19	0,18	70	115	29	8,6	100	167	0,99	43	203	122	4,3	135	0,76	68	79	73,675	39	5	0,01	0,04	40,7	14	1,5	29,7	34,4	86,2	0,48	10,7	2,31	11,8	236	4,72	12,9	4,3	6,18	1206,26771662763	255,530223262514	337,61550443225	1,3911402946829	14,1914798206278	0,12	28,9696502057613
0	46	55	35,5	155,143305785124	76,760101010101	19,7548152295633	0,14	38	175	51	8,4	103,369144981413	153	1,23	79	384	100,195378151261	4	142	0,565091724419079	63	65	60,367	59	5,5	0,06	0,1	46,8	15,3	2,06	28	32,7	85,7	0,54	10,1	3,71	11,5	301	5,46	12,3	6,5	33,1	1206,26771662763	255,530223262514	337,61550443225	1,3911402946829	14,1914798206278	0,12	28,9696502057613
0	102	88	36,2	155,143305785124	76,760101010101	19,7548152295633	0,14	58	218	34,6420204978038	8,8	103,369144981413	162,172290021536	0,89	141	364	100,195378151261	4	139	0,43	70,7	142,879577464789	86,022	40	5,50058855585831	0,02	0,09	47,7	15,9	1,9	28,7	33,3	86,1	0,4	10,7	2,25	13,1	146	5,54	13,1	4,7	19,6	350	128,1	357,19	1,3911402946829	14,1914798206278	2,03333824733825	20
0	25	24	37,4540854392298	155,143305785124	76,760101010101	19,7548152295633	0,159945945945946	50,1984491671453	78	34,6420204978038	8,86834289356278	103,369144981413	162,172290021536	1,05	110,430284857571	246	100,195378151261	5	143	0,565091724419079	67,408663507109	142,879577464789	74,65	53	5,50058855585831	0,01	0,108552717747217	44,1	13,8	0,96	28,6	31,3	91,5	0,38	10,4	3,33	11,3	134	4,82	13,5	4,7	22,3	1660	198,6	350	1,3911402946829	14,1914798206278	0,87	59
0	35	28	44,5	155,143305785124	76,760101010101	19,7548152295633	0,159945945945946	50,1984491671453	68	34,6420204978038	8,86834289356278	105	162,172290021536	0,9	110,430284857571	192	100,195378151261	4,3	143	0,565091724419079	72,7	142,879577464789	105,715	39	4	0,02	0,108552717747217	44,4	14,4	1,86	29,7	32,4	91,5	0,7	10,4	2,68	12,2	138	4,85	12,8	5,3	3,02	1206,26771662763	118,4	235	1,13	13,5	0,12	28,9696502057613
0	18	20	37,4540854392298	155,143305785124	76,760101010101	19,7548152295633	0,159945945945946	50,1984491671453	98	34,6420204978038	8,86834289356278	103,369144981413	162,172290021536	1,23	110,430284857571	262	100,195378151261	3,7	132	0,565091724419079	67,408663507109	142,879577464789	59,109	45	5,50058855585831	0,04	0,17	45,2	15,3	2,66	29,4	33,8	86,9	0,83	10,1	4,46	11,8	381	5,2	11,5	8,2	12	1206,26771662763	365,4	337,61550443225	1,3911402946829	14,1914798206278	0,12	28,9696502057613
0	16	19	39,5	155,143305785124	76,760101010101	19,7548152295633	0,13	18	93	18	8,6	105	193	0,88	82	295	100,195378151261	4	142	0,565091724419079	67,9	204	113,66	35	6,5	0,03	0,04	50,4	16,4	2,1	27,4	32,5	84,3	0,63	10,3	4,4	12,2	329	5,98	13	7,2	3,02	257	64,1	267,4	1,3911402946829	14,1914798206278	0,12	2
0	18	32	43,9	155,143305785124	76,760101010101	19,7548152295633	0,159945945945946	50,1984491671453	89	34,6420204978038	8,86834289356278	102	162,172290021536	0,96	110,430284857571	284	100,195378151261	4,9	144	0,565091724419079	75,7	142,879577464789	84,37	35	4,7	0,03	0,03	43,3	14,5	1,37	28,8	33,5	86,1	0,75	11,1	5,85	13,5	156	5,03	12,9	8	91	1206,26771662763	878,9	354,74	1,01	12,1	2,03333824733825	51
0	44	29	34	88	28	18	0,3	46	128	28	7,9	104	93	1,22	45	480	53	3,9	141	0,565091724419079	66,2	59	61,396	61	5,50058855585831	0,02	0,16	38	12,4	1,1	29	32,6	89	0,45	9,6	4,19	9,7	358	4,27	12,1	5,9	31,0476797829037	1206,26771662763	255,530223262514	337,61550443225	5,31	58	2,03333824733825	28,9696502057613
0	16	42	39	155,143305785124	76,760101010101	19,7548152295633	0,159945945945946	50,1984491671453	136,679387261489	34,6420204978038	8,86834289356278	103	162,172290021536	1,23	110,430284857571	268,810782241015	100,195378151261	4,2	143	0,565091724419079	67,408663507109	142,879577464789	72,975	35	5,50058855585831	0,01	0,08	43,5	15,1	1,5	31,7	34,7	91,2	0,54	9,6	1,99	11,2	163	4,77	12,5	4,1	31,0476797829037	1206,26771662763	255,530223262514	337,61550443225	1,3911402946829	14,1914798206278	2,03333824733825	44
0	16	25	36,4	155,143305785124	76,760101010101	19,7548152295633	0,14	33	88	22	8,2	103,369144981413	117	1,03	75	225	100,195378151261	3,9	141	0,565091724419079	64,6	94	72,231	33	5,6	0,01	0,02	40,2	12,7	1,04	25	31,6	79,1	0,47	11,9	3,05	13,6	116	5,08	13,2	4,6	83,8	1206,26771662763	255,530223262514	337,61550443225	1,3911402946829	14,1914798206278	2,03333824733825	28,9696502057613
0	12	36	39,7	94	38	45,6	0,28	18	78	26	8,9	105	94	0,99	58	678	58	5	139	1,21	68,7	48	109,184	22	4,6	0,02	0,04	44,9	15,7	1,97	31,8	35	90,9	0,52	9,5	1,28	10,3	271	4,94	11,5	3,8	85,7	1206,26771662763	218,8	364,89	1,3911402946829	14,1914798206278	2,03333824733825	17
0	31	35	37,4540854392298	155,143305785124	76,760101010101	19,7548152295633	0,159945945945946	50,1984491671453	79	34,6420204978038	8,86834289356278	103,369144981413	162,172290021536	1,19	110,430284857571	218	100,195378151261	4,4	144	0,565091724419079	67,408663507109	142,879577464789	73,846	32	5,50058855585831	0,03	0,05	44,9	14,9	2,27	32,2	33,2	97	0,79	9,2	7,9	9,4	375	4,63	13,3	11	151	1370	289,9	357,19	1,2	14,2	2,03333824733825	28,9696502057613
0	71	103	31,9	194	76,760101010101	62,5	0,27	272	93	34	7,8	103,369144981413	178	0,82	140	748	144	4,7	135	0,42	67,408663507109	130	92,148	25	3,8	0,01	0,108552717747217	42	14,9	1,5	29,9	35,5	84,3	0,89	10,7	4,2	11,9	252	4,98	13,2	6,6	3,02	1206,26771662763	369,5	337,61550443225	1,27	15	0,12	28,9696502057613
0	19	27	44,1	44	76,760101010101	19,7548152295633	0,159945945945946	28	116	34,6420204978038	8,8	106	119	1,02	110,430284857571	268,810782241015	100,195378151261	4	140	0,565091724419079	71,7	142,879577464789	96,8	40	4	0,0295093333333333	0,02	36,7	11,6	0,89	19,9	31,6	63	0,24	10,4570148489503	3,67	12,0571428571429	159	5,83	18	4,8	105	1206,26771662763	1237,6	337,61550443225	1,3911402946829	14,1914798206278	2,03333824733825	16
0	424	167	42	155,143305785124	76,760101010101	19,7548152295633	0,159945945945946	50,1984491671453	172	34,6420204978038	8,86834289356278	101	162,172290021536	1,02	110,430284857571	273	100,195378151261	3,8	143	0,565091724419079	74,1	142,879577464789	79,516	32	4,8	0,05	0,24	45,5	15,1	1,58	29,2	33,2	88	0,83	10,1	3,78	10,5	218	5,17	12,1	6,5	57,1	1206,26771662763	631,9	346,06	1,16	13,8	0,12	28,9696502057613
0	21	18	38,4	128	76,760101010101	14,2	0,14	75	230	29	8,7	103,369144981413	181	0,85	29	211	122	4	142	0,66	67,408663507109	152	98,091	43	2,9	0,07	0,08	48,8	15,7	1,54	31,2	32,2	96,8	0,68	11,1	5,67	13,7	185	5,04	11,9	8	18,3	1206,26771662763	162,8	354,74	1,04	12,4	0,12	16
0	53	57	37,4540854392298	155,143305785124	76,760101010101	17,6	0,159945945945946	50,1984491671453	136,679387261489	34,6420204978038	8,86834289356278	103,369144981413	162,172290021536	1,05	189	321	100,195378151261	4,1	135	0,565091724419079	67,408663507109	142,879577464789	75,707	47	5,50058855585831	0,04	0,34	44,8	15	2,26	28,4	33,5	84,8	0,6	11	5,91	14,1	266	5,28	12	9,2	3,02	233	63,7	248,77	1,3911402946829	14,1914798206278	0,12	5
0	41	27	23,5	97	76,760101010101	14,7	0,24	44	104	25	7,9	103,369144981413	129	0,58	28	338	84	4,1	137	0,565091724419079	67,408663507109	99	115,586	37	1,1	0,01	0,108552717747217	40,6	13,7	1,56	31,5	33,7	93,3	0,41	11,4	3,27	14,4	138	4,35	11,6	5,3	110	1206,26771662763	541,4	337,61550443225	1,3911402946829	14,1914798206278	2,03333824733825	28,9696502057613
0	16	27	37,3	155,143305785124	76,760101010101	19,7548152295633	0,17	16	96	25	8,3	103,369144981413	123	1,13	83	249	100,195378151261	4,5	138	0,565091724419079	64,4	78	64,576	53	4,6	0,02	0,02	45,3	16,5	2,13	31,3	36,4	85,8	0,42	10,8	3,49	13	307	5,28	13,4	6,1	206	1620	374,5	357,19	1,3911402946829	14,1914798206278	0,36	61
0	43	44	34,2	71	76,760101010101	22,8	0,11	25	117	29	9,2	103,369144981413	195	0,95	50	555	130	4,1	142	0,54	67,408663507109	181	83,663	50	6,4	0,01	0,01	32,8	10,1	0,61	28	30,8	90,9	0,21	13,4	0,77	23,3	83	3,61	17,6	1,6	3,21	1206,26771662763	315,6	337,61550443225	1,3911402946829	14,1914798206278	2,03333824733825	29
0	73	81	40	122	39	31,1	0,12	96	107	29	9,8	100	167	1,16	183	438	112	4,6	139	0,565091724419079	67,9	130	60,829	48	5,50058855585831	0,0295093333333333	0,108552717747217	44,2	14,3	1,22	25,8	32,4	79,6	0,54	11,2	6,69	13,3	267	5,55	14,3	8,5	26,4	405	266,7	302,8	1,3911402946829	14,1914798206278	2,03333824733825	25
0	31	21	46,1	155,143305785124	76,760101010101	19,7548152295633	0,34	23	109	47	9,2	103,369144981413	192	0,91	158	226	100,195378151261	4	145	0,565091724419079	77,5	77	93,223	36	6	0,02	0,07	34,1	11,1	2,13	25,5	32,6	78,2	0,76	9,5	2,61	9,7	210	4,36	16	5,6	104	1206,26771662763	1348	102,69	1,55	18,1	2,03333824733825	11
0	57	48	37,4540854392298	155,143305785124	76,760101010101	19,7548152295633	0,159945945945946	50,1984491671453	111	34,6420204978038	8,86834289356278	103,369144981413	162,172290021536	0,95	110,430284857571	222	100,195378151261	4,7	145	0,565091724419079	67,408663507109	142,879577464789	92,309	18	5,50058855585831	0,02	0,108552717747217	43,5	14,6	1,14	29,3	33,6	87,3	0,59	9,2	11,2	9,6	345	4,98	12,4	13	52,7	1140	670,9	324,41	1,3911402946829	14,1914798206278	0,26	11
0	14	16	45,6	155,143305785124	76,760101010101	13,4	0,16	107	82	34,6420204978038	9,2	101	162,172290021536	1,22	47	172	100,195378151261	4,5	138	0,74	77,6	142,879577464789	80,0841378955493	33	5,50058855585831	0,01	0,03	46,8	15,8	1,49	29,6	33,8	87,6	0,58	10	2,14	11,8	155	5,34	12,3	4,3	44,3	1206,26771662763	58,6	337,61550443225	1,3911402946829	14,1914798206278	2,03333824733825	30
0	39	27	37,4	43	76,760101010101	10,3	0,13	101	84	34,6420204978038	8,6	102	162,172290021536	0,94	82	206	100,195378151261	4	142	0,55	67,408663507109	142,879577464789	84,147	44	10,5	0,06	0,46	37,2	11,3	2,66	26,3	30,4	86,5	0,93	10,8	4,39	13,4	310	4,3	14,9	8,5	15,5	577	738,7	292,18	1,3911402946829	14,1914798206278	0,12	15
0	66	49	39,1	62	76,760101010101	12,8	0,12	48	125	33	9,4	103,369144981413	204	0,9	106	343	143	4,2	147	0,565091724419079	67,408663507109	138	99,239	49	5	0,0295093333333333	0,108552717747217	25,8	9,3	0,87	41,9	36	116,2	0,09	10,4570148489503	0,57	12,0571428571429	60	2,22	16	1,5	15,1	1206,26771662763	331,1	337,61550443225	1,3911402946829	14,1914798206278	0,12	25
0	33	52	31,3	155,143305785124	76,760101010101	21,5	0,15	34	166	34,6420204978038	7,7	97	162,172290021536	1,17	186	505	100,195378151261	4,2	137	0,49	63,2	142,879577464789	80,0841378955493	50	5,50058855585831	0,02	0,01	43,1	14,3	1,2	30,1	33,2	90,7	0,42	9,3	5,19	10	183	4,75	13	6,8	77,3	422	378,7	337,61550443225	1,3911402946829	14,1914798206278	13	64
0	4	15	32,9	141	76,760101010101	9,7	0,09	153	98	34,6420204978038	8,8	109	162,172290021536	2,72	31	125	100,195378151261	3,6	144	0,46	67,408663507109	142,879577464789	20,668	128	8,2	0,05	0,01	44,7	15,4	1,15	30,9	34,5	89,8	0,95	10,3	7,16	11,7	206	4,98	11,8	9,3	35,7	1206,26771662763	169,8	342,21	1,11	13,2	0,12	28,9696502057613
0	12	20	32,5	91	76,760101010101	11,6	0,22	8	243	34,6420204978038	8	100	162,172290021536	1,11	88	250	100,195378151261	3,7	139	1,09	67,408663507109	142,879577464789	67,391	32	4,5	0,03	0,23	44,5	14,9	1,75	28,6	33,5	85,4	0,65	11,4	3,68	13,3	234	5,21	13,1	6,3	3,02	786	56,1	251,71	1,12	13,4	2,03333824733825	28,9696502057613
0	25	25	37,8	85	76,760101010101	12,3	0,07	18	80	34,6420204978038	8,9	102	162,172290021536	0,79	39	192	100,195378151261	4,8	140	0,26	67,408663507109	142,879577464789	107,685	19	3,9	0,01	0,04	37,8	12,2	0,99	29,3	32,3	90,6	0,54	12,4	4,44	17,8	140	4,17	14,3	6	150	1206,26771662763	255,530223262514	337,61550443225	1,3911402946829	14,1914798206278	2,03333824733825	28,9696502057613
0	93	36	37,4540854392298	155,143305785124	76,760101010101	19,7548152295633	0,159945945945946	50,1984491671453	75	34,6420204978038	8,86834289356278	103,369144981413	162,172290021536	0,99	110,430284857571	217	100,195378151261	4,3	141	0,565091724419079	67,408663507109	142,879577464789	101,065	26	5,50058855585831	0,02	0,108552717747217	42,4	14,3	1,88	27,2	33,7	80,6	0,79	9,3	7,76	9,7	314	5,26	12,3	10,5	24,4	363	264,4	305,69	1,01	12,1	2,03333824733825	28,9696502057613
0	38	53	31,4	135	76,760101010101	18,5	0,12	140	91	34,6420204978038	8,4	105	162,172290021536	0,99	110	282	100,195378151261	4,7	140	0,53	67,408663507109	142,879577464789	74,717	35	4,8	0,04	0,25	44,5	13,7	1,33	19,5	30,8	63,2	0,59	10,6	4,28	14	256	7,04	18,4	6,5	9,95	253	70,4	305,69	1,3911402946829	14,1914798206278	0,12	42
0	20	18	45,4	155,143305785124	76,760101010101	19,7548152295633	0,159945945945946	50,1984491671453	104	34,6420204978038	8,86834289356278	105	162,172290021536	0,95	110,430284857571	132	100,195378151261	4	140	0,565091724419079	74	142,879577464789	101,848	26	5,6	0,01	0,108552717747217	36,2	12,4	0,75	30,7	34,3	89,6	0,19	9,5	3,94	9,3	183	4,04	13,2	4,9	149	1206,26771662763	872,9	373,18	1,47	17,3	0,32	28,9696502057613
0	44	48	30,9	69	76,760101010101	11	0,27	19	113	34,6420204978038	7,9	106	162,172290021536	1,01	45	223	100,195378151261	4,7	139	0,9	67,408663507109	142,879577464789	73,964	57	3	0,03	0,08	39,1	13	1,31	27,8	33,2	83,5	0,41	12,4	4,77	17	276	4,68	12,3	6,6	31,0476797829037	1206,26771662763	75,7	221,3	1,02	12,2	2,03333824733825	10
0	27	33	45,1	155,143305785124	76,760101010101	19,7548152295633	0,159945945945946	50,1984491671453	104	34,6420204978038	8,86834289356278	108	162,172290021536	1,06	110,430284857571	222	100,195378151261	3,9	144	0,565091724419079	78,7	142,879577464789	79,17	30	5,2	0,01	0,02	43,8	14,7	0,69	28,1	33,6	83,7	0,27	11,4	5,72	14,1	267	5,23	14,2	6,7	47,8	424	83,2	338,47	1,2	14,3	2,03333824733825	28,9696502057613
0	151	113	44,5	155,143305785124	76,760101010101	19,7548152295633	0,159945945945946	50,1984491671453	241	34,6420204978038	8,86834289356278	101	162,172290021536	0,96	110,430284857571	192	100,195378151261	4,5	141	0,565091724419079	77,6	142,879577464789	95,071	31	5,9	0,01	0,01	42,8	14,1	1,26	28,1	32,9	85,3	0,45	10	2,77	10,6	189	5,02	13,2	4,5	7,42	1206,26771662763	312,3	357,19	1,3911402946829	14,1914798206278	0,14	8
0	21	20	31,7	136	123	10,9	0,1	130	122	37	8,3	103	182	1,36	20	218	114	4,4	140	0,565091724419079	68,1	155	50,541	73	5,50058855585831	0,03	0,06	39	13,8	0,63	29,7	35,4	84,1	0,39	11,9	3,52	14,7	84	4,64	13,2	4,6	29,4	6120	379,2	501,36	1,3911402946829	14,1914798206278	0,12	52
0	21	32	33,9	110	76,760101010101	14,5	0,19	95	115	20	8,1	103,369144981413	117	1,96	83	405	69	4,4	144	0,8	67,408663507109	142	31,59	66	8,7	0,03	0,06	45,4	14,4	2,86	25,7	31,7	80,9	0,86	11	6,09	14,3	240	5,61	14,4	9,9	8,07	1206,26771662763	90,4	337,61550443225	1,3911402946829	14,1914798206278	2,03333824733825	8
0	56	28	45,6	155,143305785124	76,760101010101	19,7548152295633	0,159945945945946	50,1984491671453	82	34,6420204978038	8,86834289356278	105	162,172290021536	0,92	110,430284857571	185	100,195378151261	4,3	144	0,565091724419079	70,7	142,879577464789	109,662	29	4,7	0,03	0,19	51,8	18	4,65	30,7	34,7	88,2	0,92	9,5	9,46	10,6	320	5,87	11,8	15,3	70,9	1206,26771662763	255,530223262514	337,61550443225	1,3911402946829	14,1914798206278	2,03333824733825	17
0	33	26	42,3	155,143305785124	76,760101010101	19,7548152295633	0,17	27	116	34,6420204978038	8,86834289356278	103,369144981413	162,172290021536	1,16	93	268,810782241015	100,195378151261	4,4	143	1,13	70,5	142,879577464789	69,028	41	6,3	0,01	0,108552717747217	44,6	14,9	0,46	27,9	33,4	83,5	0,13	11,9	2,61	15,3	131	5,34	14,8	3,2	73	893	693,1	354,74	1,09	13	2,03333824733825	28,9696502057613
0	71	43	44,1	155,143305785124	76,760101010101	19,7548152295633	0,19	67	104	25	9,4	103,369144981413	130	0,97	94	318	100,195378151261	3,6	144	0,565091724419079	81,6	77	98,62	19	4,4	0,1	0,63	41,2	13,7	3,28	29,4	33,3	88,4	1,1	10,2	5,4	12,1	211	4,66	14,6	10,5	6,75	482	292,6	337,61550443225	1,3911402946829	14,1914798206278	0,12	22
0	59	39	41,6	84	76,760101010101	19,7548152295633	0,159945945945946	31	310	34,6420204978038	9,5	97	162,172290021536	0,99	84	268,810782241015	100,195378151261	4,7	135	0,565091724419079	75,2	142,879577464789	83,02	37	5,5	0,05	0,09	45,4	14,3	1,62	26,2	31,5	83,2	0,39	11,6	4,42	15	260	5,46	12,8	6,6	3,02	1206,26771662763	72,7	188,11	1,3911402946829	14,1914798206278	2,03333824733825	4
0	20	35	41,7	155,143305785124	76,760101010101	19,7548152295633	0,33	36	152	27	9	103,369144981413	99	0,99	66	482	100,195378151261	4,8	140	0,565091724419079	70,3	90	80,719	46	3,8	0,01	0,108552717747217	38,2	12,8	1,14	30,2	33,5	90,1	0,22	10,8	3,15	11,8	125	4,24	12,6	4,5	101	1206,26771662763	518,4	327,79	1,07	12,8	0,2	28,9696502057613
0	14	31	31,9	55	76,760101010101	19,7548152295633	0,159945945945946	16	121	34,6420204978038	8,5	104	162,172290021536	2,26	157	268,810782241015	100,195378151261	4,5	142	0,565091724419079	67,8	142,879577464789	26,222	187	12,9	0,02	0,31	33,9	10,8	0,99	28,7	31,9	90,2	0,68	9,4	2,55	10	293	3,76	13,4	4,6	3,02	359	128,1	302,81	1,3911402946829	14,1914798206278	0,12	3
0	20	22	40,5	155,143305785124	76,760101010101	19,7548152295633	0,159945945945946	50,1984491671453	96	34,6420204978038	8,86834289356278	102	162,172290021536	1,29	110,430284857571	222	100,195378151261	4,2	134	0,565091724419079	96	142,879577464789	54,638	76	7	0,01	0,108552717747217	41,7	13,2	1	28,9	31,7	91,2	0,43	11,7	3,79	13,8	138	4,57	13,6	5,2	3,02	125	107,8	237,64	1,3911402946829	14,1914798206278	0,12	4
0	77	36	33,5	76	76,760101010101	19,7548152295633	0,08	15	85	34,6420204978038	9,1	105	162,172290021536	0,82	37	268,810782241015	100,195378151261	4,6	143	0,32	63,4	142,879577464789	96,115	40	3	0,04	0,21	42,8	14,3	1,42	28,9	33,4	86,6	0,68	10,1	3,92	11,4	311	4,94	12,6	6,3	3,02	694	84,8	277,71	1,3911402946829	14,1914798206278	2,03333824733825	2
0	58	35	43,7	63	76,760101010101	16,2	0,11	23	86	34,6420204978038	9,3	107	162,172290021536	0,85	80	203	100,195378151261	4,1	143	0,57	67,408663507109	142,879577464789	113,683	27	4,8	0,02	0,02	48,4	16,5	2,01	28,1	34,1	82,5	0,53	9,1	6,81	9,7	177	5,87	12	9,4	53,4	602	311,6	338,47	1,03	12,3	2,03333824733825	28,9696502057613
0	96	78	44,2	155,143305785124	76,760101010101	19,7548152295633	0,159945945945946	50,1984491671453	87	34,6420204978038	8,86834289356278	104	162,172290021536	0,97	110,430284857571	439	100,195378151261	4,6	145	0,565091724419079	76,4	142,879577464789	98,62	31	4,7	0,01	0,108552717747217	36,1	12,4	0,85	27,1	34,3	78,8	0,41	11,7	2,88	14,5	125	4,58	12,9	4,2	5,23	1206,26771662763	255,530223262514	337,61550443225	1,3911402946829	14,1914798206278	0,12	28,9696502057613
0	25	27	37,4540854392298	89	76,760101010101	19,7548152295633	0,2	80	122	34,6420204978038	8,7	103	162,172290021536	0,88	59	268,810782241015	100,195378151261	4,3	141	0,25	57,8	142,879577464789	85,818	27	4,9	0,01	0,16	41	13,8	1,13	29,9	33,7	88,9	0,53	9,2	2,03	9,2	136	4,61	12,4	3,9	3,02	246	70,1	302,81	1,3911402946829	14,1914798206278	2,03333824733825	2
0	24	38	34,7	155,143305785124	76,760101010101	19,7548152295633	0,12	14	97	34	8	95	135	0,86	574	298	100,195378151261	4,4	131	0,565091724419079	66,5	66	87,243	24	5,5	0,02	0,02	41,7	13,7	0,92	29,7	32,9	90,3	0,66	10,4	7,08	11,5	245	4,62	12,7	8,7	20,4	1206,26771662763	438,8	334,82	0,99	11,9	0,12	28,9696502057613
0	27	31	45,8	155,143305785124	76,760101010101	19,7548152295633	0,159945945945946	50,1984491671453	66	34,6420204978038	8,86834289356278	102	162,172290021536	0,96	110,430284857571	225	100,195378151261	4	138	0,565091724419079	74,6	142,879577464789	101,276	30	6,7	0,01	0,108552717747217	39,7	13,6	0,9	28,1	34,3	82	0,43	8,8	4,73	8,7	244	4,84	12,7	6,1	6,14	1206,26771662763	278,3	270,76	1,01	12,1	0,12	11
0	32	36	30,8	155,143305785124	76,760101010101	27,3	0,2	30	79	34,6420204978038	8,4	101	162,172290021536	0,95	177	294	100,195378151261	5	141	0,63	60	142,879577464789	80,0841378955493	43	5,50058855585831	0,13	0,01	45	14,8	2,28	27,1	32,9	82,3	1,12	11,4	11,84	14,6	485	5,47	13,6	15,4	3,02	1206,26771662763	255,530223262514	337,61550443225	1,3911402946829	14,1914798206278	2,03333824733825	28,9696502057613
0	26,4	33	37,4540854392298	81	76,760101010101	15	0,159945945945946	63	136,679387261489	34,6420204978038	8,86834289356278	103,369144981413	162,172290021536	1,84	91	193	100,195378151261	4	133	0,34	67,408663507109	142,879577464789	33,622	65	5,50058855585831	0,02	0,01	43,5	14,4	1,69	28,7	33,1	86,7	0,47	9	7,91	9,7	173	5,02	13,2	10,1	115	1206,26771662763	550	337,61550443225	1,3911402946829	14,1914798206278	0,22	28,9696502057613
0	8,7	17	39,1	155,143305785124	76,760101010101	19,7548152295633	0,3	20	92	34,6420204978038	8,86834289356278	103,369144981413	162,172290021536	1,11	122	235	100,195378151261	4,6	141	1,14	67,408663507109	142,879577464789	83,2	31	5,50058855585831	0,01	0,108552717747217	34,4	11,3	1,07	32,9	32,8	100,3	0,11	13,3	3,01	18,3	101	3,43	18,4	4,2	3,02	1206,26771662763	31,2	298,38	0,98	11,8	0,12	2
0	31	29	35,9	155,143305785124	76,760101010101	19,7548152295633	0,17	33	142	24	8,5	104	135	1,3	39	247	100,195378151261	4,7	142	0,565091724419079	64,5	112	53,751	47	5,1	0,05	0,15	44,4	15,4	2,58	28,2	34,7	81,3	0,6	10,6	5,75	12,6	299	5,46	12,2	9,1	3,02	1206,26771662763	255,530223262514	337,61550443225	1,3911402946829	14,1914798206278	2,03333824733825	28,9696502057613
0	35	41	46,22	7,5	68	23,4	0,159945945945946	19	74	34,6420204978038	9,22	103	162,172290021536	1,13	123	283	100,195378151261	4,07	140	0,41	73,3	142,879577464789	82,575	36,89	5,50058855585831	0,01	0,09	45,3	15,3	1,54	29,3	33,8	86,8	0,31	11,3	2,39	14,3	203	5,22	11,7	4,3	144	604	60,4	373,18	1,24	14,7	2,03333824733825	28,9696502057613
0	13	24	37,4540854392298	155,143305785124	76,760101010101	19,7548152295633	0,159945945945946	22	113	34,6420204978038	8,86834289356278	103,369144981413	162,172290021536	1,22	147	268,810782241015	100,195378151261	4,2	137	0,83	67,408663507109	142,879577464789	54,485	61	5,50058855585831	0,04	0,06	43	15,2	1,73	30,5	35,3	86,3	1,2	9,7	3,88	9,7	213	4,98	12,7	6,9	33,1	1206,26771662763	255,530223262514	337,61550443225	1,3911402946829	14,1914798206278	2,03333824733825	28,9696502057613
0	23	23	36,3	155,143305785124	76,760101010101	19,7548152295633	0,18	30	78	34	0,6	96	144	6,8	212	313	100,195378151261	13	138	0,565091724419079	70,4	91	8,607	141	5,9	0,01	0,01	50,2	16,2	1,55	26,5	32,3	82,2	0,86	10,5	4,02	12,4	116	6,11	15,9	6,5	30,5	1206,26771662763	255,530223262514	337,61550443225	1,3911402946829	14,1914798206278	0,18	28,9696502057613
0	33	47	36,8	68	76,760101010101	19,7548152295633	0,14	135	103	34,6420204978038	8,6	103	162,172290021536	0,94	175	268,810782241015	100,195378151261	4	140	0,47	67,8	142,879577464789	91,547	22	6,2	0,02	0,04	43,4	13,7	2,86	27,9	31,6	88,4	0,49	9,5	2,17	9,9	243	4,91	13	5,6	18,4	1206,26771662763	254,3	337,61550443225	1,3911402946829	14,1914798206278	0,12	22
0	33	34	39	155,143305785124	76,760101010101	19,7548152295633	0,16	38	97	29	9	105	143	0,98	36	215	100,195378151261	4,6	142	0,565091724419079	70,1	126	77,795	36	8,8	0,01	0,04	40,4	13,7	1,04	28,9	33,9	85,2	0,41	9,3	2,46	10,1	141	4,74	12,2	4	3,02	1206,26771662763	348,1	298,38	1,3911402946829	14,1914798206278	2,03333824733825	20
0	10	34	35	55	76,760101010101	19,7548152295633	0,09	15	97	34,6420204978038	8,3	102	162,172290021536	1,03	51	268,810782241015	100,195378151261	4,7	140	0,28	71,3	142,879577464789	69,738	48	5,8	0,01	0,108552717747217	43,6	14,5	1,69	29,8	33,3	89,5	0,18	9,8	4,86	11,1	159	4,87	12,9	6,7	55,4	1206,26771662763	82,7	337,61550443225	1,5	17,6	2,03333824733825	28,9696502057613
0	22	39	35,8	54	76,760101010101	12	0,18	19	113	21	8,2	103,369144981413	112	0,86	93	250	79	4,1	138	0,565091724419079	67,408663507109	62	94,252	38	4,9	0,08	0,108552717747217	40,9	14,1	1,41	30,7	34,5	88,9	0,69	10,6	8,03	12,3	435	4,6	13,4	10,2	22,1	658	106	354,74	1,3911402946829	14,1914798206278	0,12	14
0	21	20	37,4	155,143305785124	76,760101010101	20,5	0,23	43	110	34,6420204978038	8,7	105	162,172290021536	0,98	86	265	100,195378151261	4,6	141	1,07	63,2	142,879577464789	80,0841378955493	42	5,50058855585831	0,01	0,04	46	15,5	0,88	29,7	33,7	88,1	0,38	10,5	1,41	13,6	113	5,22	12,4	2,7	17,3	310	85	270,76	2,08	24	2,03333824733825	28,9696502057613
0	25	22	34,2	57	76,760101010101	19,7548152295633	0,24	36	158	34,6420204978038	8,6	101	162,172290021536	0,94	108	268,810782241015	100,195378151261	4,4	140	0,71	69	142,879577464789	91,547	25	3,7	0,03	0,15	36,7	11,6	1,07	31,1	31,6	98,4	0,78	9,7	8,25	10,2	246	3,73	12,7	10,3	10,6	460	447,2	337,61550443225	1,3911402946829	14,1914798206278	2,03333824733825	76
0	15	43	36,16	5,7	41	41,5	0,11	49	112	34,6420204978038	8,61	103,369144981413	162,172290021536	0,84	542	268,810782241015	100,195378151261	3,56	130	0,565091724419079	67,408663507109	142,879577464789	98,57	33,99	5,50058855585831	0,05	0,15	42,4	13,9	1,93	29,5	32,8	90	0,67	11,1	3,61	13,4	268	4,71	13,4	6,4	135	1206,26771662763	255,530223262514	337,61550443225	1,3911402946829	14,1914798206278	2,03333824733825	28,9696502057613
0	6,1	21	23,6	94	76,760101010101	11,1	0,11	32	84	34,6420204978038	7,6	111	162,172290021536	0,77	35	268,810782241015	100,195378151261	3,8	143	0,44	55,3	142,879577464789	81,592	41	5,4	0,11	0,1	47,7	16,2	1,8	28,4	34	83,5	0,51	9,1	5,34	9,8	262	5,71	12,5	7,9	52	310	125,3	324,41	1,38	16,3	2,03333824733825	28,9696502057613
0	34,6	30	36,4	87	76,760101010101	12	0,19	68	92	34,6420204978038	9,2	111	162,172290021536	0,95	39	219	100,195378151261	4,9	146	0,63	67,408663507109	142,879577464789	97,645	22	5,5	0,01	0,108552717747217	44,5	15,5	1,16	29,6	34,8	84,9	0,46	10,5	5,07	12,1	184	5,24	13,5	6,7	3,02	1206,26771662763	255,530223262514	337,61550443225	1,3911402946829	14,1914798206278	0,12	28,9696502057613
0	23	84	31	105	76,760101010101	44,5	0,23	137	71	19	7,6	103,369144981413	76	1,19	181	456	39	4,6	145	0,565091724419079	67,408663507109	91	57,75	48	8,4	0,01	0,01	38,9	12,7	0,58	27,9	32,6	85,5	0,26	9,2	4,43	9	338	4,55	13,6	5,3	92	1206,26771662763	330,6	311,64	1,3911402946829	14,1914798206278	0,12	28,9696502057613
0	35,7598436736688	37,034373476353	37,96	8,1	62	23,3	0,12	50,1984491671453	86	34,6420204978038	8,7	103	162,172290021536	0,87	737	268,810782241015	100,195378151261	3,93	137	0,47	67,408663507109	142,879577464789	95,132	30,14	5,50058855585831	0,03	0,108552717747217	36,1	12,6	1,99	30,8	34,9	88,3	0,64	9,8	10,83	9,9	265	4,09	12,4	13,5	3,02	452	63,1	285	1,25	14,8	2,03333824733825	28,9696502057613
0	60	40	37,1	155,143305785124	76,760101010101	19,7548152295633	0,11	44	151	22	8,7	102	171	0,89	129	454	100,195378151261	5,2	140	0,565091724419079	74,2	161	102,537	33	6,2	0,05	0,01	43	14,3	0,92	29,6	33,3	89	0,36	10,2	10,41	11	154	4,83	11,9	11,8	44,4	1206,26771662763	934,5	493,64	1,26	14,9	0,19	28,9696502057613
0	25	26	40,37	7,9	47	22,4	0,159945945945946	26	84	34,6420204978038	8,85	105	162,172290021536	0,67	120	263	100,195378151261	3,56	141	0,57	69,72	142,879577464789	106,66	34,13	5,50058855585831	0,03	0,03	23,2	7,3	5,16	28,7	31,5	91,3	0,4	12	1,7	14,3	94	2,54	16,6	7,3	97,3	1206,26771662763	429,8	337,61550443225	1,23	14,6	0,24	28,9696502057613
0	24,7	39	35,5	63	76,760101010101	25	0,43	32	102	34,6420204978038	8,1	105	162,172290021536	0,82	67	1082	100,195378151261	4,2	140	1,84	67,408663507109	142,879577464789	103,836	37	3,2	0,02	0,05	41,1	14	1,76	30,1	34,1	88,4	1,25	9,9	4,57	9,7	204	4,65	11,9	7,7	3,02	224	103,3	277,71	1,3911402946829	14,1914798206278	0,12	3
0	16	27	33,3	88	76,760101010101	11,6	0,17	37	105	34,6420204978038	8,2	105	162,172290021536	1,01	56	305	100,195378151261	4,2	140	0,91	64,5	142,879577464789	76,072	54	8,6	0,03	0,05	43	14,3	1,87	28,5	33,3	85,8	0,51	12,5	2,39	17,1	175	5,01	12,7	4,9	3,02	1206,26771662763	255,530223262514	337,61550443225	1,3911402946829	14,1914798206278	0,12	28,9696502057613
0	15	27	40,4	155,143305785124	76,760101010101	19,7548152295633	0,159945945945946	50,1984491671453	89	34,6420204978038	8,86834289356278	107	162,172290021536	1,21	110,430284857571	262	100,195378151261	4	141	0,565091724419079	67,8	142,879577464789	63,777	51	6,2	0,09	0,18	46,4	15,9	1,74	29,3	34,3	85,5	0,88	9,3	4,95	10,4	360	5,43	13,5	7,8	6,68	1206,26771662763	255,530223262514	337,61550443225	1,3911402946829	14,1914798206278	0,12	28,9696502057613
0	17	25	31,4	123	76,760101010101	15,6	0,17	113	84	22	8,2	103,369144981413	139	1,87	111	166	80	3,6	140	0,565091724419079	67,408663507109	183	39,857	157	5,6	0,03	0,13	43,2	14,3	3,36	28,6	33,1	86,4	0,49	11	2,82	13	167	5	13,2	6,8	62,7	598	84,9	350	1,3911402946829	14,1914798206278	0,12	15
0	77	36	33	172	76,760101010101	19,7548152295633	0,159945945945946	28	527	34,6420204978038	8,8	93	162,172290021536	0,75	110,430284857571	268,810782241015	100,195378151261	4,8	130	0,565091724419079	60,6	142,879577464789	107,715	46	2,1	0,03	0,01	46,2	15,2	1,81	31,5	32,9	95,9	0,32	10,9	2,53	13,1	223	4,82	11,9	4,7	76,1	1206,26771662763	255,530223262514	337,61550443225	1,3911402946829	14,1914798206278	2,03333824733825	28,9696502057613
0	29	36	37,1	68	76,760101010101	19,7548152295633	0,159945945945946	48	123	34,6420204978038	8,2	100	162,172290021536	1,25	110,430284857571	268,810782241015	100,195378151261	4	138	0,565091724419079	67,408663507109	142,879577464789	59,619	37	5,50058855585831	0,02	0,108552717747217	35,7	11,9	1,09	29,2	33,3	87,5	0,3	10,7	5,29	12,4	267	4,08	12,5	6,7	19,9	1206,26771662763	425,6	338,47	1,06	12,7	2,03333824733825	27
0	66,8	59	28,7	197	76,760101010101	20	0,43	259	146	34,6420204978038	8,1	98	162,172290021536	1,01	32	303	100,195378151261	4,9	136	1,24	64,9	142,879577464789	77,692	30	6,1	0,01	0,03	44,9	14,8	1,59	28,6	33	86,7	0,55	10,3	2,47	11,5	154	5,18	12	4,7	37,3	1206,26771662763	310,4	296,79	2,38	27,2	0,17	7
0	27	36	41,5	155,143305785124	76,760101010101	21,2	0,12	33	88	34,6420204978038	9,2	105	162,172290021536	1,19	361	280	100,195378151261	4,7	142	0,35	70,7	142,879577464789	80,0841378955493	46	5,50058855585831	0,07	0,2	44,1	14,9	3,25	28	33,8	82,9	0,67	8,4	3,44	8,8	211	5,32	12,7	7,6	16,2	1206,26771662763	353,7	334,82	1,04	12,4	0,12	19
0	36	23	39,6	81	76,760101010101	17,6	0,13	26	119	34,6420204978038	9,3	108	162,172290021536	1,23	104	297	100,195378151261	5,3	142	0,46	67,408663507109	142,879577464789	67,076	42	5,9	0,01	0,05	44,7	15,2	1,05	27,9	34	82,2	0,41	9,4	2,8	10,1	216	5,44	12,4	4,3	242	1206,26771662763	423,2	367,59	1,1	13,1	0,78	55
0	66	38	41,3	155,143305785124	76,760101010101	19,7548152295633	0,159945945945946	50,1984491671453	198	34,6420204978038	8,86834289356278	104	162,172290021536	0,89	110,430284857571	273	100,195378151261	4,2	141	0,565091724419079	70,1	142,879577464789	94,248	36	6,3	0,02	0,01	36,9	12,2	1,03	25,2	33,1	76,2	0,77	10,6	4,56	11,9	261	4,84	14,2	6,4	114	1206,26771662763	511,2	338,47	1,11	13,2	0,23	41
0	169	225	29,7	142	76,760101010101	13,7	0,31	181	111	34,6420204978038	8	102	162,172290021536	0,87	173	670	100,195378151261	4,3	140	1,31	59,5	142,879577464789	93,805	28	3	0,01	0,108552717747217	29,3	10,8	0,2	26,3	36,9	71,3	0,09	11	0,71	13,4	178	4,11	15	1	6,41	1206,26771662763	255,530223262514	337,61550443225	1,3911402946829	14,1914798206278	0,12	28,9696502057613
0	12	24	28,6	207	76,760101010101	7,7	0,15	137	83	21	8,1	103,369144981413	138	0,81	17	167	84	4,3	143	0,565091724419079	67,408663507109	165	85,727	27	4,5	0,01	0,108552717747217	42,6	14,4	0,71	26,5	33,8	78,3	0,24	10,8	5,03	12,8	137	5,44	13,8	6	45,8	1206,26771662763	421,8	337,61550443225	1,3911402946829	14,1914798206278	0,12	28,9696502057613
0	18,4	29	37,4540854392298	155,143305785124	76,760101010101	19,7548152295633	0,12	26	86	34,6420204978038	8,86834289356278	103,369144981413	162,172290021536	0,99	79	268,810782241015	100,195378151261	4,3	143	0,45	67,408663507109	142,879577464789	94,21	26	5,50058855585831	0,07	0,18	47,6	15,1	1,87	28,5	31,7	89,8	0,81	10,8	3,59	12,4	181	5,3	13,2	6,5	27,5	1206,26771662763	389,9	337,61550443225	1,3911402946829	14,1914798206278	0,12	28,9696502057613
0	10,5	20	35	70	76,760101010101	16,5	0,12	26	80	34,6420204978038	8	104	162,172290021536	1,03	40	208	100,195378151261	4,7	138	0,3	58,4	142,879577464789	71,725	24	7,3	0,04	0,09	46,5	15,8	2,57	29,4	34	86,6	0,67	10,2	4,97	11,8	230	5,37	13,1	8,3	124	1206,26771662763	161,9	337,61550443225	1,3911402946829	14,1914798206278	0,12	75
0	103	95	37,4540854392298	181	76,760101010101	21,6	0,159945945945946	166	136,679387261489	34,6420204978038	8,86834289356278	103,369144981413	162,172290021536	1,14	51	300	100,195378151261	4,5	142	0,53	67,408663507109	142,879577464789	63,445	52	5,50058855585831	0,02	0,2	32,3	11,4	1,99	40,1	35,3	113,7	0,54	9,7	3,77	9,8	279	2,84	13,3	6,5	62,7	1206,26771662763	334,1	311,64	1,3911402946829	14,1914798206278	0,16	28,9696502057613
0	21,5	21	37,4540854392298	155,143305785124	76,760101010101	19,7548152295633	0,11	20	172	34,6420204978038	8,86834289356278	103,369144981413	162,172290021536	0,88	138	268,810782241015	100,195378151261	4,1	138	0,46	67,408663507109	142,879577464789	90,778	23	5,50058855585831	0,01	0,01	31,7	10,3	2,83	28,5	32,5	87,6	0,22	9,6	2,96	9,2	108	3,62	14,4	6	4,07	1206,26771662763	302,6	270,76	1,24	14,7	2,03333824733825	5
0	24	27	35,4	78	76,760101010101	19,7548152295633	0,2	39	362	34,6420204978038	8,6	99	162,172290021536	1,39	99	268,810782241015	100,195378151261	5,1	135	0,87	69,5	142,879577464789	49,922	63	5,3	0,0295093333333333	0,108552717747217	46	14,9	1,08	27,4	32,4	84,7	0,37	10,6	2,36	13,5	101	5,43	12,9	3,8	135	1206,26771662763	160,3	337,61550443225	1,3911402946829	14,1914798206278	0,12	83
0	34	29	37,4540854392298	48	76,760101010101	11,8	0,159945945945946	15	136,679387261489	34,6420204978038	8,86834289356278	103,369144981413	162,172290021536	0,76	29	257	100,195378151261	4	144	0,55	67,408663507109	142,879577464789	83,779	69	5,50058855585831	0,03	0,01	32	10,1	0,81	29,6	31,6	93,8	0,22	9,5	10,11	9	257	3,41	15,7	11,2	3,02	535	327,4	264,12	1,08	12,9	2,03333824733825	28,9696502057613
0	25	20	46	155,143305785124	76,760101010101	19,7548152295633	0,159945945945946	50,1984491671453	72	34,6420204978038	8,86834289356278	105	162,172290021536	0,94	110,430284857571	261	100,195378151261	4,3	140	0,565091724419079	77,8	142,879577464789	102,437	39	5,6	0,02	0,05	44,6	14,9	1,31	28	33,4	83,7	0,53	10,3	3,4	12	255	5,33	12,1	5,3	3,02	1206,26771662763	124	254,71	1,3911402946829	14,1914798206278	0,12	28,9696502057613
0	16	26	44,9	155,143305785124	76,760101010101	19,7548152295633	0,17	27	108	26	9,2	103	140	1,16	79	278	100,195378151261	4,9	141	0,565091724419079	79,2	151	85,822	27	5,9	0,03	0,108552717747217	44,7	15	1,3	27,6	33,6	82,2	0,67	8,6	8,82	8,4	285	5,44	12,8	10,8	9,28	1206,26771662763	35,9	295,23	1,07	12,8	2,03333824733825	8
0	55	41	45,05	5,9	61	24,7	0,1	31	87	34,6420204978038	9,47	104	162,172290021536	0,74	93	268,810782241015	100,195378151261	4,13	136	0,56	72,98	142,879577464789	117,012	27,88	5,50058855585831	0,03	0,15	38,2	12,8	1,65	29,4	33,5	87,6	1,23	9,1	5,5	9,4	287	4,36	12,5	8,6	16,8	1206,26771662763	293,1	486,28	1,3911402946829	14,1914798206278	0,12	56
0	26	31	37,8	155,143305785124	76,760101010101	19,7548152295633	0,12	36	101	17	8,7	99	159	1,05	153	323	100,195378151261	4,4	140	0,565091724419079	70,9	136	74,128	39	3,7	0,0295093333333333	0,108552717747217	41,3	14,7	0,35	28,5	35,6	80	0,26	10,9	2,72	13,1	117	5,16	12,3	3,3	3,02	198	221,4	267,4	1,3911402946829	14,1914798206278	0,12	4
0	29,2	28	40,8	66	76,760101010101	19,7548152295633	0,1	55	83	34,6420204978038	9	108	162,172290021536	0,93	110,430284857571	268,810782241015	100,195378151261	4,3	145	0,565091724419079	67,5	142,879577464789	109,001	20	5,8	0,01	0,108552717747217	42,6	15	0,22	28,1	35,2	79,8	0,16	11,1	1,93	14,3	144	5,34	12,4	2,3	5,55	1206,26771662763	92,9	337,61550443225	1,3911402946829	14,1914798206278	0,12	3
0	48	188	33	155,143305785124	76,760101010101	106,3	0,17	71	72	34,6420204978038	8	98	162,172290021536	0,87	110,430284857571	742	100,195378151261	4,1	138	0,51	63,8	142,879577464789	80,0841378955493	22	5,50058855585831	0,0295093333333333	0,01	41	13,4	1,46	28,7	32,7	87,8	0,52	11,4	2,12	14	138	4,67	13,1	4,1	3,02	122	104,2	337,61550443225	1,3911402946829	14,1914798206278	2,03333824733825	2
0	82	53	36,4	155,143305785124	76,760101010101	19,7548152295633	0,19	51	109	20	8,4	104	102	1,07	105	169	100,195378151261	4	140	0,565091724419079	61,2	115	71,445	38	5,3	0,02	0,07	40,3	13	1,68	25	32,3	77,5	0,78	10,3	5,5	11,5	415	5,2	14,6	8,1	3,02	1206,26771662763	255,530223262514	337,61550443225	1,3911402946829	14,1914798206278	2,03333824733825	28,9696502057613
0	34	40	28,2	107	76,760101010101	19,7548152295633	0,14	49	122	34,6420204978038	8,1	101	162,172290021536	0,73	36	268,810782241015	100,195378151261	4,7	143	0,64	53,4	142,879577464789	91,376	24	3,8	0,01	0,108552717747217	43,7	14,6	1,68	28,7	33,4	85,9	0,38	9,2	2,35	9,6	202	5,09	12,7	4,4	3,02	303	237	267,4	1,3911402946829	14,1914798206278	0,12	2
0	52	49	41,15	5,8	94	34,6	0,16	49	81	34,6420204978038	8,6	98	162,172290021536	0,92	174	268,810782241015	100,195378151261	4,55	133	0,64	66,91	142,879577464789	91,356	44,27	5,50058855585831	0,01	0,108552717747217	39,3	12,9	1,45	29,6	32,8	90,1	0,42	10,7	4,23	12,3	174	4,36	12,9	6,1	29,8	1206,26771662763	255,530223262514	337,61550443225	1,3911402946829	14,1914798206278	0,2	28,9696502057613
0	63,3	70	30,1	155,143305785124	76,760101010101	19,7548152295633	0,33	181	161	21	8,5	104	151	1,09	330	496	100,195378151261	5,1	140	0,565091724419079	71,6	230	78,725	23	4,8	0,02	0,108552717747217	45,6	15	1,43	26,1	32,9	79,3	0,37	10,9	7,13	14	207	5,75	14,3	9	11,2	1206,26771662763	74,6	337,61550443225	1,3911402946829	14,1914798206278	0,13	28,9696502057613
0	18	25	37,3	155,143305785124	76,760101010101	12,7	0,18	17	128	34,6420204978038	8,9	96	162,172290021536	1,09	140	354	100,195378151261	4,2	136	0,78	68,2	142,879577464789	80,0841378955493	51	5,50058855585831	0,02	0,07	40,7	13,4	1,35	28,3	32,9	86	0,54	9,2	4,29	9,7	270	4,73	11,6	6,3	29,2	1206,26771662763	345,9	367,59	1,19	14,1	0,12	28,9696502057613
0	9	14	38,8	155,143305785124	76,760101010101	10,6	0,08	9	108	34,6420204978038	9,2	109	162,172290021536	1,44	20	154	100,195378151261	4,5	145	0,29	57,5	142,879577464789	80,0841378955493	56	5,50058855585831	0,01	0,108552717747217	43,6	14,8	1,41	29,4	33,9	86,7	0,57	9,1	2,33	9,9	166	5,03	12,6	4,3	132	1206,26771662763	609,9	352,34	1,06	12,7	0,76	28,9696502057613
0	34,6	24	39,6	155,143305785124	76,760101010101	14,1	0,19	70	104	34,6420204978038	9,1	101	162,172290021536	0,97	103	295	100,195378151261	4	139	0,79	70,1	142,879577464789	80,0841378955493	15	5,50058855585831	0,01	0,108552717747217	43,7	14,2	1,5	30,4	32,5	93,6	0,35	10,4	6,14	11,6	154	4,67	12,9	8	3,02	1206,26771662763	61,9	337,61550443225	1,3911402946829	14,1914798206278	2,03333824733825	8
0	22	17	44,88	13,1	71	23,3	0,15	56	81	34,6420204978038	9,74	105	162,172290021536	0,79	44	144	100,195378151261	4,23	138	0,89	67,408663507109	142,879577464789	107,685	45,76	4,45	0,01	0,01	35,2	11,3	0,54	24,7	32,1	76,9	0,28	9,9	2,46	11,4	147	4,58	16,8	3,3	26	1206,26771662763	168,6	314,72	1,14	13,6	2,03333824733825	20
0	23	42	33,4	53	76,760101010101	9,5	0,19	26	213	27	8,4	103,369144981413	138	1,1	237	367	84	3,5	143	0,565091724419079	67,408663507109	136	66,245	47	4,6	0,01	0,1	44,1	14,2	1,2	28,9	32,2	89,6	0,32	11,4	1,7	16,9	69	4,92	12,8	3,3	5,84	1206,26771662763	19,9	285	1,3911402946829	14,1914798206278	0,12	2
0	58	67	36,1	155,143305785124	76,760101010101	19,7548152295633	0,18	58	78	24	8	99	119	0,98	225	468	100,195378151261	4,5	137	0,565091724419079	59,9	116	91,437	25	4,2	0,06	0,12	49,1	16,4	1,79	28,9	33,4	86,4	0,42	9,9	3,19	11,5	282	5,68	12,9	5,6	3,02	1206,26771662763	99	337,61550443225	1,3911402946829	14,1914798206278	2,03333824733825	2
0	71	41	43,74	7,1	65	19,6	0,159945945945946	57	93	34,6420204978038	9,23	103	162,172290021536	0,75	209	268,810782241015	100,195378151261	4,35	139	0,565091724419079	74,22	142,879577464789	114,745	25,78	5,50058855585831	0,03	0,17	43,7	14,8	2,36	31,9	33,9	94,2	0,56	9,7	6,52	10,8	271	4,64	12,2	9,6	14,5	1206,26771662763	167,3	281,31	1,12	13,4	2,03333824733825	31
0	39	52	31,7	75	76,760101010101	18,5	0,15	15	96	34,6420204978038	7,6	99	162,172290021536	0,9	123	331	100,195378151261	4	136	0,54	67,408663507109	142,879577464789	85,029	37	3,1	0,02	0,12	42,4	13,8	1,24	28,2	32,5	86,7	0,45	9,1	2,01	8,5	185	4,89	14,9	3,8	134	1206,26771662763	498,9	337,61550443225	1,3911402946829	14,1914798206278	2,4	16
0	21,4	37	36,7	155,143305785124	76,760101010101	19,7548152295633	0,17	63	190	30	8,6	101	169	1,02	248	355	100,195378151261	4,3	137	0,565091724419079	68,8	105	73,603	45	5,2	0,01	0,02	46,9	16,6	1,68	29,6	35,4	83,8	0,53	9,1	3,22	9,4	227	5,6	12,3	5,5	82,5	1206,26771662763	512,7	388,5	1,02	12,2	2,03333824733825	88
0	97	39	37	58	76,760101010101	23,1	0,2	148	83	25	8,5	103,369144981413	134	0,96	401	439	73	3,6	143	0,565091724419079	67,408663507109	181	104,162	43	2,5	0,01	0,108552717747217	42,3	13,5	0,45	23,2	31,9	72,7	0,33	9,6	8,61	9,9	244	5,82	13,9	9,4	60,1	598	511,6	324,41	1	12	0,15	17
0	35,7598436736688	37,034373476353	43,28	7	78	15,8	0,09	50,1984491671453	93	34,6420204978038	9,49	103	162,172290021536	0,78	113	268,810782241015	100,195378151261	3,94	139	0,33	67,408663507109	142,879577464789	116,127	31,15	5,50058855585831	0,01	0,03	44,8	14,8	1,94	29,4	33	89,1	0,45	9,8	5,87	9,6	213	5,03	12,7	8,3	151	719	1426,1	342,21	1,07	12,8	2,03333824733825	28,9696502057613
0	24	17	37,9	155,143305785124	76,760101010101	4,8	0,16	35	95	34,6420204978038	9	105	162,172290021536	0,91	47	206	100,195378151261	4,6	141	0,72	62,2	142,879577464789	80,0841378955493	28	5,50058855585831	0,03	0,04	44,9	14,8	1,86	27,6	33	83,8	0,47	10,3	3,76	11,3	199	5,36	14,2	6,2	17,6	1206,26771662763	154,6	302,81	1,04	12,4	2,03333824733825	20
0	14	26	45,4	155,143305785124	76,760101010101	19,7548152295633	0,159945945945946	50,1984491671453	176	34,6420204978038	8,86834289356278	98	162,172290021536	1,22	110,430284857571	372	100,195378151261	3,9	136	0,565091724419079	67,1	142,879577464789	55,645	44	4,5	0,07	0,15	47	15,1	1,23	25	32,1	77,7	0,55	10,5	6,46	12,6	205	6,05	13,3	8,5	59,9	1206,26771662763	234,2	337,61550443225	1,3911402946829	14,1914798206278	2,03333824733825	26
0	51	57	37,8	71	76,760101010101	18,1	0,16	117	98	31	8,8	103,369144981413	129	1,14	111	312	75	4,1	140	0,565091724419079	67,408663507109	114	68,542	45	5,8	0,01	0,01	39,8	12,9	0,33	31,1	32,4	95,9	0,43	11,4	6,25	14,4	234	4,15	13,1	7	38,1	1206,26771662763	249,9	337,61550443225	1,3911402946829	14,1914798206278	0,12	24
0	40	33	23,1	94	76,760101010101	19,7548152295633	0,11	43	119	34,6420204978038	7,4	98	162,172290021536	0,56	44	268,810782241015	100,195378151261	3,8	134	0,69	54,1	142,879577464789	117,265	22	0,9	0,01	0,19	39,9	13,3	1,21	29,4	33,3	88,3	0,44	10,7	3,9	12,8	130	4,52	12,3	5,8	10,2	1206,26771662763	860,8	479,27	1,52	17,8	0,12	28,9696502057613
0	25	29	40,4	124	76,760101010101	19,7548152295633	0,12	42	89	34,6420204978038	9,3	104	162,172290021536	0,96	34	268,810782241015	100,195378151261	5	141	0,51	72,5	142,879577464789	104,896	19	7,2	0,01	0,03	33,2	11,7	0,83	28,5	35,2	80,8	0,39	10,4	2,16	10,8	141	4,11	12,5	3,4	77,3	1206,26771662763	966,2	281,31	1,09	13	0,12	40
0	47	25	30,3	79	76,760101010101	19,7548152295633	0,07	32	101	34,6420204978038	9	103	162,172290021536	0,86	21	268,810782241015	100,195378151261	4,9	142	0,36	68,8	142,879577464789	90,999	52	3,3	0,01	0,08	39,8	13,2	1,76	29,5	33,2	88,8	0,52	10,1	3,66	10,7	174	4,48	12,9	6	48,3	1206,26771662763	255,530223262514	337,61550443225	1,3911402946829	14,1914798206278	2,03333824733825	28,9696502057613
0	50	31	36,3	70	76,760101010101	19,7548152295633	0,159945945945946	180	198	34,6420204978038	9	101	162,172290021536	1,12	110,430284857571	268,810782241015	100,195378151261	4,9	137	0,565091724419079	67,408663507109	142,879577464789	75,649	35	5,50058855585831	0,01	0,108552717747217	36,6	11,7	1,24	25,7	32	80,3	0,34	10,4	3,85	13,2	158	4,56	15,2	5,4	87,1	1206,26771662763	255,530223262514	337,61550443225	1,3911402946829	14,1914798206278	2,03333824733825	28,9696502057613
0	18	20	37,4540854392298	155,143305785124	76,760101010101	19,7548152295633	0,21	14	102	34,6420204978038	8,86834289356278	103,369144981413	162,172290021536	0,9	52	268,810782241015	100,195378151261	4,8	143	0,82	67,408663507109	142,879577464789	89,314	26	5,50058855585831	0,03	0,07	45,3	14,6	1,29	28,6	32,2	88,8	0,8	8,5	6,53	8,6	603	5,1	13,1	8,7	37,8	1206,26771662763	368,4	352,34	1,3911402946829	14,1914798206278	0,12	28,9696502057613
0	17	22	32,39	11,2	65	15	0,12	23	251	34,6420204978038	8,05	103	162,172290021536	0,6	26	268,810782241015	100,195378151261	4,15	138	0,64	59,64	142,879577464789	103,31	43,22	5,50058855585831	0,02	0,03	38,1	12,5	1,07	26,9	32,8	81,9	0,48	9,9	4,47	10,2	220	4,65	13,3	6,1	4,79	1206,26771662763	1005,1	251,71	1,13	13,5	0,12	12
0	85	54	37,4	155,143305785124	76,760101010101	10,3	0,12	48	183	34,6420204978038	8,8	104	162,172290021536	0,85	61	336	100,195378151261	4,5	142	0,55	72,4	142,879577464789	80,0841378955493	44	5,50058855585831	0,01	0,03	46,4	14,7	1	24,5	31,7	77,3	0,34	11,4	1,37	15,4	103	6	14,5	2,8	11,8	1206,26771662763	155	337,61550443225	1,37	16,1	0,12	28,9696502057613
0	23	63	39,5	155,143305785124	76,760101010101	19,7548152295633	0,159945945945946	50,1984491671453	234	34,6420204978038	8,86834289356278	98	162,172290021536	1,09	110,430284857571	456	100,195378151261	5,2	136	0,565091724419079	76,1	142,879577464789	66,046	63	4,8	0,01	0,14	35,1	11	2,01	24,2	31,3	77,3	0,68	10,2	6	11	429	4,54	15,6	8,8	5,89	531	68,8	327,79	1,3911402946829	14,1914798206278	0,12	8
0	23	28	33,8	155,143305785124	76,760101010101	23,1	0,15	27	140	34,6420204978038	8,6	104	162,172290021536	0,91	40	331	100,195378151261	4,7	143	0,44	67,1	142,879577464789	80,0841378955493	39	5,50058855585831	0,05	0,05	44,2	14,7	1,71	30,2	33,3	90,9	0,66	10,2	3,45	11,8	208	4,86	12,5	5,9	44,4	1206,26771662763	18,1	350	1,26	14,9	0,12	28,9696502057613
0	25	30	37,7	155,143305785124	76,760101010101	19,7548152295633	0,12	49	143	26	8,1	102	201	1	50	288	100,195378151261	3,6	138	0,565091724419079	63,1	387	84,354	52	4,4	0,04	0,06	42,7	14,2	1,89	28,1	33,3	84,6	0,52	11,6	3,31	15,2	215	5,05	12	5,8	42,5	1206,26771662763	255,530223262514	337,61550443225	1,3911402946829	14,1914798206278	2,03333824733825	28,9696502057613
0	50	68	32,8	62	76,760101010101	26,6	0,13	33	150	29	8,3	103,369144981413	154	1,13	106	636	99	4,5	146	0,565091724419079	67,408663507109	130	65,031	69	5,7	0,06	0,01	41,7	12,6	1,29	23,8	30,2	78,8	0,83	11,3	11,75	14,5	290	5,29	14,6	13,9	3,02	1206,26771662763	83,5	213	1,3911402946829	14,1914798206278	2,03333824733825	28,9696502057613
0	10	16	25,7	155,143305785124	76,760101010101	19,7548152295633	0,3	8	505	29	7,7	97	110	1,07	50	421	100,195378151261	3,6	136	0,565091724419079	52,3	108	70,449	53	3,2	0,05	0,11	36,7	11,6	2,25	25,3	31,6	80,1	0,55	11,2	5,3	14,7	290	4,58	14,8	8,3	10,4	1140	131,8	305,69	1,3911402946829	14,1914798206278	0,12	63
0	13	16	44,5	155,143305785124	76,760101010101	19,7548152295633	0,159945945945946	50,1984491671453	77	34,6420204978038	8,86834289356278	105	162,172290021536	1,12	110,430284857571	204	100,195378151261	4,2	142	0,565091724419079	72,5	142,879577464789	71,015	44	4,4	0,09	0,11	36,9	11,3	1,67	28,4	30,6	92,7	0,63	10,3	2,89	10,5	150	3,98	15,9	5,4	3,02	512	25,5	296,79	1,3911402946829	14,1914798206278	0,12	4
0	30	42	31,4	155,143305785124	76,760101010101	19,7548152295633	0,15	128	95	25	8,4	104	153	0,99	60	316	100,195378151261	4,5	138	0,565091724419079	61,5	131	74,717	29	5,2	0,07	0,18	42,5	13,7	2,29	26,9	32,2	83,5	1,39	9,8	8,97	11,4	369	5,09	13,2	12,9	24,7	1206,26771662763	352,5	314,72	1,1	13,1	0,12	43
0	23	25	41,7	85	76,760101010101	19,7548152295633	0,16	23	97	34,6420204978038	9,1	105	162,172290021536	1	122	268,810782241015	100,195378151261	4,3	144	0,7	72,2	142,879577464789	91,773	25	6,7	0,03	0,13	42,6	13,8	2,02	30,4	32,4	93,8	0,41	10,2	1,68	11,6	197	4,54	14,8	4,3	9,72	1206,26771662763	12,3	337,61550443225	1,15	13,7	2,03333824733825	28,9696502057613
0	22	25	36,3	155,143305785124	76,760101010101	21,9	0,21	14	101	34,6420204978038	8	106	162,172290021536	1,01	157	284	100,195378151261	4,4	139	0,88	63,9	142,879577464789	80,0841378955493	46	5,50058855585831	0,03	0,07	44,3	14,3	2,8	29,9	32,3	92,5	0,48	10,9	2,07	12,4	232	4,79	14,6	5,5	106	1206,26771662763	611,7	337,61550443225	1,1	13,1	2,03333824733825	129
0	17	20	33,8	155,143305785124	76,760101010101	13,8	0,11	30	73	34,6420204978038	8,8	103	162,172290021536	1,14	56	197	100,195378151261	3,8	136	0,39	59,4	142,879577464789	80,0841378955493	42	5,50058855585831	0,07	0,13	42,2	14,4	2,45	29,9	34,1	87,7	0,6	10,3	6,15	12,2	243	4,81	12,7	9,4	3,02	841	549,9	186,54	1,3911402946829	14,1914798206278	0,12	4
0	13	20	39,4	155,143305785124	76,760101010101	19,7548152295633	0,26	8	87	26	8,7	105	106	1,03	97	161	100,195378151261	4,3	139	0,565091724419079	72	102	72,74	55	4,2	0,04	0,22	41,4	13,3	3,06	26,2	32,1	81,7	0,45	10,1	4,66	11,5	317	5,07	14,2	8,4	36,2	800	423,5	364,89	1,07	12,8	2,03333824733825	28,9696502057613
0	11,8	25	34,4	155,143305785124	76,760101010101	19,7548152295633	0,159945945945946	33	92	24	7,7	103,369144981413	134	6,7	283	268,810782241015	80	4,5	140	0,565091724419079	67,408663507109	149	7,249	161	5,50058855585831	0,04	0,24	40,3	13,1	2,76	29,9	32,5	92	0,67	11	4,78	13,4	258	4,38	12,6	8,5	14,1	571	113,2	331,26	1,3911402946829	14,1914798206278	0,12	15
0	14	18	37,4540854392298	76	76,760101010101	8,1	0,159945945945946	24	136,679387261489	34,6420204978038	8,86834289356278	103,369144981413	162,172290021536	1,82	73	283	100,195378151261	4,3	143	0,31	67,408663507109	142,879577464789	35,536	80	5,50058855585831	0,01	0,05	38	11,9	1,22	26,8	31,3	85,6	0,39	12	1,02	15,2	214	4,44	14,9	2,7	87,5	1206,26771662763	322,6	350	1,28	15,1	2,03333824733825	57
0	19	14	35,8	155,143305785124	76,760101010101	19,7548152295633	0,15	40	288	25	9,1	100	118	0,96	31	259	100,195378151261	5,1	138	0,565091724419079	67,3	178	83,779	52	3	0,03	0,15	39,7	13,3	1,51	30,6	33,5	91,3	0,76	11,6	6,31	15,4	167	4,35	11,9	8,8	58,2	1206,26771662763	600,9	337,61550443225	1,3911402946829	14,1914798206278	0,12	31
0	25,9	66	33,9	71	76,760101010101	44,2	0,11	59	107	34,6420204978038	8,2	101	162,172290021536	1,08	1424	572	100,195378151261	3,8	139	0,46	67,408663507109	142,879577464789	86,002	32	7,5	0,07	0,62	42,7	13	1,43	25,7	30,4	84,4	0,42	9,1	10,07	9,4	461	5,06	15,3	12,6	29,9	1206,26771662763	338,8	311,64	1,3911402946829	14,1914798206278	2,03333824733825	28,9696502057613
0	20,6	29	46,5	96	76,760101010101	19,7548152295633	0,17	53	81	36	9,7	103,369144981413	189	0,99	119	268,810782241015	85	4,6	144	1,11	67,408663507109	339	80,719	26	5,50058855585831	0,03	0,15	36,1	13,4	2,48	33,2	37,1	89,4	0,24	9,9	2,09	11,2	300	4,04	13	5	6,05	1206,26771662763	255,530223262514	337,61550443225	1,3911402946829	14,1914798206278	0,12	28,9696502057613
0	53,5	15	37,4540854392298	155,143305785124	76,760101010101	19,7548152295633	0,09	15	158	34,6420204978038	8,86834289356278	103,369144981413	162,172290021536	0,78	23	268,810782241015	100,195378151261	3,9	142	0,42	67,408663507109	142,879577464789	98,111	36	5,50058855585831	0,02	0,108552717747217	49,6	15,7	0,94	28,6	31,7	90,3	0,81	10,8	7,64	12,2	231	5,49	16,6	9,4	42,9	1206,26771662763	533,3	350	1,3911402946829	14,1914798206278	2,03333824733825	28,9696502057613
0	66,7	40	40,7	131	71	9,3	0,16	90	108	34,6420204978038	9,1	106	162,172290021536	1,09	108	199	100,195378151261	4,8	142	0,68	72	142,879577464789	86,861	25	5,50058855585831	0,03	0,1	40,1	12,2	3,15	20,3	30,4	66,8	0,52	10,2	3,24	11,8	296	6	15	7	46,1	1206,26771662763	255,530223262514	337,61550443225	1,3911402946829	14,1914798206278	2,03333824733825	28,9696502057613
0	45	22	46,2	67	76,760101010101	19,7548152295633	0,18	24	104	37	10	103,369144981413	228	1,15	190	268,810782241015	156	3,6	145	0,96	67,408663507109	177	80,276	21	5,50058855585831	0,05	0,18	41,4	13,8	1,78	29,7	33,3	89	0,45	10,6	3,98	11,6	216	4,65	13,2	6,4	3	1206,26771662763	255,530223262514	337,61550443225	1,3911402946829	14,1914798206278	1,2	28,9696502057613
0	18,8	33	39,6	59	76,760101010101	30,8	0,1	38	103	34,6420204978038	8,5	105	162,172290021536	1	42	353	100,195378151261	5,8	141	0,3	67,408663507109	142,879577464789	91,773	30	5,6	0,06	0,12	31,7	8,7	1,15	22,5	27,4	82,1	0,84	12,8	4,18	12,7	218	3,86	22,3	6,4	6,15	1206,26771662763	132,3	289,24	1,06	12,7	0,12	8
0	11,5	15	38,6	119	76,760101010101	19,7548152295633	0,16	14	109	34,6420204978038	9	103	162,172290021536	1,04	70	197	100,195378151261	4,3	140	0,95	68,2	142,879577464789	74,466	40	5,3	0,05	0,28	43,7	14,8	1,82	29,8	33,9	87,9	0,79	11,5	5,82	15,1	152	4,97	12,5	8,8	13,9	1206,26771662763	194,6	298,38	1,08	12,9	0,12	10
0	12,1	43	32,2	75	114	15,5	0,14	36	114	34,6420204978038	8,3	106	162,172290021536	1,24	81	427	100,195378151261	4,1	143	0,48	67,4	142,879577464789	56,513	58	5,50058855585831	0,05	0,15	34,4	10,2	2,63	24,5	29,7	82,5	0,64	8,9	7,03	9	271	4,17	16,9	10,5	12,8	1206,26771662763	255,530223262514	337,61550443225	1,3911402946829	14,1914798206278	0,12	28,9696502057613
0	60,1	36	37,4540854392298	155,143305785124	76,760101010101	19,7548152295633	0,14	141	103	34,6420204978038	8,86834289356278	103,369144981413	162,172290021536	0,92	31	268,810782241015	100,195378151261	4,8	147	0,51	67,408663507109	142,879577464789	100,091	37	5,50058855585831	0,07	0,15	42,6	14,1	2,01	29,1	33,1	87,8	0,55	10,6	3,55	12,7	304	4,85	12,2	6,3	4,97	1206,26771662763	255,530223262514	337,61550443225	1,3911402946829	14,1914798206278	0,12	28,9696502057613
0	31,5	23	39	69	76,760101010101	19,7548152295633	0,12	52	94	34,6420204978038	8,7	108	162,172290021536	0,79	22	167	100,195378151261	4,5	147	0,48	67,6	142,879577464789	104,701	13	6,3	0,05	0,46	35,6	11,3	1,73	27,5	31,7	86,6	1,34	11	8,13	12,5	242	4,11	13,1	11,7	3,02	193	97,6	264,12	1,3911402946829	14,1914798206278	0,12	2
0	38	34	37,09	8,8	52	19,1	0,13	40	302	34,6420204978038	8,5	91	162,172290021536	0,66	26	268,810782241015	100,195378151261	4,07	130	0,57	67,408663507109	142,879577464789	112,731	21,2	2,47	0,05	0,19	41,4	13,2	2,03	27,3	31,9	85,7	0,51	10,2	4,28	11,3	385	4,83	13	7,1	66,2	1206,26771662763	127,1	285	1,47	17,3	0,12	28,9696502057613
0	34,3	24	43,7	72	76,760101010101	19,7548152295633	0,09	34	143	34,6420204978038	9,2	106	162,172290021536	0,99	124	268,810782241015	100,195378151261	4,3	142	0,57	71,5	142,879577464789	86,594	34	9,9	0,03	0,13	37,1	12,5	1,74	28	33,7	83	0,46	9,7	5,47	10,4	245	4,47	13,2	7,8	139	1206,26771662763	1254,8	337,61550443225	1,3911402946829	14,1914798206278	0,5	18
0	38,5	31	37,4540854392298	155,143305785124	76,760101010101	19,7548152295633	0,15	38	104	34,6420204978038	8,86834289356278	103,369144981413	162,172290021536	0,95	66	268,810782241015	100,195378151261	4,7	148	0,86	67,408663507109	142,879577464789	101,848	28	5,50058855585831	0,02	0,14	43,7	13,7	1,55	25,8	31,4	82,5	1,07	11,2	8,42	13,5	297	5,3	16,3	11,2	12,7	1206,26771662763	479,2	311,64	1,12	13,4	0,12	11
0	116	48	35,9	137	76,760101010101	15,4	0,07	114	105	34,6420204978038	9,3	106	162,172290021536	0,85	47	225	100,195378151261	4,2	143	0,36	67,408663507109	142,879577464789	105,23	20	5,2	0,05	0,2	38,9	12,6	1,69	26,6	32,4	82,1	0,64	10,5	4,2	11,5	334	4,74	13,1	6,8	16	1206,26771662763	255,530223262514	337,61550443225	1,3911402946829	14,1914798206278	2,03333824733825	28,9696502057613
0	20,5	26	37,4540854392298	155,143305785124	76,760101010101	19,7548152295633	0,14	36	95	34,6420204978038	8,86834289356278	103,369144981413	162,172290021536	0,96	93	268,810782241015	100,195378151261	3,8	145	0,55	67,408663507109	142,879577464789	84,964	29	5,50058855585831	0,06	0,09	44,2	14,4	1,92	33,9	32,6	104	0,69	11,4	3,16	13	128	4,25	15,2	5,9	3,02	1206,26771662763	100,1	270,76	1,3911402946829	14,1914798206278	0,12	2
0	53,5	35	37,4540854392298	155,143305785124	76,760101010101	19,7548152295633	0,14	52	134	34,6420204978038	8,86834289356278	103,369144981413	162,172290021536	0,95	43	268,810782241015	100,195378151261	4,4	144	0,55	67,408663507109	142,879577464789	83,077	48	5,50058855585831	0,03	0,15	38,6	13,1	2,56	27,4	33,9	80,8	0,63	11,2	4	13,4	165	4,78	13,9	7,4	39,2	1206,26771662763	724,5	337,61550443225	1,3911402946829	14,1914798206278	0,14	28,9696502057613
0	15	22	37,62	6,9	86	17,3	0,1	10	102	34,6420204978038	8,74	103	162,172290021536	0,85	150	254	100,195378151261	4,1	137	0,46	67,408663507109	142,879577464789	88,904	53,19	4,4	0,07	0,42	43,4	14,6	1,91	28,6	33,6	85,1	0,41	11,3	3,49	14,1	247	5,1	12,8	6,3	47,2	1206,26771662763	158,3	337,61550443225	1,3911402946829	14,1914798206278	0,12	68
0	31	28	44,36	8,9	51	17,4	0,17	46	113	34,6420204978038	9,6	103	162,172290021536	0,87	158	268,810782241015	100,195378151261	4,59	141	0,89	77,31	142,879577464789	94,466	31,41	5,50058855585831	0,01	0,09	39,6	12,3	2,4	24,6	31,1	79	0,43	10,1	2,45	11,2	246	5,01	14,2	5,4	18,2	1206,26771662763	657,9	466,15	1,1	13,1	0,12	4
0	7,2	10	37,4540854392298	155,143305785124	76,760101010101	19,7548152295633	0,59	20	76	34,6420204978038	8,86834289356278	103,369144981413	162,172290021536	5,49	72	268,810782241015	100,195378151261	4,1	142	0,57	67,408663507109	142,879577464789	11,547	60	5,50058855585831	0,05	0,52	39,8	13,6	2,36	29,4	34,2	86,1	0,58	9,8	3,3	11,2	323	4,62	11,9	6,8	95,2	759	1034,2	337,61550443225	1,3911402946829	14,1914798206278	0,17	48
0	30	36	33,2	153	120	38	0,14	111	103	34,6420204978038	8,8	109	162,172290021536	1,35	61	304	100,195378151261	4,4	141	0,27	70,3	142,879577464789	54,705	53	5,50058855585831	0,03	0,17	38,9	12,8	2,4	30,7	32,9	93,3	0,39	11,6	4,24	14,1	197	4,17	11,9	7,2	94,7	1206,26771662763	329,7	364,89	0,96	11,6	0,12	18
0	50	51	35,3	101	128	12,6	0,12	100	119	34,6420204978038	8,5	113	162,172290021536	1,15	59	206	100,195378151261	4,9	145	0,53	60,8	142,879577464789	71,742	37	5,50058855585831	0,04	0,12	34	11,5	1,81	28,7	33,8	84,8	0,57	10,4	2,82	11,6	307	4,01	13,1	5,4	5,59	1206,26771662763	422,8	337,61550443225	1,3911402946829	14,1914798206278	0,12	28,9696502057613
0	26,4	16	37,4540854392298	155,143305785124	76,760101010101	19,7548152295633	0,07	25	105	34,6420204978038	8,86834289356278	103,369144981413	162,172290021536	0,96	98	268,810782241015	100,195378151261	4,3	143	0,39	67,408663507109	142,879577464789	91,147	45	5,50058855585831	0,02	0,02	52,8	16,8	0,7	32	31,8	100,6	0,78	11,7	6,01	14,9	135	5,25	15	7,5	18,7	1206,26771662763	255,530223262514	337,61550443225	1,3911402946829	14,1914798206278	0,12	28,9696502057613
0	30,5	40	33,8	53	76,760101010101	19,7548152295633	0,14	21	180	34,6420204978038	8,4	101	162,172290021536	1,28	67	487	100,195378151261	4,2	136	0,48	67,9	142,879577464789	58,342	96	6,5	0,08	0,05	43,6	14,5	1,89	31	33,3	93,2	0,43	10	4,71	11	252	4,68	12,9	7,2	3,02	170	130,1	281,31	1,3911402946829	14,1914798206278	0,12	3
0	11,5	29	35,3	56	82	38,6	0,53	19	73	26	8,2	106	139	1,2	98	500	97	5,6	137	0,565091724419079	64,5	79	55,585	54	5,50058855585831	0,03	0,31	32,9	10,6	3,83	28,6	32,2	88,9	0,63	10,1	4,09	11,6	219	3,7	14,5	8,9	22,1	1206,26771662763	126,8	337,61550443225	1,3911402946829	14,1914798206278	2,03333824733825	28,9696502057613
0	18,6	26	26,3	174	76,760101010101	19,7548152295633	0,26	193	131	34,6420204978038	8	105	162,172290021536	1,47	25	211	100,195378151261	4,1	139	0,565091724419079	67,408663507109	142,879577464789	45,046	55	6,6	0,04	0,18	38,4	12,8	2,58	28,8	33,3	86,5	0,65	10,5	5,72	12,4	281	4,44	12,2	9,2	3,02	137	67	237,64	1,3911402946829	14,1914798206278	2,03333824733825	3
0	37,6	44	30,3	155,143305785124	76,760101010101	19,7548152295633	0,159945945945946	102	102	33	8,6	103,369144981413	177	0,91	69	268,810782241015	127	3,8	142	0,565091724419079	67,408663507109	83	91,279	46	5,50058855585831	0,04	0,07	31,9	9,7	1,62	25,6	30,4	84,2	0,54	10,2	3,92	11,5	299	3,79	17	6,2	27,1	1206,26771662763	168,8	277,71	1,3911402946829	14,1914798206278	0,12	20
0	17,7	34	37,9	87	76,760101010101	32,4	0,159945945945946	50,1984491671453	73	33	8,4	103,369144981413	156	1,23181467181467	103	308	112	4,2	143	0,565091724419079	72,9	55	80,0841378955493	35	5,50058855585831	0,05	0,15	38,9	13,4	1,67	30,9	34,4	89,8	0,5	10,4	2,75	12,9	171	4,33	11,5	5,1	108	1206,26771662763	230	364,89	1,3911402946829	14,1914798206278	0,23	28,9696502057613
0	20,4	34	36,9	85	76,760101010101	23,4	0,159945945945946	50,1984491671453	78	33	8,3	103,369144981413	135	1,23181467181467	42	228	89	4,8	139	0,565091724419079	65,1	63	80,0841378955493	30	5,50058855585831	0,04	0,08	43,7	13,7	2,54	27,4	31,4	87,4	0,56	10,2	3,47	11,3	267	5	13,6	6,7	31,0476797829037	1206,26771662763	255,530223262514	337,61550443225	1,3911402946829	14,1914798206278	2,03333824733825	28,9696502057613
0	38,2	24	37,4540854392298	155,143305785124	76,760101010101	19,7548152295633	0,09	43	92	34,6420204978038	8,86834289356278	103,369144981413	162,172290021536	1,15	115	268,810782241015	100,195378151261	4,9	143	0,5	67,408663507109	142,879577464789	81,986	34	5,50058855585831	0,02	0,09	47,5	14,9	0,86	29,3	31,4	93,5	0,36	10,6	2,52	12,7	158	5,08	16,1	3,9	67,2	795	336,4	321,1	1,04	12,4	2,03333824733825	28,9696502057613
0	54,7	65	37,4540854392298	56	76,760101010101	19,7548152295633	0,159945945945946	67	136,679387261489	34,6420204978038	8,86834289356278	103,369144981413	162,172290021536	1,56	409	382	100,195378151261	4,7	139	1,21	67,408663507109	142,879577464789	45,61	91	5,50058855585831	0,06	0,19	38,7	12,2	2,53	30,2	31,5	95,8	0,78	10,6	4,87	12,3	239	4,04	14,3	8,4	3,02	1206,26771662763	128,4	264,12	1,05	12,6	2,03333824733825	3
0	84,6	49	27,3	95	76,760101010101	19,7548152295633	0,13	74	83	34,6420204978038	8,7	105	162,172290021536	1,43	20	182	100,195378151261	4,6	142	0,55	68,9	142,879577464789	54,357	25	4,2	0,04	0,03	36,6	12,5	2,57	28,3	34,2	83	0,65	10,2	9,18	11,5	251	4,41	12,7	12,5	3,02	1206,26771662763	169	245,9	1,13	13,5	0,12	3
0	12,4	31	33,4	227	76,760101010101	19,7548152295633	0,12	58	131	34,6420204978038	11,3	95	162,172290021536	2,31	281	584	100,195378151261	5,5	130	0,38	66,9	142,879577464789	26,637	189	14,3	0,04	0,38	33,3	10,9	1,34	24,7	32,7	75,3	0,71	10,1	4,03	11	282	4,42	17,9	6,5	30,6	1206,26771662763	255,530223262514	337,61550443225	1,3911402946829	14,1914798206278	0,12	28,9696502057613
0	36,1	38	37,4540854392298	155,143305785124	76,760101010101	19,7548152295633	0,28	104	380	34,6420204978038	8,86834289356278	103,369144981413	162,172290021536	1,45	295	268,810782241015	100,195378151261	4,3	137	0,99	67,408663507109	142,879577464789	50,531	88	5,50058855585831	0,02	0,04	46,3	14,6	2,16	26,8	31,5	85	0,52	11,6	2,98	15,5	151	5,45	15,9	5,7	31,0476797829037	400	255,530223262514	337,61550443225	1,3911402946829	14,1914798206278	2,03333824733825	28,9696502057613
0	13,4	21	34,8	151	76,760101010101	19,7548152295633	0,13	116	77	34,6420204978038	8,6	107	162,172290021536	1,34	36	156	100,195378151261	4,7	141	0,44	67,408663507109	142,879577464789	49,679	49	7,7	0,02	0,02	40,8	13	1,89	23,7	31,9	74,3	0,65	8,6	2,88	8,7	300	5,49	17,2	5,5	15,2	1206,26771662763	292,5	289,24	1,3911402946829	14,1914798206278	0,12	30
0	20,6	37	37,4540854392298	155,143305785124	76,760101010101	19,7548152295633	0,17	37	79	34,6420204978038	8,86834289356278	103,369144981413	162,172290021536	1,35	106	268,810782241015	100,195378151261	4,8	139	0,36	67,408663507109	142,879577464789	47,202	49	5,50058855585831	0,02	0,01	39,7	13,2	1,3	23,6	33,2	71	0,66	9	3,1	9,3	300	5,59	17,2	5,1	3,02	1206,26771662763	76,7	264,12	1,07	12,8	2,03333824733825	18
0	50	44	38,6	78	76,760101010101	19,7548152295633	0,08	117	95	34,6420204978038	8,6	101	162,172290021536	0,96	86	220	100,195378151261	4,4	142	0,565091724419079	67,408663507109	142,879577464789	99,164	19	6,6	0,06	0,12	36	11,7	2,33	26,4	32,5	81,3	0,37	9,2	1,78	9,5	324	4,43	13,5	4,7	3,02	1206,26771662763	101	337,61550443225	1,3911402946829	14,1914798206278	2,03333824733825	2
0	9,5	20	37,4540854392298	155,143305785124	76,760101010101	19,7548152295633	0,1	26	281	34,6420204978038	8,86834289356278	103,369144981413	162,172290021536	0,74	39	268,810782241015	100,195378151261	4,1	139	0,38	67,408663507109	142,879577464789	121,195	18	5,50058855585831	0,04	0,07	35,2	11,4	1,87	30,2	32,4	93,1	0,34	10,9	2,42	12,9	212	3,78	12,7	4,7	3,02	1206,26771662763	121,3	337,61550443225	1,3911402946829	14,1914798206278	2,03333824733825	28,9696502057613
0	36,7	21	36,4	43	76,760101010101	17,8	0,13	48	111	44	8,4	103,369144981413	152	0,9	99	234	91	3,9	141	0,565091724419079	67,408663507109	85	87,452	34	4,6	0,1	0,92	42,4	13,3	2,41	26,1	31,4	83,1	0,48	9,7	3,43	10,8	204	5,1	13,7	7,3	4,33	281	174,1	296,79	1,3911402946829	14,1914798206278	0,12	2
0	29,2	35	35,3	71	76,760101010101	15,9	0,16	44	106	34,6420204978038	8,6	101	162,172290021536	0,96	105	307	100,195378151261	4,7	142	0,51	67,408663507109	142,879577464789	101,276	30	3,3	0,06	0,31	42,8	13,6	1,67	28,3	31,8	89,2	0,44	10,1	3,54	11,5	308	4,8	13,5	6	42	1206,26771662763	439,2	314,72	1,3911402946829	14,1914798206278	0,82	51
0	41,8	41	37,4540854392298	155,143305785124	76,760101010101	19,7548152295633	0,08	18	97	34,6420204978038	8,86834289356278	103,369144981413	162,172290021536	1,01	46	268,810782241015	100,195378151261	4,6	144	0,41	67,408663507109	142,879577464789	102,177	19	5,50058855585831	0,02	0,02	40,9	13,2	1,27	28	32,3	86,8	0,3	11,4	1,74	12,8	199	4,71	12,9	3,4	4,68	1206,26771662763	255,530223262514	337,61550443225	1,3911402946829	14,1914798206278	2,03333824733825	28,9696502057613
0	28,8	41	34,6	60	79	8,7	0,28	33	103	34,6420204978038	9,4	101	162,172290021536	1,45	104	272	100,195378151261	4,4	140	0,91	67,6	142,879577464789	45,798	69	5,50058855585831	0,05	0,03	34,9	10,5	3,04	22,6	30,1	75,1	0,56	10,3	5,3	10,9	417	4,65	16,2	9	3,02	1206,26771662763	66,2	337,61550443225	1,3911402946829	14,1914798206278	0,12	28,9696502057613
0	19,3	23	37,4540854392298	102	76,760101010101	19,7548152295633	0,159945945945946	39	136,679387261489	34,6420204978038	8,86834289356278	103,369144981413	162,172290021536	1,04	72	141	100,195378151261	3,9	141	0,49	67,408663507109	142,879577464789	550,032	42,3145372625426	5,50058855585831	0,04	0,13	37,8	12,8	2,59	27,4	33,9	80,9	0,54	8,8	5,12	8,9	333	4,67	13,4	8,4	12,6	1206,26771662763	255,530223262514	337,61550443225	1,3911402946829	14,1914798206278	0,16	28,9696502057613
0	18,4	23	36	105	76,760101010101	17	0,12	93	119	34,6420204978038	8	102	162,172290021536	0,79	66	257	100,195378151261	3,5	140	0,44	67,408663507109	142,879577464789	92,915	30	4,4	0,02	0,01	38,1	12,1	0,99	28,2	31,8	88,8	0,46	9,6	6,36	9,4	346	4,29	13,9	7,8	9,43	1206,26771662763	314,2	311,64	1,1	13,1	2,03333824733825	44
0	20,8	22	49,7	155,143305785124	76,760101010101	19,7548152295633	0,159945945945946	50,1984491671453	91	34,6420204978038	8,86834289356278	104	162,172290021536	1,14	110,430284857571	173	100,195378151261	3,9	142	0,565091724419079	75,3	142,879577464789	82,276	32	3,1	0,02	0,04	31,5	9,1	1,37	19,9	28,9	68,9	0,59	10,4570148489503	7,87	12,0571428571429	308	4,57	16,9	9,9	3,02	1206,26771662763	282,9	337,61550443225	1,3911402946829	14,1914798206278	2,03333824733825	2
0	22,6	37	33,4	67	76,760101010101	27,6	0,13	121	131	34,6420204978038	7,6	104	162,172290021536	1,04	147	442	100,195378151261	3,8	140	0,36	67,408663507109	142,879577464789	73,944	33	3,9	0,03	0,03	33,9	10,6	1,24	27,4	31,3	87,6	0,39	10,4	2,27	11,7	179	3,87	13,8	4	31,0476797829037	1206,26771662763	255,530223262514	337,61550443225	1,13	13,5	2,03333824733825	28,9696502057613
0	8,5	26	24,9	126	43	12,4	0,11	62	93	20	7,4	115	88	0,68	29	229	53	3,8	148	0,565091724419079	58,9	73	85,869	34	5,50058855585831	0,01	0,108552717747217	33,6	9,8	1,25	19,2	29,2	65,8	0,24	10,2	1,8	12	317	5,11	17,3	3,3	3,02	1206,26771662763	112,5	337,61550443225	1,3911402946829	14,1914798206278	2,03333824733825	17
0	22,3	21	37,4540854392298	155,143305785124	76,760101010101	19,7548152295633	0,12	14	111	34,6420204978038	8,86834289356278	103,369144981413	162,172290021536	0,97	176	268,810782241015	100,195378151261	4,1	142	0,66	67,408663507109	142,879577464789	86,298	34	5,50058855585831	0,02	0,05	35	10,8	1,14	30,5	30,9	98,9	0,31	11,6	5,9	14,8	188	3,54	14,3	7,4	3,38	1206,26771662763	155,5	281,31	1,3911402946829	14,1914798206278	0,12	28,9696502057613
0	24,1	23	37,4540854392298	155,143305785124	76,760101010101	19,7548152295633	0,11	22	88	34,6420204978038	8,86834289356278	103,369144981413	162,172290021536	0,89	85	268,810782241015	100,195378151261	4,3	144	0,58	67,408663507109	142,879577464789	117,177	23	5,50058855585831	0,05	0,1	42	14	1,95	29	33,3	87	0,44	8,9	2,57	8,7	311	4,83	13,5	5,1	3,02	247	139,5	285	1,3911402946829	14,1914798206278	2,03333824733825	3
0	28,4	24	37,4540854392298	155,143305785124	76,760101010101	19,7548152295633	0,08	32	196	34,6420204978038	8,86834289356278	103,369144981413	162,172290021536	1,01	67	268,810782241015	100,195378151261	4,6	145	0,52	67,408663507109	142,879577464789	78,791	53	5,50058855585831	0,04	0,39	30,2	8,9	1,3	23,5	29,5	79,9	0,91	10	5,88	10,7	253	3,78	16,5	8,5	11,2	1206,26771662763	255,530223262514	337,61550443225	1,3911402946829	14,1914798206278	2,03333824733825	28,9696502057613
0	40,5	26	33,4	64	57	22,4	0,25	30	154	34,6420204978038	8,7	108	162,172290021536	1,08	20	167	100,195378151261	4,5	145	1,11	56,3	142,879577464789	70,152	39	5,50058855585831	0,06	0,16	43,9	14,2	2,35	27,5	32,3	84,9	0,6	9,9	3,41	10,6	247	5,17	13,5	6,6	7,34	1206,26771662763	255,530223262514	337,61550443225	1,3911402946829	14,1914798206278	2,03333824733825	28,9696502057613
0	67,6	42	39,6	79	76,760101010101	19,7548152295633	0,16	25	91	34,6420204978038	8,7	103	162,172290021536	1,21	62	154	100,195378151261	4,3	142	0,73	63	142,879577464789	63,777	32	8	0,05	0,25	40,5	13,2	2,15	25,5	32,6	78,2	0,26	9,7	2,7	10,6	226	5,18	13,7	5,4	6,47	483	297,5	302,81	1,07	12,8	2,03333824733825	28,9696502057613
0	53,8	64	34	44	37	19,3	0,28	30	92	34,6420204978038	8,3	98	162,172290021536	0,87	427	285	100,195378151261	3,6	139	1,18	65,5	142,879577464789	104,229	17	5,50058855585831	0,01	0,01	36,1	11,5	0,25	24,3	31,9	76,3	0,2	10,6	2,34	13,9	100	4,73	15,4	2,8	42,6	1206,26771662763	507,7	327,79	1,2	14,2	0,41	85
0	32,4	21	47,4	128	107	15,1	0,09	28	103	34,6420204978038	9,9	106	162,172290021536	1,01	62	268,810782241015	100,195378151261	3,66	139	0,48	85	142,879577464789	98,651	32	5,50058855585831	0,09	0,02	27,3	8,7	0,25	28,1	31,9	88,1	0,06	13,5	1,67	22,1	102	3,1	17	2,1	38,6	1206,26771662763	255,530223262514	337,61550443225	1,3911402946829	14,1914798206278	2,03333824733825	28,9696502057613
0	17,2	22	34	98	76,760101010101	15,4	0,11	26	100	34,6420204978038	9,3	106	162,172290021536	1,44	61	183	100,195378151261	5,1	144	0,43	67,408663507109	142,879577464789	43,967	48	8,3	0,01	0,108552717747217	38,1	12,3	0,39	28,1	32,3	87,2	0,21	12,1	4,81	17,7	150	4,37	12,8	5,4	179	1206,26771662763	854,4	337,61550443225	1,3911402946829	14,1914798206278	2,03333824733825	28,9696502057613
0	48	45	33,07	9,6	95	22,1	0,11	67	123	34,6420204978038	8,64	105	162,172290021536	0,96	80	268,810782241015	100,195378151261	4,19	139	0,4	65,84	142,879577464789	77,549	39,09	5,50058855585831	0,02	0,03	37,6	12,5	1,54	28,1	33,2	84,5	0,18	11,4	1,24	13,4	169	4,45	12,5	3	37,3	862	315,5	357,19	1,15	13,7	2,03333824733825	28,9696502057613
0	21,4	27	34,6	155,143305785124	76,760101010101	19,7548152295633	0,21	70	135	26	8,2	107	143	0,95	51	233	100,195378151261	4,3	143	0,565091724419079	62	89	100,427	28	6,2	0,01	0,108552717747217	35,9	12	0,93	27,6	33,4	82,7	0,24	10,7	1,54	12,8	183	4,34	13	2,7	11,3	1206,26771662763	389,8	292,18	1,3911402946829	14,1914798206278	2,03333824733825	9
0	15,6	18	35,2	78	76,760101010101	19,7548152295633	0,08	32	136,679387261489	34,6420204978038	8,5	103,369144981413	162,172290021536	1,12	67	273	100,195378151261	5,5	135	0,565091724419079	66,8	142,879577464789	67,607	42,3145372625426	5,50058855585831	0,02	0,108552717747217	40,4	13,4	0,75	27,2	33,2	82,1	0,6	10	2,68	10,3	205	4,92	15	4,1	12,9	1206,26771662763	255,530223262514	337,61550443225	1,3911402946829	14,1914798206278	2,03333824733825	28,9696502057613
0	24,8	29	37,4540854392298	155,143305785124	76,760101010101	19,7548152295633	0,09	40	104	34,6420204978038	8,86834289356278	103,369144981413	162,172290021536	1,02	49	268,810782241015	100,195378151261	4	142	0,4	67,408663507109	142,879577464789	85,303	23	5,50058855585831	0,04	0,06	39	12,9	3,77	28,6	33,1	86,5	0,45	9,2	3,6	9	263	4,51	13,5	7,9	3,02	1206,26771662763	255,530223262514	281,36	1,07	12,8	0,12	32
0	50	34	36,43	15,2	99	38,8	0,159945945945946	50,1984491671453	136,679387261489	34,6420204978038	9,04	103	162,172290021536	0,91	43	268,810782241015	100,195378151261	5,53	140,630044843049	0,48	67,408663507109	142,879577464789	91,279	45,69	5,50058855585831	0,01	0,01	35,8	10,7	1,34	24,7	29,9	82,7	0,35	11	1,36	12,4	208	4,33	15,3	3,1	45,2	1206,26771662763	1621,9	352,34	1,03	12,3	0,12	88
0	46,7	28	37,4540854392298	155,143305785124	76,760101010101	19,7548152295633	0,15	54	262	34,6420204978038	8,86834289356278	103,369144981413	162,172290021536	0,9	41	268,810782241015	100,195378151261	4,6	137	0,55	67,408663507109	142,879577464789	88,689	61	5,50058855585831	0,01	0,04	38,5	12,2	1,52	28,7	31,7	90,6	0,29	9,9	1,94	10,3	223	4,25	14,1	3,8	3,02	262	33,9	235	1,3911402946829	14,1914798206278	0,12	3
0	10,9	19	33,9	59	76,760101010101	18	0,15	10	127	34,6420204978038	8,4	107	162,172290021536	0,96	72	255	100,195378151261	3,8	144	0,43	67,408663507109	142,879577464789	75,4	54	5,2	0,05	0,23	39,9	12,8	1,74	28,1	32,1	87,7	0,99	11,5	5,78	14,2	247	4,55	13,8	8,8	68,5	1206,26771662763	1346,4	337,61550443225	1,3911402946829	14,1914798206278	1	14
0	54,8	45	27,1	166	66	30,6	0,2	226	154	19	8,3	103	136	1,23	37	435	90	5,3	140	0,565091724419079	62,4	133	61,222	50	5,50058855585831	0,06	0,29	27,5	8,7	1,38	30,3	31,6	95,8	1,13	11,1	10,54	12,6	262	2,87	14,2	13,4	4,05	1206,26771662763	42,8	337,61550443225	1,3	15,4	0,12	22
0	35,7598436736688	37,034373476353	27,7	132	76,760101010101	23,6	0,159945945945946	142	136,679387261489	20	8,9	103,369144981413	162,172290021536	0,8	110,430284857571	268,810782241015	100,195378151261	3,6	140,630044843049	0,565091724419079	67,408663507109	142,879577464789	83,778	42,3145372625426	5,50058855585831	0,03	0,03	43,3	14	2,59	28,1	32,3	86,8	0,4	9,7	2,17	10,9	225	4,99	13,6	5,2	6,12	1530	23	350	1,03	12,3	2,03333824733825	28,9696502057613
0	18,4	22	37,4540854392298	155,143305785124	76,760101010101	19,7548152295633	0,16	14	103	34,6420204978038	8,86834289356278	103,369144981413	162,172290021536	0,98	132	268,810782241015	100,195378151261	4,2	143	0,72	67,408663507109	142,879577464789	107,47	38	5,50058855585831	0,0295093333333333	0,02	34,6	11,2	1,87	26,4	32,4	81,6	0,39	9,5	1,14	9,7	273	4,24	14,1	3,4	85,4	1206,26771662763	255,530223262514	337,61550443225	1,3911402946829	14,1914798206278	2,03333824733825	62
0	110	64	46,75	11,2	66	20,3	0,159945945945946	114	84	34,6420204978038	9,21	104	162,172290021536	0,61	84	268,810782241015	100,195378151261	4,09	138	0,565091724419079	73,71	142,879577464789	128,474	28,98	5,50058855585831	0,06	0,28	39,9	12	3,46	24	30,1	80	0,71	9,6	6,61	10,4	426	4,99	15,5	11,1	129	1206,26771662763	289,2	198,05	1,15	13,7	0,15	28,9696502057613
0	44,3	34	37,4540854392298	155,143305785124	76,760101010101	19,7548152295633	0,13	46	66	34,6420204978038	8,86834289356278	103,369144981413	162,172290021536	1,14	87	268,810782241015	100,195378151261	4,5	147	0,44	67,408663507109	142,879577464789	67,585	58	5,50058855585831	0,01	0,01	38,8	13,1	0,57	29,2	33,8	86,6	0,51	10	4,46	10,8	234	4,48	11,6	5,6	20,9	1206,26771662763	426,8	337,61550443225	1,3911402946829	14,1914798206278	0,26	48
0	38,8	32	45,2	49	76,760101010101	19,7548152295633	0,24	47	110	27	9	103,369144981413	100	1,01	133	268,810782241015	51	3,9	143	1,04	67,408663507109	112	96,594	27	5,50058855585831	0,05	0,37	44,6	14,3	1,83	27,8	32,1	86,6	0,45	10,6	3,35	13	220	5,15	12,1	6,1	31,0476797829037	1206,26771662763	583,1	337,61550443225	1,3911402946829	14,1914798206278	2,03333824733825	28,9696502057613
0	47,6	44	44,1	70	76,760101010101	58,4	0,159945945945946	50,1984491671453	238	28	9,2	103,369144981413	203	1,23181467181467	89	582	156	4,5	141	0,565091724419079	85,8	94	80,0841378955493	37	5,50058855585831	0,03	0,03	42,2	14	1,66	30,9	33,2	93,2	0,41	10	2,57	11,3	186	4,53	11,7	4,7	3,08	1206,26771662763	255,530223262514	337,61550443225	1,3911402946829	14,1914798206278	0,12	28,9696502057613
0	22,2	26	36	71	76,760101010101	19,7548152295633	0,24	45	101	34,6420204978038	8,5	105	162,172290021536	1,11	213	204	100,195378151261	5,1	144	0,88	57,9	142,879577464789	65,986	31	5,3	0,04	0,16	40,1	13,9	1,67	29,1	34,7	83,9	0,74	9,3	5,08	10	282	4,78	13,2	7,7	40	598	331,4	338,47	1,3911402946829	14,1914798206278	0,2	39
0	18	27	31,7	76	76,760101010101	19,7548152295633	0,22	25	201	34,6420204978038	8,3	97	162,172290021536	1,1	36	260	100,195378151261	4,1	136	0,52	66,5	142,879577464789	67,655	53	3,8	0,03	0,16	36,1	12,2	1,89	29,8	33,8	88,3	0,37	11,1	3,96	13,5	321	4,09	13	6,4	3,65	1206,26771662763	255,530223262514	337,61550443225	1,3911402946829	14,1914798206278	0,12	28,9696502057613
0	22,7	36	28,5	59	76,760101010101	18,8	0,159945945945946	50,1984491671453	130	31	8	103,369144981413	164	1,23181467181467	84	364	112	4	146	0,565091724419079	67	106	80,0841378955493	32	5,50058855585831	0,03	0,02	30,7	8,9	1,45	18,9	29	65	0,3	9,6	3,11	11,2	359	4,72	17,8	4,9	15,3	1206,26771662763	269	292,18	1,79	20,8	0,12	28,9696502057613
0	26,9	33	37,4540854392298	155,143305785124	76,760101010101	19,7548152295633	0,1	130	88	34,6420204978038	9,1	105	162,172290021536	1,17	39	268,810782241015	100,195378151261	4,9	144	0,36	67,408663507109	142,879577464789	80,0841378955493	49	5,50058855585831	0,0295093333333333	0,01	32,5	10,8	1,06	30,9	33,2	93,1	0,16	9,9	0,81	8,6	106	3,49	13,9	2	11,7	1206,26771662763	255,530223262514	337,61550443225	1,3911402946829	14,1914798206278	2,03333824733825	28,9696502057613
0	27,5	25	38,8	52	76,760101010101	19,7548152295633	0,17	35	345	34,6420204978038	8,4	99	162,172290021536	0,94	74	268,810782241015	100,195378151261	4	136	0,59	66,9	142,879577464789	85,939	30	3,5	0,01	0,01	43,9	14,5	1,32	28,2	33	85,2	0,24	10,2	2,31	12	192	5,15	13,1	3,9	3,02	1206,26771662763	255,530223262514	337,61550443225	1,3911402946829	14,1914798206278	2,03333824733825	28,9696502057613
0	40,6	58	34,4	155,143305785124	76,760101010101	19,7548152295633	0,1	36	231	28	8,5	108	152	1,09	37	262	100,195378151261	4,8	143	0,565091724419079	67	179	72,871	48	6,1	0,05	0,14	41,4	12,6	2,75	26,5	30,4	87,2	0,54	9,5	4,49	10,2	303	4,75	13,2	8	9,95	1206,26771662763	789,7	337,61550443225	1,3911402946829	14,1914798206278	0,12	16
0	32,8	40	37,4540854392298	103	76,760101010101	15,5	0,17	69	97	34,6420204978038	8,86834289356278	103,369144981413	162,172290021536	0,9	53	229	100,195378151261	3,9	139	0,54	67,408663507109	142,879577464789	84,433	19	5,50058855585831	0,03	0,09	35,8	11,8	3,94	30,2	33	91,6	0,53	9,7	3,08	10,1	189	3,91	13	7,7	32,3	1206,26771662763	758,4	357,19	1,16	13,8	0,27	75
0	9,3	24	33	155,143305785124	76,760101010101	19,7548152295633	0,14	44	105	28	8,5	103	121	1,17	79	346	100,195378151261	4,1	139	0,565091724419079	64,9	71	60,201	42	5,9	0,04	0,22	37,1	12,5	3,32	28,6	33,7	84,9	0,5	10,9	3,59	13,3	192	4,37	13,2	7,7	5,21	1206,26771662763	255,530223262514	337,61550443225	1,3911402946829	14,1914798206278	2,03333824733825	28,9696502057613
0	16,5	22	40,3	80	76,760101010101	12,6	0,11	23	100	34,6420204978038	9,1	112	162,172290021536	1,18	92	185	100,195378151261	4,3	148	0,48	67,408663507109	142,879577464789	68,573	48	6,1	0,02	0,06	33,4	10,1	1,42	30,1	30,2	99,4	0,25	10,3	3,6	12,2	226	3,36	13,5	5,4	66	440	379,7	479,27	1,3911402946829	14,1914798206278	0,12	22
0	13,4	14	34,3	54	73	8,3	0,11	8	127	34,6420204978038	9,1	97	162,172290021536	1,38	21	143	100,195378151261	4,1	133	0,43	63,2	142,879577464789	48,621	61	5,50058855585831	0,01	0,07	38,8	12,6	1,58	27,4	32,5	84,3	0,41	12,1	1,93	17,6	79	4,6	13,3	4	30,6	1206,26771662763	151,2	337,61550443225	1,3911402946829	14,1914798206278	0,12	23
0	20	14	37,4540854392298	155,143305785124	76,760101010101	11,6	0,159945945945946	50,1984491671453	136,679387261489	34,6420204978038	8,86834289356278	103,369144981413	162,172290021536	0,86	45	145	100,195378151261	4,5	141	0,565091724419079	67,408663507109	142,879577464789	91,64	32	5,50058855585831	0,02	0,06	34	10,5	1,49	22,3	30,9	72,2	0,51	11	4,83	14,6	209	4,71	16,9	6,9	14,3	541	99,7	501,36	1,3911402946829	14,1914798206278	0,12	49
0	110,9	50	37,4540854392298	155,143305785124	76,760101010101	19,7548152295633	0,22	48	98	34,6420204978038	8,86834289356278	103,369144981413	162,172290021536	1,12	65	268,810782241015	100,195378151261	4	147	0,96	67,408663507109	142,879577464789	88,292	29	5,50058855585831	0,01	0,01	42,1	14	0,77	29,4	33,3	88,3	0,16	11,5	0,55	12,3	108	4,77	12,5	1,5	34,3	1206,26771662763	255,530223262514	337,61550443225	1,3911402946829	14,1914798206278	2,03333824733825	28,9696502057613
0	15,2	30	45,8	155,143305785124	76,760101010101	19,7548152295633	0,15	18	93	35	9,5	101	186	1,25	176	201	100,195378151261	4,5	145	0,565091724419079	76,2	118	80,643	25	8	0,04	0,08	40,6	13,4	2,22	29,5	33	89,2	0,29	9,7	2,69	10,7	377	4,55	11,8	5,3	3,44	1206,26771662763	60,9	337,61550443225	1,3911402946829	14,1914798206278	0,12	11
0	67,8	48	37,4540854392298	155,143305785124	76,760101010101	19,7548152295633	0,12	35	99	34,6420204978038	8,86834289356278	103,369144981413	162,172290021536	0,97	162	268,810782241015	100,195378151261	4,3	143	0,46	67,408663507109	142,879577464789	110,351	26	5,50058855585831	0,03	0,01	31,2	9,9	1,12	24	31,7	75,7	0,37	12,8	1,78	20,4	102	4,12	15	3,3	3,02	1206,26771662763	255,530223262514	337,61550443225	1,3911402946829	14,1914798206278	2,03333824733825	28,9696502057613
0	26,1	26	44,3	100	76,760101010101	19,7548152295633	0,09	84	139	34,6420204978038	9,3	99	162,172290021536	1,29	144	268,810782241015	100,195378151261	4,1	139	0,37	73,1	142,879577464789	65,127	33	5,4	0,02	0,06	37,5	12,2	1,25	31	32,5	95,2	0,18	11,3	1,91	14	232	3,94	13,2	3,4	8,02	323	494,9	305,69	1,3911402946829	14,1914798206278	0,12	23
0	11,1	19	33,4	63	39	14,8	0,11	38	95	34,6420204978038	8,3	105	162,172290021536	0,85	77	197	100,195378151261	3,9	139	0,47	60,2	142,879577464789	96,046	28	5,50058855585831	0,02	0,17	38,4	12,9	3,22	29,5	33,6	87,7	0,63	10,7	1,84	11,7	199	4,38	12,5	5,9	6,41	1206,26771662763	255,530223262514	346,06	0,96	11,5	0,12	14
0	18,1	13	24,4	64	76,760101010101	19,7548152295633	0,2	25	307	34,6420204978038	8,4	103,369144981413	162,172290021536	1,23181467181467	12	194	100,195378151261	4,3	135	0,86	52,4	142,879577464789	80,0841378955493	68	5,50058855585831	0,04	0,2	39,3	12,8	2,47	25,7	32,6	78,8	0,27	9,7	1,95	10,7	261	4,99	14,3	4,9	11,2	1206,26771662763	255,530223262514	337,61550443225	1,3911402946829	14,1914798206278	0,12	28,9696502057613
0	15,2	18	37,4540854392298	155,143305785124	76,760101010101	19,7548152295633	0,159945945945946	50,1984491671453	136,679387261489	34,6420204978038	8,86834289356278	103,369144981413	162,172290021536	0,96	110,430284857571	268,810782241015	100,195378151261	4,2	144	0,565091724419079	67,408663507109	142,879577464789	101,276	36	5,50058855585831	0,01	0,01	38,1	12,6	0,94	28,5	33,1	86,2	0,52	11,2	5,5	13,5	206	4,42	12	7	75,7	1206,26771662763	221,6	337,61550443225	1,3911402946829	14,1914798206278	0,54	48
0	12,5	24	37,4540854392298	155,143305785124	76,760101010101	13,4	0,159945945945946	50,1984491671453	136,679387261489	34,6420204978038	8,86834289356278	103,369144981413	162,172290021536	1,14	43	172	100,195378151261	3,5	142	0,565091724419079	67,408663507109	142,879577464789	67,585	46	5,50058855585831	0,01	0,108552717747217	41,1	12,9	1,13	28,5	31,4	90,9	0,23	10,8	0,79	12,7	151	4,52	14,6	2,2	5,74	289	177,4	493,64	1,3911402946829	14,1914798206278	0,12	14
0	15	23	35,8	106	76,760101010101	19,7548152295633	0,16	47	195	34,6420204978038	8,8	101	162,172290021536	1,05	48	201	100,195378151261	3,6	139	0,54	62,2	142,879577464789	68,135	48	8,8	0,0295093333333333	0,06	45,3	14,8	2,26	27,3	32,7	83,6	0,42	10,8	3,48	13	209	5,42	12,7	6,2	6,32	318	118,2	331,26	1,3911402946829	14,1914798206278	0,12	4
0	35,7598436736688	37,034373476353	21,7	155,143305785124	76,760101010101	19,7548152295633	0,159945945945946	50,1984491671453	174	34,6420204978038	8,86834289356278	103,369144981413	162,172290021536	1,23181467181467	110,430284857571	138	100,195378151261	4,28213461066077	140,630044843049	0,565091724419079	36,9	142,879577464789	80,0841378955493	42,3145372625426	5,50058855585831	0,03	0,27	37,6	12,1	1,55	29,3	32,2	91	1,16	10,5	4,43	12,1	253	4,13	13,2	7,4	3,02	1206,26771662763	255,530223262514	337,61550443225	1,3911402946829	14,1914798206278	0,12	28,9696502057613
0	22,7	28	36,5	155,143305785124	76,760101010101	19,7548152295633	0,11	40	127	35	9,1	107	181	1,23	137	261	100,195378151261	4,3	147	0,565091724419079	70,2	139	59,945	75	4	0,02	0,03	47,4	15,7	1,54	30,2	33,1	91,2	0,47	9,8	2,11	11,6	170	5,2	12	4,2	3,02	1206,26771662763	255,530223262514	337,61550443225	1,3911402946829	14,1914798206278	0,12	28,9696502057613
0	49,4	34	34,3	56	76,760101010101	19,7548152295633	0,09	60	266	34,6420204978038	8,4	101	162,172290021536	1	65	242	100,195378151261	4,4	136	0,35	57,4	142,879577464789	82,595	56	5,8	0,02	0,14	42,2	13,6	2,04	25	32,2	77,4	0,69	11,3	3,84	14,9	209	5,45	15	6,7	3,02	1206,26771662763	255,530223262514	337,61550443225	1,3911402946829	14,1914798206278	0,12	28,9696502057613
0	20,6	30	33,5	89	76,760101010101	12,3	0,26	56	154	34,6420204978038	8,4	105	162,172290021536	1,07	101	369	100,195378151261	4,2	144	1,15	67,408663507109	142,879577464789	68,979	46	4,1	0,03	0,08	37,4	12,2	1,93	26,6	32,6	81,5	0,3	11,5	2,94	13,2	177	4,59	12,5	5,3	3,02	1206,26771662763	255,530223262514	337,61550443225	1,3911402946829	14,1914798206278	0,12	28,9696502057613
0	12,7	19	34,4	155,143305785124	76,760101010101	19,7548152295633	0,09	18	164	30	8,5	107	135	0,9	30	297	100,195378151261	4,7	141	0,565091724419079	62,4	62	88,068	42	5,5	0,02	0,18	35,4	12,1	1,22	30,9	34,2	90,5	0,71	11,7	5,2	14,6	179	3,91	12,3	7,3	15,9	1206,26771662763	937,4	337,61550443225	1,3911402946829	14,1914798206278	0,46	22
0	66,5	41	38,2	112	271	24,7	0,3	277	80	34,6420204978038	9	101	162,172290021536	1,3	41	389	100,195378151261	5,1	142	1,14	70,6	142,879577464789	67,774	78	5,50058855585831	0,02	0,04	45,6	15	1,76	29,1	32,9	88,5	0,41	11,3	2,6	15,2	105	5,15	11,9	4,8	67,3	1206,26771662763	104,2	337,61550443225	1,3911402946829	14,1914798206278	0,16	41
0	65,1	21	30,7	90	76,760101010101	19,7548152295633	0,13	180	254	34,6420204978038	8,6	103	162,172290021536	1,04	56	193	100,195378151261	5,3	140	0,55	61,6	142,879577464789	83,324	41	2,7	0,01	0,07	32,3	9,9	2,29	22,6	30,7	73,7	0,32	9,2	1,57	9,7	212	4,38	19,4	4,3	13	1206,26771662763	209,7	295,23	1,3911402946829	14,1914798206278	0,12	15
0	10	20	37,35	8	76,760101010101	23,3	0,159945945945946	16	207	34,6420204978038	8,13	100	162,172290021536	0,59	116	268,810782241015	100,195378151261	3,87	137	0,565091724419079	66,95	142,879577464789	104,759	20,91	5,50058855585831	0,02	0,1	38,3	12,1	1,67	27,6	31,6	87,4	0,29	10,5	2,33	11,2	208	4,38	13,1	4,4	3,82	174	115,2	277,71	1,3911402946829	14,1914798206278	0,12	2
0	18,7	21	37,4540854392298	155,143305785124	76,760101010101	19,7548152295633	0,12	69	90	34,6420204978038	8,86834289356278	103,369144981413	162,172290021536	0,89	77	353	100,195378151261	4,8	142	0,28	67,408663507109	142,879577464789	102,537	35	5,50058855585831	0,01	0,18	34,5	11,3	0,93	26,4	32,8	80,6	0,31	9,9	1,48	9,9	262	4,28	13,6	2,9	3,02	1206,26771662763	255,530223262514	254,71	1,08	12,9	0,12	3
0	29,9	9	32,2	61	76,760101010101	19,7548152295633	0,13	39	201	34,6420204978038	9,8	99	162,172290021536	1,09	40	198	100,195378151261	5	139	0,58	56,7	142,879577464789	66,98	77	4,4	0,0295093333333333	0,108552717747217	37,7	12,5	1,25	27,5	33,2	83	0,18	11	1,82	12,7	167	4,54	12,9	3,3	4,42	1206,26771662763	255,530223262514	337,61550443225	1,3911402946829	14,1914798206278	0,12	28,9696502057613
0	11,4	24	37,2	155,143305785124	76,760101010101	19,7548152295633	0,159945945945946	29	110	18	8,9	103,369144981413	95	0,97	53	268,810782241015	56	4,6	140	0,565091724419079	67,408663507109	104	86,906	29	5,50058855585831	0,02	0,15	39,7	12,6	1,17	29	31,7	91,5	0,5	15	2,44	22,4	80	4,34	12,9	4,3	3,02	1206,26771662763	26,1	337,61550443225	1,3911402946829	14,1914798206278	0,12	28,9696502057613
0	29,3	19	37,4540854392298	155,143305785124	76,760101010101	19,7548152295633	0,08	68	95	34,6420204978038	8,86834289356278	103,369144981413	162,172290021536	1,07	176	268,810782241015	100,195378151261	4	141	0,36	67,408663507109	142,879577464789	92,003	31	5,50058855585831	0,02	0,07	43,7	14,1	1,4	26,3	32,3	81,4	0,24	10,2	2,52	11,2	265	5,37	13,5	4,3	7,11	1206,26771662763	395,6	337,61550443225	1,3911402946829	14,1914798206278	0,12	48
0	9,8	9	33,7	98	82	10,9	0,1	18	121	34,6420204978038	9	103	162,172290021536	0,87	91	110	100,195378151261	3,4	141	0,46	63	142,879577464789	88,058	37	5,50058855585831	0,01	0,02	38,8	12,4	1,82	29,5	32	92,4	0,29	9,6	2,17	9,9	146	4,2	12,7	4,3	3,02	221	320,7	270,76	1,3911402946829	14,1914798206278	0,12	2
0	24,3	16	37,4540854392298	155,143305785124	76,760101010101	19,7548152295633	0,1	56	381	34,6420204978038	8,86834289356278	103,369144981413	162,172290021536	2,66	26	268,810782241015	100,195378151261	5,7	136	0,39	67,408663507109	142,879577464789	22,938	151	5,50058855585831	0,01	0,07	43,4	13,6	2,28	23,8	31,3	76	0,51	11,2	1,99	14,3	244	5,71	14,4	4,9	4,86	205	116,4	287,8	1,3911402946829	14,1914798206278	0,12	2
0	101,7	65	37,4540854392298	155,143305785124	76,760101010101	19,7548152295633	0,159945945945946	22	88	34,6420204978038	8,86834289356278	103,369144981413	162,172290021536	0,92	62	268,810782241015	100,195378151261	4,4	145	0,565091724419079	67,408663507109	142,879577464789	82,799	25	5,50058855585831	0,02	0,02	42,2	14,5	1,93	30,3	34,4	88,3	0,53	10,3	3,37	11,5	239	4,78	12,1	5,9	84,1	1206,26771662763	1608,7	337,61550443225	1,3911402946829	14,1914798206278	2,03333824733825	39
0	32,2	33	37,4540854392298	155,143305785124	76,760101010101	19,7548152295633	0,15	51	107	34,6420204978038	8,86834289356278	103,369144981413	162,172290021536	1,05	104	268,810782241015	100,195378151261	5,4	148	0,75	67,408663507109	142,879577464789	77,864	32	5,50058855585831	0,01	0,01	39,8	12,7	1,37	27,1	31,9	85	0,27	9,9	1,46	10,1	186	4,68	15,1	3,1	3,02	1206,26771662763	37	289,24	1,3911402946829	14,1914798206278	0,12	28,9696502057613
0	24	19	36	86	76,760101010101	15,1	0,13	39	98	24	8,6	103,369144981413	133	1,09	37	175	94	4,7	143	0,565091724419079	67,408663507109	73	74,423	29	6,6	0,04	0,07	38,6	12,5	2,19	28,6	32,4	88,3	0,47	9,4	1,94	10,1	223	4,37	13,1	4,7	3,02	1206,26771662763	255,530223262514	337,61550443225	1,3911402946829	14,1914798206278	2,03333824733825	28,9696502057613
0	20	37,034373476353	37,4540854392298	155,143305785124	76,760101010101	17,6	0,159945945945946	50,1984491671453	136,679387261489	34,6420204978038	8,86834289356278	103,369144981413	162,172290021536	1,23181467181467	68	268,810782241015	100,195378151261	4,28213461066077	140,630044843049	0,32	67,408663507109	142,879577464789	80,0841378955493	42,3145372625426	5,50058855585831	0,02	0,01	42,4	14	1,45	29,4	33	89,1	0,52	10,5	1,93	11,5	179	4,76	12,3	3,9	3,02	1206,26771662763	255,530223262514	337,61550443225	1,3911402946829	14,1914798206278	0,12	28,9696502057613
0	59,5	18	37,4540854392298	155,143305785124	76,760101010101	19,7548152295633	0,33	86	157	34,6420204978038	8,86834289356278	103,369144981413	162,172290021536	0,95	64	268,810782241015	100,195378151261	4,8	141	1,35	67,408663507109	142,879577464789	5,744	53	5,50058855585831	0,01	0,09	40,6	12,4	2,19	25,8	30,5	84,4	0,39	10,1	1,7	11	233	4,81	14,8	4,4	45,2	1206,26771662763	949,3	331,26	1,15	13,7	0,42	17
0	59,7	37	30,5	78	76,760101010101	14,1	0,12	53	103	34,6420204978038	8,7	110	162,172290021536	1,14	28	227	100,195378151261	4,3	145	0,53	67,408663507109	142,879577464789	71,996	23	7,1	0,01	0,06	35,1	11,1	0,96	29,1	31,6	91,9	0,24	11,8	1,88	14,2	121	3,82	13,3	3,2	7,17	1206,26771662763	522,8	337,61550443225	1,3911402946829	14,1914798206278	0,12	11
0	42,8	64	37,4540854392298	155,143305785124	76,760101010101	19,7548152295633	0,11	54	150	34,6420204978038	8,86834289356278	103,369144981413	162,172290021536	1,19	1032	268,810782241015	100,195378151261	4,2	145	0,49	67,408663507109	142,879577464789	72,306	39	5,50058855585831	0,02	0,04	40,3	12,9	1,34	27,4	32	85,7	0,24	9,6	1,02	10	222	4,7	14,6	2,7	59	1206,26771662763	180,8	308,63	1,3911402946829	14,1914798206278	0,27	2
0	49,7	60	34,9	155,143305785124	76,760101010101	19,7548152295633	0,17	76	105	30	8,2	101	125	1,11	249	372	100,195378151261	3,9	137	0,565091724419079	60,1	126	78,103	31	6,1	0,0295093333333333	0,01	43,2	14,7	1,01	30,1	34	88,3	0,56	9,7	3	10,6	170	4,89	12,7	4,6	5,23	1206,26771662763	68,9	257,78	1,3911402946829	14,1914798206278	0,14	2
0	19	25	41,4	8,4	65	19,1	0,15	82	101	34,6420204978038	8,19	99	162,172290021536	0,76	201	268,810782241015	100,195378151261	4,27	134	0,53	70,21	142,879577464789	102,709	27,48	5,50058855585831	0,01	0,08	40	12,4	1,28	23,9	31	77,2	0,47	12,2	1,51	17,6	143	5,18	13,4	3,4	3,02	217	39,2	454,1	1,3911402946829	14,1914798206278	0,12	4
0	11	19	0,17	14,1	63	11,7	0,12	13	97	34,6420204978038	8,88	107	162,172290021536	0,99	65	268,810782241015	100,195378151261	4,57	139	0,63	70,55	142,879577464789	67,245	52,22	5,50058855585831	0,03	0,09	46,6	16,1	1,98	29,6	34,5	85,7	0,54	11,1	2,64	14,1	213	5,44	13,6	5,3	21,9	1206,26771662763	220,8	337,61550443225	1,3911402946829	14,1914798206278	0,12	105
0	15,1	26	41,2	72	76,760101010101	19,7548152295633	0,13	20	87	34,6420204978038	9	105	162,172290021536	0,95	58	211	100,195378151261	4,7	142	0,45	61,6	142,879577464789	84,252	23	5,9	0,02	0,07	40,5	12,7	1,52	27	31,4	86,2	0,45	11	2	13,6	138	4,7	13,8	4,1	4,82	1206,26771662763	103,2	337,61550443225	1,3911402946829	14,1914798206278	0,12	17
0	39,4	26	39,2	36	76,760101010101	19,7548152295633	0,11	43	134	34,6420204978038	8,7	104	162,172290021536	0,88	100	258	100,195378151261	4,4	139	0,47	73	142,879577464789	103,014	38	6,1	0,01	0,03	36,3	10,7	1,43	21	29,5	71,2	0,35	11	3,46	14,7	299	5,1	18,6	5,3	4,17	1206,26771662763	255,530223262514	337,61550443225	1,3911402946829	14,1914798206278	2,03333824733825	28,9696502057613
0	38	36	43,19	9,2	49	25,4	0,14	21	129	34,6420204978038	9,03	103,369144981413	162,172290021536	0,81	530	268,810782241015	100,195378151261	4,25	140	0,61	67,408663507109	142,879577464789	115,146	30,29	5,64	0,0295093333333333	0,05	38,5	12,5	1,29	27,7	32,5	85,4	0,69	11	2,91	13,4	165	4,51	13,2	4,9	9,59	1206,26771662763	338	337,61550443225	1,3911402946829	14,1914798206278	0,12	29
0	14,8	18	37,4540854392298	155,143305785124	76,760101010101	19,7548152295633	0,19	16	85	34,6420204978038	8,86834289356278	103,369144981413	162,172290021536	1	72	268,810782241015	100,195378151261	4,1	145	0,78	67,408663507109	142,879577464789	96,399	24	5,50058855585831	0,03	0,19	44,2	14,3	2,69	27,6	32,4	85,2	0,72	11,1	4,11	12,4	149	5,19	12,3	7,7	11,5	1206,26771662763	142,2	289,24	1,3911402946829	14,1914798206278	0,12	28,9696502057613
0	19,9	16	37,4540854392298	155,143305785124	76,760101010101	19,7548152295633	0,15	18	220	34,6420204978038	8,86834289356278	103,369144981413	162,172290021536	0,66	21	268,810782241015	100,195378151261	3,7	140	0,62	67,408663507109	142,879577464789	99,341	51	5,50058855585831	0,01	0,05	36,6	11,8	1,45	26,2	32,2	81,2	0,36	9,6	2,22	9,8	286	4,51	13,6	4,1	3,02	1206,26771662763	175,3	337,61550443225	1,3911402946829	14,1914798206278	0,12	16
0	13,4	28	32	106	89	20,2	0,14	29	210	34,6420204978038	8,5	101	162,172290021536	0,95	50	226	100,195378151261	3,4	138	0,4	69,5	142,879577464789	75,827	40	5,50058855585831	0,01	0,01	44,3	15,6	1,44	29,5	35,2	83,7	0,65	9,7	3,71	10,6	200	5,29	11,9	5,8	149	1206,26771662763	170,8	337,61550443225	1,3911402946829	14,1914798206278	5,3	27
0	12,6	26	31,9	53	76,760101010101	19,7548152295633	0,25	49	87	34,6420204978038	8,2	101	162,172290021536	0,91	71	311	100,195378151261	4	139	0,565091724419079	67,408663507109	142,879577464789	90,64	43	7	0,01	0,04	41,9	13,7	1,36	30,6	32,7	93,5	0,33	13,1	1,99	18,5	142	4,48	13	3,7	27,8	1050	255,530223262514	334,82	1,3911402946829	14,1914798206278	0,12	24
0	55,3	40	39,9	94	76,760101010101	19,7548152295633	0,17	62	148	34,6420204978038	8,8	101	162,172290021536	1,22	45	258	100,195378151261	4,1	139	0,66	77,5	142,879577464789	67,741	47	5,1	0,01	0,06	40,6	13,5	1,38	30,5	33,3	91,6	0,31	13,5	2,09	18,5	154	4,43	12,8	3,9	5,38	192	154,1	311,64	1,3911402946829	14,1914798206278	0,12	28
0	24,2	44	39,2	155,143305785124	76,760101010101	19,7548152295633	0,159945945945946	114	95	34,6420204978038	8,4	103,369144981413	85	0,95	97	268,810782241015	100,195378151261	4,2	139	0,565091724419079	67,408663507109	138	96,961	24	5,50058855585831	0,0295093333333333	0,09	42	14,2	1,67	29,2	33,8	86,4	0,62	10,3	1,65	11,8	197	4,86	12,8	4	77,3	1206,26771662763	382,2	337,61550443225	1,3911402946829	14,1914798206278	0,15	39
0	38,1	50	44,3	56	76,760101010101	19,7548152295633	0,21	43	100	34,6420204978038	9,1	96	162,172290021536	1,35	73	268,810782241015	100,195378151261	3,9	136	0,75	75,9	142,879577464789	52,817	53	9,3	0,0295093333333333	0,02	34,6	10,4	0,57	23	30,1	76,5	0,49	10,1	3,75	11,2	211	4,52	19,2	4,8	3,02	1206,26771662763	142,9	337,61550443225	1,3911402946829	14,1914798206278	0,12	11
0	52,5	40	31,7	155,143305785124	76,760101010101	19,7548152295633	0,1	169	198	34,6420204978038	9,5	97	162,172290021536	0,86	25	312	100,195378151261	3,9	139	0,565091724419079	67,408663507109	142,879577464789	84,826	63	6,7	0,01	0,04	43	13,9	1,25	29,1	32,3	90	0,38	10,8	1,8	11,1	205	4,78	17,2	3,5	3,02	1206,26771662763	255,530223262514	337,61550443225	1,3911402946829	14,1914798206278	0,12	28,9696502057613
0	51,1	28	35,1	69	76,760101010101	19,7548152295633	0,1	49	407	34,6420204978038	8,3	101	162,172290021536	0,98	53	250	100,195378151261	4,2	137	0,5	56,7	142,879577464789	86,44	47	1,8	0,02	0,02	33,8	11	1,26	27,9	32,5	85,8	0,46	10,3	1,3	10,8	160	3,94	13,9	3,1	3,02	1206,26771662763	528,8	337,61550443225	1,3911402946829	14,1914798206278	0,12	4
0	20,1	29	37,4540854392298	155,143305785124	76,760101010101	19,7548152295633	0,25	383	118	34,6420204978038	8,86834289356278	103,369144981413	162,172290021536	1,41	45	268,810782241015	100,195378151261	5	143	0,72	67,408663507109	142,879577464789	56,468	32	5,50058855585831	0,01	0,08	28,2	9,9	1,31	30,2	35,1	86	0,35	11,4	3,62	14,5	150	3,28	13	5,4	5,14	1206,26771662763	255,530223262514	337,61550443225	1,3911402946829	14,1914798206278	0,12	28,9696502057613
0	16,3	31	36,3	54	76,760101010101	19,7548152295633	0,17	20	180	34,6420204978038	8,8	100	162,172290021536	0,85	44	360	100,195378151261	4,3	139	0,33	70,5	142,879577464789	90,797	24	5,4	0,02	0,03	43,4	13,2	2,18	29,3	30,4	96,4	0,38	11,2	1,6	13,2	200	4,5	13,2	4,2	8,39	1206,26771662763	620,8	337,61550443225	1,3911402946829	14,1914798206278	0,12	22
0	47,6	20	46,6	67	76,760101010101	19,7548152295633	0,1	27	112	34,6420204978038	10,2	106	162,172290021536	0,98	70	268,810782241015	100,195378151261	4,4	147	0,66	83,5	142,879577464789	88,903	39	7,4	0,01	0,17	41,1	13,7	2,1	29,1	33,3	87,4	0,52	10,8	4,24	13,4	186	4,7	12,7	7	9,26	1206,26771662763	255,530223262514	337,61550443225	1,3911402946829	14,1914798206278	2,03333824733825	28,9696502057613
0	17	31	42,21	6	41	10	0,15	118	151	34,6420204978038	8,73	104	162,172290021536	1,04	111	268,810782241015	100,195378151261	3,96	136	0,58	67,408663507109	142,879577464789	74,466	38,82	7,4	0,0295093333333333	0,06	42	14,3	2,04	29,9	34	87,7	0,27	9,2	2,44	9,5	224	4,79	12,7	4,8	3,02	1206,26771662763	34,9	337,61550443225	1,3911402946829	14,1914798206278	0,12	5
0	28,4	24	37,4540854392298	155,143305785124	76,760101010101	19,7548152295633	0,15	51	152	34,6420204978038	8,86834289356278	103,369144981413	162,172290021536	0,94	245	268,810782241015	100,195378151261	3,7	141	0,74	67,408663507109	142,879577464789	100,301	38	5,50058855585831	0,0295093333333333	0,108552717747217	32,1	10,8	0,77	29,6	33,6	87,9	0,84	13,8	0,62	22,6	56	3,65	13,9	2,2	31,0476797829037	488	255,530223262514	337,61550443225	1,3911402946829	14,1914798206278	2,03333824733825	28,9696502057613
0	7,3	39	29,4	155,143305785124	76,760101010101	19,7548152295633	0,09	53	97	24	7,5	108	127	1,11	35	364	100,195378151261	5,5	143	0,565091724419079	59,4	52	65,065	33	4,6	0,06	0,46	39,9	13,4	1,67	28,1	33,6	83,6	0,44	10,6	3,28	11,7	180	4,77	11,7	5,9	35,8	1206,26771662763	256,9	337,61550443225	1,3911402946829	14,1914798206278	0,12	20
0	41	24	37,4540854392298	155,143305785124	76,760101010101	19,7548152295633	0,08	53	113	34,6420204978038	8,86834289356278	103,369144981413	162,172290021536	0,94	52	268,810782241015	100,195378151261	3,9	143	0,44	67,408663507109	142,879577464789	101,008	29	5,50058855585831	0,01	0,108552717747217	33	10,5	1,27	26,9	31,8	84,4	0,33	10	1,45	10,3	199	3,91	15,2	3,1	5,45	170	112	367,59	1,1	13,1	2,03333824733825	28,9696502057613
0	10,4	31	37,4540854392298	155,143305785124	76,760101010101	14,4	0,159945945945946	50,1984491671453	136,679387261489	34,6420204978038	8,86834289356278	103,369144981413	162,172290021536	1,26	226	272	100,195378151261	4,2	144	0,565091724419079	67,408663507109	142,879577464789	56,214	62	5,50058855585831	0,01	0,01	37,5	12,5	1,57	27,2	33,3	81,5	0,34	10,2	1,1	11,9	193	4,6	13	3	17,2	1206,26771662763	312,1	337,61550443225	1,3911402946829	14,1914798206278	0,12	62
0	38,3	65	37,4540854392298	155,143305785124	76,760101010101	19,7548152295633	0,12	40	137	34,6420204978038	8,86834289356278	103,369144981413	162,172290021536	1,23181467181467	103	302	100,195378151261	3,8	142	0,44	67,408663507109	142,879577464789	80,0841378955493	47	5,50058855585831	0,01	0,01	34,9	12	0,72	31,2	34,4	90,6	0,43	10,2	1,22	11,2	167	3,85	11,7	2,4	3,02	280	132,6	186,54	1,3911402946829	14,1914798206278	0,12	19
0	34,8	35	37,5	32	76,760101010101	14,1	0,12	23	86	34,6420204978038	8,5	106	162,172290021536	1,09	55	211	100,195378151261	4,3	142	0,49	67,408663507109	142,879577464789	75,476	35	5,4	0,0295093333333333	0,01	35,1	11,4	0,61	26,3	32,5	81,1	0,1	10,5	2,01	12,1	134	4,33	13	2,7	42,2	1206,26771662763	337,6	337,61550443225	1,3911402946829	14,1914798206278	0,14	28,9696502057613
0	32,7	19	47,3	108	76,760101010101	19,7548152295633	0,13	36	97	44	9,7	103,369144981413	239	1,05	78	268,810782241015	140	4,2	144	0,86	67,408663507109	273	90,241	23	5,50058855585831	0,01	0,07	42,2	13,4	1,58	29	31,8	91,3	0,87	10,8	2,57	11,7	229	4,62	13,3	5,1	5,48	1206,26771662763	255,530223262514	337,61550443225	1,3911402946829	14,1914798206278	2,03333824733825	28,9696502057613
0	21,9	22	45,1	155,143305785124	76,760101010101	13,4	0,16	22	104	34,6420204978038	9,6	104	162,172290021536	0,78	72	169	100,195378151261	3,9	143	0,94	73,2	142,879577464789	80,0841378955493	35	5,50058855585831	0,02	0,108552717747217	45,4	14,9	1,42	29,7	32,8	90,6	0,66	8,9	2,94	9,1	297	5,01	13,9	5	4,52	1206,26771662763	255,530223262514	337,61550443225	1,3911402946829	14,1914798206278	0,12	28,9696502057613
0	74,2	45	31,8	53	99	18,8	0,13	34	143	34,6420204978038	8,8	106	162,172290021536	0,9	28	317	100,195378151261	5	144	0,5	53	142,879577464789	93,159	31	5,50058855585831	0,02	0,04	36,6	12	1,41	28	32,8	85,3	0,3	10,4	2,63	11,6	222	4,29	13,1	4,4	3,83	1206,26771662763	255,530223262514	337,61550443225	1,3911402946829	14,1914798206278	0,12	4
0	28,9	28	37,4540854392298	155,143305785124	76,760101010101	26,1	0,159945945945946	50,1984491671453	136,679387261489	34,6420204978038	8,86834289356278	103,369144981413	162,172290021536	0,93	106	236	100,195378151261	4,6	142	0,565091724419079	67,408663507109	142,879577464789	103,771	26	5,50058855585831	0,04	0,08	37,1	12,5	2,62	31,1	33,7	92,3	0,64	10,6	6,46	12,1	384	4,02	12,2	9,8	18,6	281	142,5	460	1,3911402946829	14,1914798206278	0,46	3
0	13,2	19	43,3	104	76,760101010101	19,7548152295633	0,22	17	79	34,6420204978038	9,3	107	162,172290021536	0,91	92	160	100,195378151261	4,7	141	1,34	72,1	142,879577464789	116,721	29	7,2	0,01	0,03	42,3	14,4	2,08	29,2	34	85,8	0,36	9,7	3,98	10,9	292	4,93	12,3	6,5	28,7	1206,26771662763	135,8	337,61550443225	1,3911402946829	14,1914798206278	0,15	17
0	30,9	26	46	77	76,760101010101	19,7548152295633	0,06	37	157	34,6420204978038	8,9	106	162,172290021536	0,87	54	268,810782241015	100,195378151261	4,1	146	0,3	74,5	142,879577464789	111,031	26	5,6	0,02	0,06	31,1	10,3	0,91	26,4	33,1	79,7	0,87	9,4	9,66	9,7	488	3,9	14	11,5	3,02	1206,26771662763	255,530223262514	337,61550443225	1,3911402946829	14,1914798206278	0,12	28,9696502057613
0	68,8	45	37,4540854392298	155,143305785124	76,760101010101	19,7548152295633	0,09	45	91	34,6420204978038	8,86834289356278	103,369144981413	162,172290021536	1,05	95	268,810782241015	100,195378151261	4,6	145	0,42	67,408663507109	142,879577464789	85,309	25	5,50058855585831	0,02	0,02	40,9	14,1	1,53	28,6	34,5	83	0,41	9,4	3,57	10,1	199	4,93	12,1	5,6	117	1206,26771662763	1129,5	352,34	1,3911402946829	14,1914798206278	0,65	28,9696502057613
0	52,1	56	37,4540854392298	155,143305785124	76,760101010101	12	0,159945945945946	50,1984491671453	136,679387261489	34,6420204978038	8,86834289356278	103,369144981413	162,172290021536	1	67	292	100,195378151261	3,3	140	0,565091724419079	67,408663507109	142,879577464789	90,493	22	5,50058855585831	0,03	0,25	38,8	12,5	1,82	29,2	32,2	90,7	0,29	9,9	2,12	10,6	268	4,28	13	4,5	3,02	1206,26771662763	255,530223262514	337,61550443225	1,3911402946829	14,1914798206278	0,12	28,9696502057613
0	29	39	43,19	5,2	83	18,4	0,08	25	91	34,6420204978038	8,73	104	162,172290021536	0,9	283	268,810782241015	100,195378151261	3,96	142	0,32	66,8	142,879577464789	106,461	42,73	5,50058855585831	0,0295093333333333	0,02	38,1	12,5	1,79	27,4	32,8	83,6	0,46	10,9	2,15	12,4	197	4,56	12,9	4,4	176	1206,26771662763	255,530223262514	370,35	1,3911402946829	14,1914798206278	0,21	28,9696502057613
0	31,5	36	40,7	132	76,760101010101	13,2	0,14	89	102	34,6420204978038	9	101	162,172290021536	0,96	34	246	100,195378151261	4,4	144	0,69	67,408663507109	142,879577464789	95,741	31	5,4	0,02	0,05	44,3	14,1	0,79	26	31,8	81,7	0,35	10,7	1,57	11,9	206	5,42	12	2,8	38,3	1206,26771662763	172,7	337,61550443225	1,3911402946829	14,1914798206278	0,12	75
0	41,8	29	46,1	72	76,760101010101	19,7548152295633	0,11	51	126	34,6420204978038	9,9	104	162,172290021536	1,01	113	268,810782241015	100,195378151261	4,1	143	0,46	76,8	142,879577464789	103,623	20	9,3	0,01	0,108552717747217	38,6	12,4	0,94	26,8	32,1	83,4	0,1	9,4	3	9,5	228	4,63	14	4,1	14,2	1206,26771662763	1480,8	337,61550443225	1,3911402946829	14,1914798206278	0,17	57
0	33,2	43	43	55	57	24,9	0,14	55	104	34,6420204978038	9,6	106	162,172290021536	1	142	268,810782241015	100,195378151261	4,7	143	0,48	80,4	142,879577464789	82,595	45	5,50058855585831	0,01	0,01	37,2	11,1	1,7	22,9	29,8	76,7	0,49	12,2	3,23	16,3	192	4,85	16,7	5,4	15,5	1206,26771662763	255,530223262514	337,61550443225	1,3911402946829	14,1914798206278	2,03333824733825	28,9696502057613
0	26,5	49	37,4540854392298	56	76,760101010101	15,1	0,159945945945946	110	136,679387261489	34,6420204978038	8,86834289356278	103,369144981413	162,172290021536	0,99	81	180	100,195378151261	4,6	139	0,5	67,408663507109	142,879577464789	84,194	26	5,50058855585831	0,01	0,01	31,7	11	1,28	31,6	34,7	91,1	0,21	9,6	0,95	8,4	106	3,48	14,3	2,5	40,3	1206,26771662763	255,530223262514	337,61550443225	1,3911402946829	14,1914798206278	2,03333824733825	28,9696502057613
0	46,3	27	37,4540854392298	155,143305785124	76,760101010101	19,7548152295633	0,09	32	93	34,6420204978038	8,86834289356278	103,369144981413	162,172290021536	0,83	51	268,810782241015	100,195378151261	3,7	145	0,45	67,408663507109	142,879577464789	101,879	29	5,50058855585831	0,04	0,05	44,1	14,1	1,91	28,2	32	88,2	0,55	10,5	2,19	12,1	214	5	13,6	4,7	67,8	954	1221	100,15	1,1	13,1	2,03333824733825	28,9696502057613
0	80,7	33	35,7	61	76,760101010101	16,4	0,13	85	117	34,6420204978038	8,2	105	162,172290021536	0,98	38	275	100,195378151261	4,1	140	0,48	67,408663507109	142,879577464789	85,835	43	5,1	0,01	0,06	38,5	12,9	2,39	32,3	33,5	96,5	0,2	9,3	1,04	9,3	175	3,99	12,3	3,7	3,02	1206,26771662763	255,530223262514	337,61550443225	1,3911402946829	14,1914798206278	0,12	28,9696502057613
0	12,6	26	28,9	43	76,760101010101	18,9	0,12	8	223	18	8,4	103,369144981413	129	1,58	31	271	72	4,3	136	0,565091724419079	67,408663507109	195	42,161	116	10,5	0,02	0,03	40,9	13,7	1,35	28,1	33,5	83,8	0,43	9,4	2,02	9,4	190	4,88	13,9	3,9	133	1206,26771662763	255,530223262514	337,61550443225	1,3911402946829	14,1914798206278	0,85	28,9696502057613
0	64	123	35,79	4,2	76,760101010101	39,9	0,159945945945946	42	113	34,6420204978038	8,91	100	162,172290021536	1,05	569	268,810782241015	100,195378151261	4,2	136	0,565091724419079	67,02	142,879577464789	67,658	114,36	5,50058855585831	0,01	0,108552717747217	41,2	13,5	1,05	27,8	32,8	84,9	0,16	10	3,5	10,8	196	4,85	12,9	4,7	65	1610	543,6	314,72	1,19	14,1	2,03333824733825	28,9696502057613
0	13,7	39	32,1	155,143305785124	76,760101010101	19,7548152295633	0,159945945945946	39	87	26	8,1	103,369144981413	134	8,12	382	268,810782241015	76	4,6	142	0,565091724419079	67,408663507109	159	5,746	173	5,50058855585831	0,02	0,01	35,2	11,9	1,38	28,5	33,8	84,2	0,6	9,8	3,71	10,2	244	4,18	13,2	5,7	4,84	428	79,7	300	1,3911402946829	14,1914798206278	0,12	13
0	5,3	19	35,8	72	76,760101010101	22,1	0,16	67	96	34,6420204978038	8,3	109	162,172290021536	0,96	50	287	100,195378151261	3,9	143	0,65	67,408663507109	142,879577464789	84,964	45	5,5	0,02	0,1	42,4	13,5	1,55	27,1	31,8	85,1	0,48	11,9	3,6	14,5	137	4,98	14,9	5,8	22,5	1206,26771662763	504,5	337,61550443225	1,3911402946829	14,1914798206278	0,43	28,9696502057613
0	27,6	21	37,4540854392298	155,143305785124	76,760101010101	16,7	0,159945945945946	50,1984491671453	136,679387261489	34,6420204978038	8,86834289356278	103,369144981413	162,172290021536	0,93	55	206	100,195378151261	4,1	141	0,565091724419079	67,408663507109	142,879577464789	88,289	24	5,50058855585831	0,04	0,21	38,6	12,5	4,25	29,8	32,4	92,1	0,67	9,9	3,41	10,6	234	4,19	12,9	8,6	3,02	1206,26771662763	47,9	337,61550443225	1,3911402946829	14,1914798206278	0,12	28,9696502057613
0	237	218	35,9	73	76,760101010101	18,9	0,24	108	105	34,6420204978038	8,9	96	162,172290021536	0,88	101	222	100,195378151261	3,6	136	1,01	67,408663507109	142,879577464789	92,063	26	5,50058855585831	0,04	0,28	40,3	13,4	2,62	27,9	33,3	83,8	0,59	11,8	3,42	16	146	4,81	13	7	22,3	1206,26771662763	255,530223262514	337,61550443225	1,3911402946829	14,1914798206278	0,12	28,9696502057613
0	24,5	28	33,2	90	76,760101010101	19,7548152295633	0,14	15	175	34,6420204978038	8,7	98	162,172290021536	0,97	100	347	100,195378151261	5	136	0,565091724419079	67,408663507109	142,879577464789	78,766	45	4,2	0,01	0,01	37,5	12,5	0,82	28,2	33,3	84,7	0,16	9,5	2,36	10,2	171	4,43	13	3,4	143	1206,26771662763	672,7	337,61550443225	1,3911402946829	14,1914798206278	0,12	68
0	25	22	44,1	80	74	22,9	0,12	40	189	27	9,3	102	167	0,94	60	296	100,195378151261	4,8	143	0,52	75,8	119	97,522	33	5,50058855585831	0,0295093333333333	0,02	38,1	12,4	1,45	27,8	32,5	85,4	0,25	9,7	3,4	10,4	142	4,46	13,6	5,1	6,69	3060	560,1	302,81	1,3911402946829	14,1914798206278	0,12	15
0	51,1	31	40,9	136	76,760101010101	13,7	0,08	88	121	34,6420204978038	8,9	103,369144981413	162,172290021536	1,03	61	198	100,195378151261	4,1	143	0,565091724419079	67,408663507109	142,879577464789	93,015	31	7,4	0,02	0,09	38,1	13,5	1,25	31	35,4	87,6	0,38	10	2,77	11,9	182	4,35	11,6	4,5	9,63	1206,26771662763	65,7	337,61550443225	1,3911402946829	14,1914798206278	0,12	58
0	28,1	30	36,1	175	76,760101010101	12,9	0,14	131	130	34,6420204978038	8,6	103,369144981413	162,172290021536	1,22	43	262	100,195378151261	4,3	144	0,565091724419079	67,408663507109	142,879577464789	65,403	33	5,9	0,0295093333333333	0,01	29,5	8	1,48	18,1	27,1	66,9	0,36	10,4570148489503	1,26	12,0571428571429	223	4,41	17,1	3,1	119	1206,26771662763	619,3	337,61550443225	1,3911402946829	14,1914798206278	2,03333824733825	74
0	115	50	29,9	155,143305785124	76,760101010101	19,7548152295633	0,159945945945946	49	172	34,6420204978038	8,7	103,369144981413	219	1,02	37	268,810782241015	100,195378151261	5,1	136	0,565091724419079	67,408663507109	121	70,566	37	5,50058855585831	0,03	0,11	37,2	12,2	1,79	24,3	32,8	74,1	0,37	8,9	2,21	9,6	204	5,02	13,6005296343001	4,5	4,91	1206,26771662763	177,2	296,79	1,26	14,9	0,12	15
0	13,6	15	38,8	155,143305785124	76,760101010101	19,7548152295633	0,21	15	93	28	9	107	159	1,13	63	200	100,195378151261	4,4	143	0,565091724419079	72,8	185	67,356	50	6,4	0,03	0,3	35,7	11,4	1,85	26,5	31,9	82,8	0,57	9,4	2,35	9,5	226	4,31	14,3	5,1	3,02	1206,26771662763	255,530223262514	337,61550443225	1,3911402946829	14,1914798206278	0,12	28,9696502057613
0	95,9	142	29,8	75	76,760101010101	14	0,09	55	191	34,6420204978038	7,9	103,369144981413	162,172290021536	1,11	56	401	100,195378151261	3,8	144	0,565091724419079	67,408663507109	142,879577464789	64,61	60	7,9	0,02	0,02	36,5	12,9	1,27	30	35,3	84,9	0,42	9,9	3,8	10,7	189	4,3	11,6	5,5	3,02	1206,26771662763	255,530223262514	337,61550443225	1,3911402946829	14,1914798206278	0,12	28,9696502057613
0	22,8	38	37,4540854392298	155,143305785124	76,760101010101	19,7548152295633	0,17	61	143	34,6420204978038	8,86834289356278	103,369144981413	162,172290021536	1,34	105	268,810782241015	100,195378151261	4,9	141	0,65	67,408663507109	142,879577464789	61,765	34	5,50058855585831	0,02	0,02	38,5	12,8	1,96	29,8	33,2	89,7	0,5	9,6	2,31	9,7	226	4,29	12,9	4,8	6,21	1206,26771662763	357,4	337,61550443225	1,3911402946829	14,1914798206278	0,12	15
0	58	28	37,4540854392298	65	76,760101010101	19,7548152295633	0,159945945945946	35	136,679387261489	34,6420204978038	8,86834289356278	103,369144981413	162,172290021536	1,2	27	170	100,195378151261	4,7	142	0,37	67,408663507109	142,879577464789	59,63	35	5,50058855585831	0,01	0,02	42,8	13,6	1,97	27,4	31,8	86,1	0,38	11,2	2,06	13,2	168	4,97	13,5	4,4	3,5	1206,26771662763	324,4	289,24	1,3911402946829	14,1914798206278	0,12	33
0	14	12	37,4540854392298	71	76,760101010101	19,7548152295633	0,159945945945946	19	136,679387261489	34,6420204978038	8,86834289356278	103,369144981413	162,172290021536	0,96	110,430284857571	138	100,195378151261	4,2	141	0,47	67,408663507109	142,879577464789	91,79	31	5,50058855585831	0,02	0,16	40,4	13,1	3,28	29,7	32,4	91,6	0,45	9,6	1,62	9,6	190	4,41	12,7	5,5	4,87	1206,26771662763	148	296,79	1,3911402946829	14,1914798206278	0,12	28,9696502057613
0	17	40	37,8	155,143305785124	76,760101010101	19,7548152295633	0,159945945945946	123	123	29	8,3	103,369144981413	192	4,09	110,430284857571	268,810782241015	112	5	145	0,565091724419079	67,408663507109	257	12,89	245	5,50058855585831	0,01	0,04	36,4	11,3	1,08	23,6	31	76,2	0,38	11,1	3,72	14,1	251	4,78	15,8	5,2	3,02	1206,26771662763	255,530223262514	337,61550443225	1,3911402946829	14,1914798206278	0,12	28,9696502057613
0	85	64	30,3	155,143305785124	76,760101010101	19,7548152295633	0,159945945945946	125	94	34,6420204978038	8,1	103,369144981413	107	1,04	146	268,810782241015	100,195378151261	4,1	145	0,565091724419079	67,408663507109	69	79,325	45	5,50058855585831	0,01	0,04	47,2	16	1,26	31	33,9	91,5	0,58	10	0,91	11	181	5,16	13,1	2,8	91,1	1206,26771662763	255,530223262514	337,61550443225	1,3911402946829	14,1914798206278	0,12	28,9696502057613
0	68	59	38,6	82	76,760101010101	3,7	0,22	105	88	34,6420204978038	8,7	103	162,172290021536	0,94	326	299	100,195378151261	4,1	142	0,87	67,408663507109	142,879577464789	83,558	40	5,50058855585831	0,02	0,07	29,3	9,5	2,94	23,9	32,4	73,8	0,33	11,9	2,21	17	156	3,97	15,3	5,6	3,02	1206,26771662763	141	267,4	2,02	23,3	0,12	11
0	14	18	43,1	7,1	92	9,7	0,159945945945946	21	106	34,6420204978038	9,47	98	162,172290021536	0,69	62	131	100,195378151261	3,71	135	0,77	66,2	142,879577464789	80,0841378955493	29,16	5,50058855585831	0,02	0,06	36	11,2	1,89	26,2	31,1	84,1	0,33	12,5	1,55	15,4	75	4,28	12,9	3,9	3,63	1206,26771662763	255,530223262514	337,61550443225	1,3911402946829	14,1914798206278	0,12	28,9696502057613
0	44	37	39,1	64	76,760101010101	19,7548152295633	0,11	36	98	34,6420204978038	9,2	105	162,172290021536	1,05	205	216	100,195378151261	4,7	140	0,565091724419079	67,408663507109	142,879577464789	77,319	34	7,3	0,05	0,05	48	16	1,78	29,5	33,3	88,4	0,73	9,8	7,58	10,9	399	5,43	13,2	10,2	31,5	425	149,2	260,91	1,35	15,9	2,03333824733825	28,9696502057613
0	68,4	44	37,4540854392298	155,143305785124	76,760101010101	19,7548152295633	0,14	73	91	34,6420204978038	8,86834289356278	103,369144981413	162,172290021536	0,93	293	268,810782241015	100,195378151261	4,2	144	0,63	67,408663507109	142,879577464789	114,494	28	5,50058855585831	0,03	0,06	44,7	14,1	2,37	29,9	31,5	94,9	0,25	9,1	2,12	9,4	187	4,71	12,5	4,8	3,02	1206,26771662763	255,530223262514	337,61550443225	1,3911402946829	14,1914798206278	2,03333824733825	28,9696502057613
0	51	44	35,5	155,143305785124	76,760101010101	19,7548152295633	0,15	29	192	32	8,7	102	154	1,33	134	425	100,195378151261	4,8	140	0,565091724419079	73,8	79	55,701	98	6,8	0,02	0,1	37,9	13,3	1,08	29,9	35,1	85,2	0,52	11,1	3,6	12,9	94	4,45	11,9	5,3	31,9	1206,26771662763	129,5	331,26	1,3911402946829	14,1914798206278	0,12	16
0	35,7598436736688	37,034373476353	37,4540854392298	155,143305785124	76,760101010101	19,7548152295633	0,159945945945946	50,1984491671453	136,679387261489	34,6420204978038	8,86834289356278	101	162,172290021536	1,1	110,430284857571	268,810782241015	100,195378151261	3,4	143	0,565091724419079	67,408663507109	142,879577464789	82,942	42,3145372625426	5,50058855585831	0,0295093333333333	0,01	30,1	8,7	1,21	23,4	28,9	80,9	0,26	11,1	2,55	12,1	193	3,72	16,3	4	43,2	1206,26771662763	313,5	346,06	1,29	15,3	0,12	36
0	53,2	58	33,4	75	76,760101010101	7,7	0,159945945945946	50,1984491671453	205	34,6420204978038	8,86834289356278	103,369144981413	162,172290021536	1,73	110,430284857571	268,810782241015	100,195378151261	4,28213461066077	140,630044843049	0,565091724419079	67,408663507109	142,879577464789	37,256	79	5,50058855585831	0,02	0,43	44,2	14,5	1,34	28,2	32,8	86	0,42	9,9	3,31	10,4	192	5,14	13,4	5,5	69,5	1206,26771662763	255,530223262514	337,61550443225	1,3911402946829	14,1914798206278	2,03333824733825	28,9696502057613
0	29	58	31,8	57	76,760101010101	19,7548152295633	0,1	58	142	34,6420204978038	8	102	162,172290021536	1,27	110,430284857571	605	100,195378151261	5,4	140	0,565091724419079	67,408663507109	142,879577464789	51,902	98	12,2	0,03	0,11	47,1	15,1	2,53	29,1	32,1	90,8	0,47	11,2	3,55	13,7	157	5,19	12,5	6,7	156	1206,26771662763	389,8	337,61550443225	1,3911402946829	14,1914798206278	4,2	15
0	116,5	107	32,8	92	76,760101010101	26,1	0,159945945945946	50,1984491671453	127	27	8,2	103,369144981413	145	1,23181467181467	52	311	102	5,2	141	0,565091724419079	65,2	78	80,0841378955493	26	5,50058855585831	0,02	0,01	42,1	14,2	1,51	28,9	33,7	85,6	0,56	9,6	2,59	10,5	258	4,92	13,7	4,7	3,1	1206,26771662763	255,530223262514	337,61550443225	1,3911402946829	14,1914798206278	2,03333824733825	28,9696502057613
0	18	20	37,4540854392298	104	76,760101010101	19,7548152295633	0,159945945945946	19	136,679387261489	34,6420204978038	8,86834289356278	103,369144981413	162,172290021536	1,04	110,430284857571	142	100,195378151261	4,5	143	1,31	67,408663507109	142,879577464789	101,435	31	5,50058855585831	0,02	0,07	39,7	12,7	2,17	28,2	32	88,2	0,39	9,6	2,05	10,1	231	4,5	11,8	4,7	33,8	1206,26771662763	1219,4	421,1	1,3911402946829	14,1914798206278	0,12	32
0	21	14	37,4540854392298	90	76,760101010101	19,7548152295633	0,159945945945946	26	136,679387261489	34,6420204978038	8,86834289356278	103,369144981413	162,172290021536	0,96	110,430284857571	216	100,195378151261	3,9	143	0,67	67,408663507109	142,879577464789	99,863	34	5,50058855585831	0,01	0,108552717747217	40,1	13,3	1,02	28,6	33,2	86,2	0,13	10,1	1,57	11,4	136	4,65	13,5	2,7	9,87	1206,26771662763	255,530223262514	337,61550443225	1,3911402946829	14,1914798206278	2,03333824733825	28,9696502057613
0	61,1	40	33,7	155,143305785124	76,760101010101	19,7548152295633	0,17	55	252	30	8,4	108	128	1,71	914	346	100,195378151261	4,8	140	0,565091724419079	69,4	191	40,818	137	8,7	0,01	0,02	37,6	12,7	1,89	29,1	33,8	86,2	0,6	11,3	1,56	12,5	179	4,36	13,2	4,1	94	1206,26771662763	255,530223262514	337,61550443225	1,3911402946829	14,1914798206278	2,03333824733825	28,9696502057613
0	94,7	33	29,8	155,143305785124	76,760101010101	19,7548152295633	0,09	66	81	30	8,8	107	182	1,26	26	110	100,195378151261	4,3	147	0,565091724419079	61,9	128	63,344	29	3,6	0,01	0,01	28,1	7,9	1,28	17,9	28,1	63,6	0,62	9,4	4,3	9,7	359	4,42	19,6	6,2	32,6	1206,26771662763	255,530223262514	337,61550443225	1,3911402946829	14,1914798206278	0,12	40
0	9,2	15	44,9	155,143305785124	76,760101010101	19,7548152295633	0,11	26	160	50	9,1	100	171	0,99	28	154	100,195378151261	4,1	144	0,565091724419079	74,9	167	90,321	30	5,3	0,01	0,02	42,6	15,1	2,11	30,1	35,4	85	0,35	10,6	3,24	12,3	228	5,01	11,9	5,7	30,3	421	138,4	334,82	1,3911402946829	14,1914798206278	0,12	29
0	17	14	37,4540854392298	69	76,760101010101	19,7548152295633	0,159945945945946	41	136,679387261489	34,6420204978038	8,86834289356278	103,369144981413	162,172290021536	1,15	110,430284857571	217	100,195378151261	4,2	144	0,31	67,408663507109	142,879577464789	68,3	41	5,50058855585831	0,01	0,108552717747217	40,8	14	1,17	29,3	34,3	85,4	0,28	9,7	1,54	9,9	203	4,78	12	3	3,02	463	19,6	334,82	1,3911402946829	14,1914798206278	0,12	12
[truncated: 2,801 more rows]
[truncated: 2 more columns]
